# Supplementary material for: Crystal structure of 3,4′-diphenyl-3′-p-tolyl-4′H-spiro­[indan-2,5′-[1,2]oxazol]-1-one
Source: Acta Crystallogr E Crystallogr Commun. 2015 Oct 24;71(Pt 11):o873–4. doi: 10.1107/S2056989015019581 (PMC4645049; doi:10.1107/S2056989015019581)
Supplement: Supplementary file 1 [file e-71-0o873-sup1.cif]

##############################################################################
#                                                                            #
# This CIF contains the data in a paper accepted for publication in          #
# Acta Crystallographica Section E. It conforms to the requirements of       #
# Notes for Authors for Acta Crystallographica Section E, and has been       #
# peer reviewed under the auspices of the IUCr Commission on Journals.       #
#                                                                            #
# Full details of the Crystallographic Information File format               #
# are given in the paper "The Crystallographic Information File (CIF):       #
# a New Standard Archive File for Crystallography" by S. R. Hall, F. H.      #
# Allen and I. D. Brown [Acta Cryst. (1991), A47, 655-685].                  #
#                                                                            #
# The current version of the core CIF dictionary is obtainable from          #
# ftp://ftp.iucr.org/pub/cif_core.dic.                                       #
#                                                                            #
# Software is freely available for graphical display of the structure(s)     #
# in this CIF. For information consult the CIF software page                 #
# http://www.iucr.org/resources/cif/software.                                #
#                                                                            #
# This file may be used for bona fide research purposes within the           #
# scientific community so long as proper attribution is given to the journal # 
# article from which it was obtained.                                        #
#                                                                            #
##############################################################################
data_I
_audit_creation_method     'SHELXL-2014/7'
_journal_date_recd_electronic     2015-10-06
_journal_date_accepted     2015-10-15
_journal_name_full     'Acta Crystallographica, Section E'
_journal_year     2015
_journal_volume     71
_journal_issue     11
_journal_page_first     o873
_journal_page_last     o874
_journal_paper_category     HO
_journal_paper_doi     10.1107/S2056989015019581
_journal_coeditor_code     IS5427
_publ_contact_author_name     'Asmae Mahfoud'
_publ_contact_author_address
;
Laboratoire de Chimie Organique, Facult\'e des Sciences Dhar el Mahraz,
Universit\'e Sidi Mohammed Ben Abdellah, BP 1796 Atlas, 30000 F\`es, Morocco
;
_publ_contact_author_email     'asmae.mahfoud@yahoo.fr'
_publ_contact_author_fax     '212 537 77 54 40'
_publ_contact_author_phone     '212 537 77 54 40'
_publ_section_title
;\
Crystal structure of
3,4'-diphenyl-3'-<i>p</i>-tolyl-4'<i>H</i>-spiro[indan-2,5'-[1,2]oxazol]-1-\
one
;
loop_
    _publ_author_name
    _publ_author_address
    'Mahfoud, Asmae'
;
Laboratoire de Chimie Organique, Facult\'e des Sciences Dhar el Mahraz,
Universit\'e Sidi Mohammed Ben Abdellah, BP 1796 Atlas, 30000 F\`es, Morocco
;
    'Al Houari, Ghali'
;
Laboratoire de Chimie Organique, Facult\'e des Sciences Dhar el Mahraz,
Universit\'e Sidi Mohammed Ben Abdellah, BP 1796 Atlas, 30000 F\`es, Morocco
;
    'El Yazidi, Mohamed'
;
Laboratoire de Chimie Organique, Facult\'e des Sciences Dhar el Mahraz,
Universit\'e Sidi Mohammed Ben Abdellah, BP 1796 Atlas, 30000 F\`es, Morocco
;
    'Saadi, Mohamed'
;
Laboratoire de Chimie du Solide Appliqu\'ee,
Facult\'e des Sciences, Universit\'e Mohammed V
Avenue Ibn Battouta, BP 1014, Rabat, Morocco
;
    'El Ammari, Lahcen'
;
Laboratoire de Chimie du Solide Appliqu\'ee,
Facult\'e des Sciences, Universit\'e Mohammed V
Avenue Ibn Battouta, BP 1014, Rabat, Morocco
;
_chemical_name_systematic
;
3,4'-Diphenyl-3'-<i>p</i>-tolyl-4'<i>H</i>-spiro[indan-2,5'-[1,2]oxazol]-1-one
;
_chemical_name_common     ?
_chemical_formula_moiety     'C30 H23 N O2'
_chemical_formula_sum     'C30 H23 N O2'
_chemical_formula_iupac     'C30 H23 N O2'
_chemical_formula_weight     429.49
_chemical_melting_point     ?
_shelx_space_group_comment
;
The symmetry employed for this shelxl refinement is uniquely defined
by the following loop, which should always be used as a source of
symmetry information in preference to the above space-group names.
They are only intended as comments.
;
_space_group_crystal_system     monoclinic
_space_group_name_H-M_alt     'P 21/n'
_space_group_name_Hall     '-P 2yn'
loop_
    _space_group_symop_operation_xyz
    'x, y, z'
    '-x+1/2, y+1/2, -z+1/2'
    '-x, -y, -z'
    'x-1/2, -y-1/2, z-1/2'
_cell_length_a     9.7381(7)
_cell_length_b     20.5072(14)
_cell_length_c     11.8261(8)
_cell_angle_alpha     90
_cell_angle_beta     102.836(2)
_cell_angle_gamma     90
_cell_volume     2302.7(3)
_cell_formula_units_Z     4
_cell_measurement_reflns_used     5942
_cell_measurement_theta_min     2.364
_cell_measurement_theta_max     28.698
_cell_measurement_temperature     296(2)
_exptl_crystal_description     block
_exptl_crystal_colour     colourless
_exptl_crystal_size_max     0.42
_exptl_crystal_size_mid     0.31
_exptl_crystal_size_min     0.26
_exptl_crystal_density_diffrn     1.239
_exptl_crystal_F_000     904
_exptl_absorpt_coefficient_mu     0.077
_exptl_absorpt_correction_type     none
_exptl_absorpt_process_details     ?
_shelx_estimated_absorpt_T_min     ?
_shelx_estimated_absorpt_T_max     ?
_exptl_absorpt_correction_T_min     ?
_exptl_absorpt_correction_T_max     ?
_diffrn_ambient_temperature     296(2)
_diffrn_radiation_type     MoK\a
_diffrn_radiation_wavelength     0.71073
_diffrn_radiation_source     'fine-focus sealed tube'
_diffrn_radiation_monochromator     graphite
_diffrn_measurement_device_type     'Bruker X8 APEX'
_diffrn_measurement_method     '\f and \w scans'
_diffrn_reflns_number     38803
_diffrn_reflns_av_R_equivalents     0.0421
_diffrn_reflns_theta_min     2.364
_diffrn_reflns_theta_max     28.698
_diffrn_reflns_theta_full     25.242
_diffrn_measured_fraction_theta_max     0.999
_diffrn_measured_fraction_theta_full     0.999
_diffrn_reflns_limit_h_min     -12
_diffrn_reflns_limit_h_max     13
_diffrn_reflns_limit_k_min     -27
_diffrn_reflns_limit_k_max     27
_diffrn_reflns_limit_l_min     -15
_diffrn_reflns_limit_l_max     15
_reflns_number_total     5942
_reflns_number_gt     3783
_reflns_threshold_expression     'I > 2\s(I)'
_refine_ls_structure_factor_coef     Fsqd
_refine_ls_matrix_type     full
_refine_ls_R_factor_all     0.0860
_refine_ls_R_factor_gt     0.0488
_refine_ls_wR_factor_gt     0.1275
_refine_ls_wR_factor_ref     0.1501
_refine_ls_goodness_of_fit_ref     1.033
_refine_ls_restrained_S_all     1.033
_refine_ls_number_reflns     5942
_refine_ls_number_parameters     298
_refine_ls_number_restraints     0
_refine_ls_hydrogen_treatment     constr
_refine_ls_weighting_scheme     calc
_refine_ls_weighting_details
              'w=1/[\s^2^(Fo^2^)+(0.0706P)^2^+0.3191P] where P=(Fo^2^+2Fc^2^)/3'
_atom_sites_solution_hydrogens     geom
_atom_sites_solution_primary     ?
_atom_sites_solution_secondary     ?
_refine_ls_shift/su_max     0.000
_refine_ls_shift/su_mean     0.000
_refine_diff_density_max     0.213
_refine_diff_density_min     -0.211
_refine_ls_extinction_method     none
_refine_ls_extinction_coef     .
loop_
    _atom_type_symbol
    _atom_type_description
    _atom_type_scat_dispersion_real
    _atom_type_scat_dispersion_imag
    _atom_type_scat_source
    'C' 'C' 0.0033 0.0016
                         'International Tables Vol C Tables 4.2.6.8 and 6.1.1.4'
    'H' 'H' 0.0000 0.0000
                         'International Tables Vol C Tables 4.2.6.8 and 6.1.1.4'
    'N' 'N' 0.0061 0.0033
                         'International Tables Vol C Tables 4.2.6.8 and 6.1.1.4'
    'O' 'O' 0.0106 0.0060
                         'International Tables Vol C Tables 4.2.6.8 and 6.1.1.4'
_computing_data_collection
;
APEX2 (Bruker, 2009)
;
_computing_cell_refinement
;
SAINT (Bruker, 2009)
;
_computing_data_reduction
;
SAINT (Bruker, 2009)
;
_computing_structure_solution
;
<i>SHELXT</i> (Sheldrick, 2015<i>a</i>)
;
_computing_structure_refinement
;
SHELXL2014 (Sheldrick, 2015<i>b</i>)
;
_computing_molecular_graphics
;
ORTEP-3 for Windows (Farrugia, 2012)
;
_computing_publication_material
;
PLATON (Spek, 2009) and publCIF (Westrip, 2010)
;
loop_
    _atom_site_type_symbol
    _atom_site_label
    _atom_site_fract_x
    _atom_site_fract_y
    _atom_site_fract_z
    _atom_site_U_iso_or_equiv
    _atom_site_adp_type
    _atom_site_calc_flag
    _atom_site_occupancy
    _atom_site_disorder_assembly
    _atom_site_disorder_group
    C C1 0.63361(17) 0.65004(7) 0.77155(13) 0.0434(4) Uani d 1 . .
    C C2 0.7018(2) 0.67536(9) 0.87761(15) 0.0615(5) Uani d 1 . .
    H H2 0.7760 0.7046 0.8828 0.074 Uiso calc 1 . .
    C C3 0.6574(3) 0.65632(12) 0.97544(16) 0.0798(6) Uani d 1 . .
    H H3 0.7009 0.6739 1.0469 0.096 Uiso calc 1 . .
    C C4 0.5499(3) 0.61194(12) 0.96970(17) 0.0823(7) Uani d 1 . .
    H H4 0.5226 0.5999 1.0372 0.099 Uiso calc 1 . .
    C C5 0.4821(2) 0.58502(10) 0.86457(16) 0.0646(5) Uani d 1 . .
    H H5 0.4103 0.5546 0.8602 0.078 Uiso calc 1 . .
    C C6 0.52553(17) 0.60528(7) 0.76583(13) 0.0451(4) Uani d 1 . .
    C C7 0.47174(15) 0.58614(7) 0.64401(12) 0.0391(3) Uani d 1 . .
    C C8 0.52976(15) 0.63745(6) 0.57117(12) 0.0363(3) Uani d 1 . .
    C C9 0.66333(16) 0.66398(7) 0.65309(12) 0.0406(3) Uani d 1 . .
    H H9 0.6690 0.7112 0.6424 0.049 Uiso calc 1 . .
    C C10 0.52416(15) 0.61711(6) 0.44621(11) 0.0355(3) Uani d 1 . .
    H H10 0.5327 0.5696 0.4410 0.043 Uiso calc 1 . .
    C C11 0.37483(16) 0.63844(7) 0.39210(13) 0.0397(3) Uani d 1 . .
    C C12 0.29663(16) 0.62078(7) 0.27526(13) 0.0419(3) Uani d 1 . .
    C C13 0.17247(17) 0.65406(9) 0.22408(15) 0.0541(4) Uani d 1 . .
    H H13 0.1390 0.6870 0.2649 0.065 Uiso calc 1 . .
    C C14 0.1000(2) 0.63836(10) 0.11407(16) 0.0629(5) Uani d 1 . .
    H H14 0.0188 0.6615 0.0811 0.075 Uiso calc 1 . .
    C C15 0.1444(2) 0.58901(10) 0.05096(15) 0.0603(5) Uani d 1 . .
    C C16 0.2661(2) 0.55529(9) 0.10290(15) 0.0598(5) Uani d 1 . .
    H H16 0.2973 0.5213 0.0629 0.072 Uiso calc 1 . .
    C C17 0.34171(18) 0.57134(8) 0.21307(14) 0.0500(4) Uani d 1 . .
    H H17 0.4236 0.5486 0.2454 0.060 Uiso calc 1 . .
    C C18 0.0653(3) 0.57206(13) -0.07049(18) 0.0886(7) Uani d 1 . .
    H H18A 0.1121 0.5368 -0.0998 0.133 Uiso calc 1 . .
    H H18B -0.0290 0.5592 -0.0690 0.133 Uiso calc 1 . .
    H H18C 0.0627 0.6094 -0.1198 0.133 Uiso calc 1 . .
    C C19 0.79899(16) 0.63248(8) 0.63886(12) 0.0439(4) Uani d 1 . .
    C C20 0.81576(18) 0.56531(9) 0.64447(14) 0.0526(4) Uani d 1 . .
    H H20 0.7438 0.5392 0.6596 0.063 Uiso calc 1 . .
    C C21 0.9383(2) 0.53679(12) 0.62782(17) 0.0737(6) Uani d 1 . .
    H H21 0.9476 0.4916 0.6306 0.088 Uiso calc 1 . .
    C C22 1.0455(2) 0.57422(17) 0.6073(2) 0.0898(8) Uani d 1 . .
    H H22 1.1276 0.5547 0.5960 0.108 Uiso calc 1 . .
    C C23 1.0322(2) 0.64040(16) 0.60343(19) 0.0884(8) Uani d 1 . .
    H H23 1.1060 0.6660 0.5902 0.106 Uiso calc 1 . .
    C C24 0.9092(2) 0.66999(11) 0.61901(16) 0.0648(5) Uani d 1 . .
    H H24 0.9011 0.7152 0.6161 0.078 Uiso calc 1 . .
    C C25 0.62860(15) 0.65060(7) 0.38786(12) 0.0388(3) Uani d 1 . .
    C C26 0.62869(19) 0.71794(8) 0.37655(15) 0.0535(4) Uani d 1 . .
    H H26 0.5615 0.7427 0.4020 0.064 Uiso calc 1 . .
    C C27 0.7283(2) 0.74848(9) 0.32761(17) 0.0659(5) Uani d 1 . .
    H H27 0.7285 0.7937 0.3213 0.079 Uiso calc 1 . .
    C C28 0.8269(2) 0.71204(11) 0.28830(16) 0.0674(5) Uani d 1 . .
    H H28 0.8938 0.7326 0.2555 0.081 Uiso calc 1 . .
    C C29 0.8263(2) 0.64531(10) 0.29763(16) 0.0623(5) Uani d 1 . .
    H H29 0.8927 0.6207 0.2708 0.075 Uiso calc 1 . .
    C C30 0.72750(17) 0.61456(8) 0.34679(13) 0.0470(4) Uani d 1 . .
    H H30 0.7274 0.5693 0.3523 0.056 Uiso calc 1 . .
    N N1 0.32254(14) 0.67817(6) 0.45484(11) 0.0485(3) Uani d 1 . .
    O O1 0.39627(12) 0.54081(5) 0.60560(10) 0.0516(3) Uani d 1 . .
    O O2 0.42173(12) 0.68874(5) 0.56063(9) 0.0479(3) Uani d 1 . .
loop_
    _atom_site_aniso_label
    _atom_site_aniso_U_11
    _atom_site_aniso_U_22
    _atom_site_aniso_U_33
    _atom_site_aniso_U_12
    _atom_site_aniso_U_13
    _atom_site_aniso_U_23
    C1 0.0497(9) 0.0408(8) 0.0407(8) 0.0036(7) 0.0121(7) -0.0042(6)
    C2 0.0716(12) 0.0627(11) 0.0474(9) -0.0014(9) 0.0075(9) -0.0116(8)
    C3 0.1003(18) 0.0979(16) 0.0397(9) 0.0050(14) 0.0127(10) -0.0130(9)
    C4 0.0994(18) 0.1110(18) 0.0431(10) 0.0056(15) 0.0299(11) 0.0040(10)
    C5 0.0721(13) 0.0765(12) 0.0525(10) 0.0011(10) 0.0297(9) 0.0065(9)
    C6 0.0502(9) 0.0455(8) 0.0424(8) 0.0034(7) 0.0163(7) 0.0007(6)
    C7 0.0387(8) 0.0359(7) 0.0450(8) 0.0019(6) 0.0143(6) -0.0006(6)
    C8 0.0380(8) 0.0327(6) 0.0386(7) 0.0019(6) 0.0095(6) -0.0007(5)
    C9 0.0474(9) 0.0342(7) 0.0400(7) -0.0052(6) 0.0092(6) -0.0037(6)
    C10 0.0365(7) 0.0336(7) 0.0367(7) 0.0011(6) 0.0087(6) 0.0011(5)
    C11 0.0376(8) 0.0384(7) 0.0432(8) 0.0009(6) 0.0091(6) 0.0056(6)
    C12 0.0380(8) 0.0449(8) 0.0421(8) -0.0041(6) 0.0071(6) 0.0079(6)
    C13 0.0424(9) 0.0596(10) 0.0571(10) 0.0033(8) 0.0043(8) 0.0058(8)
    C14 0.0469(10) 0.0764(12) 0.0578(10) 0.0000(9) -0.0045(8) 0.0142(9)
    C15 0.0549(11) 0.0763(12) 0.0443(9) -0.0159(9) -0.0007(8) 0.0122(8)
    C16 0.0639(12) 0.0685(11) 0.0448(9) -0.0030(9) 0.0077(8) -0.0029(8)
    C17 0.0474(9) 0.0564(9) 0.0434(8) 0.0023(7) 0.0044(7) 0.0032(7)
    C18 0.0867(16) 0.1143(18) 0.0518(11) -0.0168(14) -0.0127(11) 0.0055(11)
    C19 0.0387(8) 0.0588(9) 0.0328(7) -0.0071(7) 0.0048(6) -0.0054(6)
    C20 0.0466(9) 0.0609(10) 0.0495(9) 0.0062(8) 0.0086(7) -0.0033(7)
    C21 0.0593(13) 0.0976(15) 0.0604(12) 0.0261(12) 0.0052(10) -0.0129(10)
    C22 0.0490(13) 0.153(2) 0.0647(13) 0.0147(15) 0.0076(10) -0.0331(15)
    C23 0.0452(12) 0.158(3) 0.0641(13) -0.0305(14) 0.0169(10) -0.0259(14)
    C24 0.0526(11) 0.0887(13) 0.0540(10) -0.0245(10) 0.0137(8) -0.0125(9)
    C25 0.0376(8) 0.0438(8) 0.0339(7) -0.0015(6) 0.0059(6) 0.0043(5)
    C26 0.0528(10) 0.0465(9) 0.0632(10) 0.0021(8) 0.0168(8) 0.0103(7)
    C27 0.0689(13) 0.0532(10) 0.0760(12) -0.0082(9) 0.0166(10) 0.0216(9)
    C28 0.0603(12) 0.0833(14) 0.0628(11) -0.0131(10) 0.0230(9) 0.0221(10)
    C29 0.0580(11) 0.0778(13) 0.0579(10) -0.0001(9) 0.0277(9) 0.0075(9)
    C30 0.0486(9) 0.0516(9) 0.0431(8) -0.0007(7) 0.0153(7) 0.0022(6)
    N1 0.0471(8) 0.0489(7) 0.0481(7) 0.0095(6) 0.0079(6) 0.0031(6)
    O1 0.0489(7) 0.0466(6) 0.0612(7) -0.0109(5) 0.0165(5) -0.0027(5)
    O2 0.0516(7) 0.0433(6) 0.0473(6) 0.0134(5) 0.0082(5) -0.0046(4)
_geom_special_details
;
All e.s.d.'s (except the e.s.d. in the dihedral angle between two l.s. planes)
are estimated using the full covariance matrix. The cell e.s.d.'s are taken
into account individually in the estimation of e.s.d.'s in distances, angles
and torsion angles; correlations between e.s.d.'s in cell parameters are only
used when they are defined by crystal symmetry. An approximate (isotropic)
treatment of cell e.s.d.'s is used for estimating e.s.d.'s involving l.s.
planes.
;
loop_
    _geom_bond_atom_site_label_1
    _geom_bond_atom_site_label_2
    _geom_bond_site_symmetry_2
    _geom_bond_distance
    _geom_bond_publ_flag
    C1 C2 . 1.383(2) ?
    C1 C6 . 1.387(2) ?
    C1 C9 . 1.519(2) ?
    C2 C3 . 1.379(3) ?
    C2 H2 . 0.9300 ?
    C3 C4 . 1.377(3) ?
    C3 H3 . 0.9300 ?
    C4 C5 . 1.386(3) ?
    C4 H4 . 0.9300 ?
    C5 C6 . 1.391(2) ?
    C5 H5 . 0.9300 ?
    C6 C7 . 1.473(2) ?
    C7 O1 . 1.2093(17) ?
    C7 C8 . 1.544(2) ?
    C8 O2 . 1.4730(17) ?
    C8 C10 . 1.5248(19) ?
    C8 C9 . 1.5384(19) ?
    C9 C19 . 1.513(2) ?
    C9 H9 . 0.9800 ?
    C10 C25 . 1.515(2) ?
    C10 C11 . 1.517(2) ?
    C10 H10 . 0.9800 ?
    C11 N1 . 1.2813(19) ?
    C11 C12 . 1.467(2) ?
    C12 C17 . 1.380(2) ?
    C12 C13 . 1.403(2) ?
    C13 C14 . 1.374(2) ?
    C13 H13 . 0.9300 ?
    C14 C15 . 1.383(3) ?
    C14 H14 . 0.9300 ?
    C15 C16 . 1.391(3) ?
    C15 C18 . 1.512(3) ?
    C16 C17 . 1.386(2) ?
    C16 H16 . 0.9300 ?
    C17 H17 . 0.9300 ?
    C18 H18A . 0.9600 ?
    C18 H18B . 0.9600 ?
    C18 H18C . 0.9600 ?
    C19 C24 . 1.382(2) ?
    C19 C20 . 1.387(2) ?
    C20 C21 . 1.382(3) ?
    C20 H20 . 0.9300 ?
    C21 C22 . 1.360(4) ?
    C21 H21 . 0.9300 ?
    C22 C23 . 1.363(4) ?
    C22 H22 . 0.9300 ?
    C23 C24 . 1.391(3) ?
    C23 H23 . 0.9300 ?
    C24 H24 . 0.9300 ?
    C25 C30 . 1.385(2) ?
    C25 C26 . 1.387(2) ?
    C26 C27 . 1.384(2) ?
    C26 H26 . 0.9300 ?
    C27 C28 . 1.377(3) ?
    C27 H27 . 0.9300 ?
    C28 C29 . 1.373(3) ?
    C28 H28 . 0.9300 ?
    C29 C30 . 1.382(2) ?
    C29 H29 . 0.9300 ?
    C30 H30 . 0.9300 ?
    N1 O2 . 1.4171(16) ?
loop_
    _geom_angle_atom_site_label_1
    _geom_angle_atom_site_label_2
    _geom_angle_atom_site_label_3
    _geom_angle_site_symmetry_1
    _geom_angle_site_symmetry_3
    _geom_angle
    _geom_angle_publ_flag
    C2 C1 C6 . . 119.92(16) ?
    C2 C1 C9 . . 127.88(16) ?
    C6 C1 C9 . . 112.18(12) ?
    C3 C2 C1 . . 118.52(19) ?
    C3 C2 H2 . . 120.7 ?
    C1 C2 H2 . . 120.7 ?
    C4 C3 C2 . . 121.51(19) ?
    C4 C3 H3 . . 119.2 ?
    C2 C3 H3 . . 119.2 ?
    C3 C4 C5 . . 120.86(19) ?
    C3 C4 H4 . . 119.6 ?
    C5 C4 H4 . . 119.6 ?
    C4 C5 C6 . . 117.4(2) ?
    C4 C5 H5 . . 121.3 ?
    C6 C5 H5 . . 121.3 ?
    C1 C6 C5 . . 121.73(16) ?
    C1 C6 C7 . . 108.98(13) ?
    C5 C6 C7 . . 129.29(16) ?
    O1 C7 C6 . . 128.81(14) ?
    O1 C7 C8 . . 125.55(13) ?
    C6 C7 C8 . . 105.63(12) ?
    O2 C8 C10 . . 104.02(10) ?
    O2 C8 C9 . . 106.79(11) ?
    C10 C8 C9 . . 123.38(12) ?
    O2 C8 C7 . . 101.00(11) ?
    C10 C8 C7 . . 114.55(11) ?
    C9 C8 C7 . . 104.63(11) ?
    C19 C9 C1 . . 111.84(12) ?
    C19 C9 C8 . . 114.58(11) ?
    C1 C9 C8 . . 101.92(12) ?
    C19 C9 H9 . . 109.4 ?
    C1 C9 H9 . . 109.4 ?
    C8 C9 H9 . . 109.4 ?
    C25 C10 C11 . . 110.78(11) ?
    C25 C10 C8 . . 115.75(11) ?
    C11 C10 C8 . . 98.88(11) ?
    C25 C10 H10 . . 110.3 ?
    C11 C10 H10 . . 110.3 ?
    C8 C10 H10 . . 110.3 ?
    N1 C11 C12 . . 120.82(14) ?
    N1 C11 C10 . . 113.96(13) ?
    C12 C11 C10 . . 125.06(13) ?
    C17 C12 C13 . . 118.23(15) ?
    C17 C12 C11 . . 121.54(14) ?
    C13 C12 C11 . . 120.23(15) ?
    C14 C13 C12 . . 120.46(18) ?
    C14 C13 H13 . . 119.8 ?
    C12 C13 H13 . . 119.8 ?
    C13 C14 C15 . . 121.73(17) ?
    C13 C14 H14 . . 119.1 ?
    C15 C14 H14 . . 119.1 ?
    C14 C15 C16 . . 117.61(16) ?
    C14 C15 C18 . . 121.76(19) ?
    C16 C15 C18 . . 120.6(2) ?
    C17 C16 C15 . . 121.30(18) ?
    C17 C16 H16 . . 119.4 ?
    C15 C16 H16 . . 119.4 ?
    C12 C17 C16 . . 120.64(16) ?
    C12 C17 H17 . . 119.7 ?
    C16 C17 H17 . . 119.7 ?
    C15 C18 H18A . . 109.5 ?
    C15 C18 H18B . . 109.5 ?
    H18A C18 H18B . . 109.5 ?
    C15 C18 H18C . . 109.5 ?
    H18A C18 H18C . . 109.5 ?
    H18B C18 H18C . . 109.5 ?
    C24 C19 C20 . . 118.24(17) ?
    C24 C19 C9 . . 120.75(16) ?
    C20 C19 C9 . . 121.00(14) ?
    C21 C20 C19 . . 120.65(19) ?
    C21 C20 H20 . . 119.7 ?
    C19 C20 H20 . . 119.7 ?
    C22 C21 C20 . . 120.5(2) ?
    C22 C21 H21 . . 119.7 ?
    C20 C21 H21 . . 119.7 ?
    C21 C22 C23 . . 119.8(2) ?
    C21 C22 H22 . . 120.1 ?
    C23 C22 H22 . . 120.1 ?
    C22 C23 C24 . . 120.5(2) ?
    C22 C23 H23 . . 119.7 ?
    C24 C23 H23 . . 119.7 ?
    C19 C24 C23 . . 120.2(2) ?
    C19 C24 H24 . . 119.9 ?
    C23 C24 H24 . . 119.9 ?
    C30 C25 C26 . . 118.82(15) ?
    C30 C25 C10 . . 120.50(13) ?
    C26 C25 C10 . . 120.67(14) ?
    C27 C26 C25 . . 120.40(17) ?
    C27 C26 H26 . . 119.8 ?
    C25 C26 H26 . . 119.8 ?
    C28 C27 C26 . . 120.10(17) ?
    C28 C27 H27 . . 120.0 ?
    C26 C27 H27 . . 120.0 ?
    C29 C28 C27 . . 119.91(17) ?
    C29 C28 H28 . . 120.0 ?
    C27 C28 H28 . . 120.0 ?
    C28 C29 C30 . . 120.25(18) ?
    C28 C29 H29 . . 119.9 ?
    C30 C29 H29 . . 119.9 ?
    C29 C30 C25 . . 120.50(16) ?
    C29 C30 H30 . . 119.7 ?
    C25 C30 H30 . . 119.7 ?
    C11 N1 O2 . . 109.14(12) ?
    N1 O2 C8 . . 107.42(10) ?
loop_
    _geom_hbond_atom_site_label_D
    _geom_hbond_atom_site_label_H
    _geom_hbond_atom_site_label_A
    _geom_hbond_site_symmetry_A
    _geom_hbond_distance_DH
    _geom_hbond_distance_HA
    _geom_hbond_distance_DA
    _geom_hbond_angle_DHA
    C10 H10 O1 3_666 0.98 2.47 3.4169(18) 163
    C2 H2 N1 4_676 0.93 2.56 3.280(2) 135
_shelx_hkl_file
;
   1   0   0   -0.10    0.10
   1   0   0   -0.10    0.10
   1   0   0    0.00    0.20
   1   0   0    0.00    0.20
   1   0   0   -0.10    0.10
   1   0   0    0.00    0.10
  -1   0   0    0.10    0.10
  -1   0   0    0.10    0.10
  -1   0   0    0.00    0.20
  -1   0   0    0.00    0.10
  -1   0   0    0.00    0.10
  -2   0   0   34.60    1.70
   2   0   0   36.70    1.60
   2   0   0   32.10    1.40
   2   0   0   34.50    1.30
   2   0   0   34.00    1.40
   2   0   0   31.20    1.70
   2   0   0   33.90    2.20
  -2   0   0   37.10    1.60
  -2   0   0   32.50    1.30
  -2   0   0   34.10    2.20
  -3   0   0   -0.50    0.60
   3   0   0   -0.50    0.50
   3   0   0   -0.10    0.50
   3   0   0   -0.50    0.50
   3   0   0   -0.10    0.40
  -3   0   0    0.50    0.40
   3   0   0    0.00    0.50
  -3   0   0   -0.10    0.40
   3   0   0   -0.70    0.70
  -3   0   0   -0.30    0.40
   4   0   0  205.48    6.80
   4   0   0  206.18    7.20
  -4   0   0  179.98    6.40
   4   0   0  208.08    6.50
  -4   0   0  211.28    6.20
   4   0   0  206.98    8.40
   4   0   0  215.08    6.20
   5   0   0   -0.10    1.00
   5   0   0    0.20    0.60
   5   0   0    0.00    0.70
  -5   0   0    0.10    0.50
   5   0   0   -0.10    0.60
  -5   0   0    0.30    0.60
   5   0   0    0.20    0.70
   6   0   0  183.88    9.30
   6   0   0  195.68    6.10
  -6   0   0  188.58    6.00
   6   0   0  187.58    7.50
   6   0   0  206.58    6.70
   6   0   0  189.48    7.10
  -7   0   0   -0.10    0.70
   7   0   0    0.10    0.80
   7   0   0    0.40    1.20
   7   0   0    0.20    0.80
  -7   0   0    0.10    0.20
   7   0   0   -0.50    1.30
   7   0   0    1.00    1.00
   8   0   0    8.60    1.60
   8   0   0    7.90    2.10
  -8   0   0   13.30    1.30
   8   0   0   13.80    2.60
   9   0   0   -0.40    1.40
   9   0   0    1.30    1.80
   9   0   0    0.30    1.20
  10   0   0    1.60    1.70
  10   0   0    1.70    2.20
  10   0   0    0.20    1.70
  11   0   0   -1.20    1.80
  11   0   0   -0.60    2.30
  11   0   0   -2.50    1.60
  12   0   0    1.40    2.60
  12   0   0    2.10    2.20
  13   0   0   -4.70    2.60
  13   0   0   -4.30    1.90
   0  -1   0    0.00    0.10
   0  -1   0    0.00    0.10
   0   1   0    0.00    0.10
   0   1   0    0.00    0.10
   0   1   0    0.00    0.10
   1  -1   0  591.34   18.20
   1  -1   0  771.02   19.80
   1  -1   0  769.62   18.30
   1  -1   0  578.44   18.10
  -1  -1   0  678.93   18.40
  -1  -1   0  609.74   18.70
  -1   1   0  597.94   18.30
   1   1   0  644.94   18.30
  -1   1   0  585.94   18.20
   1   1   0  570.54   18.20
   1   1   0  747.53   18.90
  -2  -1   0  254.37    7.30
   2  -1   0  244.28    7.50
   2  -1   0  253.87    8.30
  -2  -1   0  255.17    7.40
   2  -1   0  256.07    7.40
   2  -1   0  246.68    7.30
   2  -1   0  244.08    7.10
  -2  -1   0  256.07    7.70
  -2  -1   0  246.28    8.40
   2  -1   0  252.57    7.70
   2   1   0  236.98    8.30
  -2   1   0  252.37    7.40
   2   1   0  248.68    7.30
  -2   1   0  254.77    7.20
   2   1   0  241.18    7.60
  -2   1   0  259.67    7.60
   2   1   0  236.58    7.40
  -2   1   0  253.77    7.40
   2   1   0  248.88    7.30
  -2   1   0  255.17    8.30
  -2   1   0  258.17    7.70
   3  -1   0    0.00    0.50
   3  -1   0    0.30    0.70
  -3  -1   0    0.00    0.30
   3  -1   0    0.50    0.70
  -3  -1   0    0.00    0.10
  -3  -1   0   -0.10    0.60
   3  -1   0    0.00    0.50
  -3  -1   0    0.20    0.50
   3  -1   0    0.40    0.50
   3  -1   0   -0.10    0.40
   3   1   0   -0.40    0.70
   3   1   0   -0.10    0.60
   3   1   0    0.30    0.40
   3   1   0    0.00    0.50
   3   1   0    0.00    0.50
  -3   1   0    0.90    0.70
  -3   1   0    0.00    0.40
  -3   1   0    0.20    0.40
   3   1   0    0.30    0.40
   4  -1   0   44.90    2.50
   4  -1   0   46.20    1.80
   4  -1   0   47.20    2.20
   4  -1   0   45.40    2.70
   4  -1   0   45.10    3.40
  -4  -1   0   46.20    1.90
   4   1   0   46.20    2.10
   4   1   0   46.80    1.90
   4   1   0   44.00    3.50
  -4   1   0   46.20    2.10
   4   1   0   43.90    2.30
  -4   1   0   47.70    1.80
   4   1   0   45.10    2.60
  -5  -1   0   72.49    2.70
   5  -1   0   72.89    2.60
   5  -1   0   68.59    4.70
   5  -1   0   69.79    3.50
   5  -1   0   72.19    3.10
   5  -1   0   67.19    3.60
   5   1   0   69.29    3.30
   5   1   0   69.39    3.60
  -5   1   0   72.39    3.00
   5   1   0   74.69    3.10
  -5   1   0   70.29    2.60
   5   1   0   75.69    5.00
   5   1   0   73.79    2.80
  -6  -1   0    0.00    0.60
   6  -1   0    0.90    0.80
   6  -1   0    0.60    0.70
   6  -1   0    1.40    0.90
   6  -1   0   -0.30    0.80
   6  -1   0    0.90    1.20
   6   1   0    0.80    1.00
   6   1   0    1.50    0.80
  -6   1   0    0.40    0.60
   6   1   0    0.30    1.10
  -6   1   0    1.00    0.70
   6   1   0    1.40    0.80
   6   1   0    1.50    0.80
   7  -1   0   55.39    3.70
   7  -1   0   53.59    5.20
  -7  -1   0   57.39    2.50
   7  -1   0   61.69    3.20
   7  -1   0   61.09    4.00
   7   1   0   57.99    5.50
   7   1   0   54.79    3.80
   7   1   0   62.49    3.70
   7   1   0   55.79    3.10
  -7   1   0   56.29    2.90
  -7   1   0   56.09    2.30
  -8  -1   0   70.89    4.30
   8  -1   0   64.39    4.70
   8  -1   0   71.49    4.50
   8  -1   0   67.29    6.40
  -8  -1   0   67.19    2.80
   8   1   0   73.59    4.70
   8   1   0   71.89    6.90
  -8   1   0   67.99    2.70
   8   1   0   73.69    4.40
   9  -1   0   75.59    4.90
   9  -1   0   62.29    6.80
   9  -1   0   68.59    5.00
   9   1   0   66.69    4.70
   9   1   0   68.89    5.00
   9   1   0   69.39    7.10
  10  -1   0   75.89    5.70
  10  -1   0   78.89    5.30
  10  -1   0   76.89    8.30
  10   1   0   75.39    5.60
  10   1   0   79.99    8.30
  10   1   0   76.09    5.30
  11  -1   0   12.80    3.50
  11  -1   0    3.10    2.50
  11  -1   0    6.40    2.20
  11   1   0    9.80    2.40
  11   1   0    3.80    2.70
  12  -1   0   -0.80    2.00
  12  -1   0    1.00    2.70
  12  -1   0   -1.00    2.60
  12   1   0   -0.50    2.60
  12   1   0   -1.90    1.80
  13  -1   0   -6.70    2.00
  13   1   0   -5.30    2.00
  -1  -2   0  218.88    6.90
  -1  -2   0  224.58    6.20
   1  -2   0  223.28    6.40
   1  -2   0  215.68    6.30
  -1  -2   0  219.08    6.40
   1  -2   0  218.78    6.50
   1  -2   0  218.38    6.30
   1  -2   0  218.58    6.60
   1  -2   0  219.48    6.60
  -1   2   0  218.88    6.50
   1   2   0  212.48    6.20
   1   2   0  218.18    6.40
  -1   2   0  228.98    6.30
  -1   2   0  220.38    6.40
   1   2   0  213.98    6.20
  -1   2   0  213.38    6.60
   1   2   0  213.58    6.90
  -1   2   0  218.68    6.30
  -1   2   0  219.08    6.40
   2  -2   0 1051.29   30.10
   2  -2   0 1059.19   30.30
   2  -2   0 1049.59   29.80
  -2  -2   0 1046.60   29.70
  -2  -2   0 1075.69   29.80
  -2  -2   0 1099.99   30.10
  -2  -2   0 1050.49   29.80
  -2  -2   0 1125.69   31.10
   2  -2   0 1121.79   30.00
   2  -2   0 1058.79   30.70
  -2   2   0 1059.59   30.10
  -2   2   0 1068.19   29.90
   2   2   0 1011.40   29.80
   2   2   0 1031.40   29.80
  -2   2   0 1109.89   29.90
  -2   2   0 1119.19   30.30
   2   2   0 1078.09   29.80
   2   2   0 1020.20   31.00
  -2   2   0 1046.90   30.60
  -2   2   0 1067.79   29.80
  -3  -2   0  281.27    9.30
   3  -2   0  325.17   11.00
   3  -2   0  336.07    9.60
   3  -2   0  307.47    9.80
  -3  -2   0  322.37    9.40
  -3  -2   0  330.37   10.00
  -3  -2   0  332.57    9.60
   3  -2   0  324.47   10.20
   3   2   0  307.27    9.90
  -3   2   0  324.67    9.30
   3   2   0  331.77    9.50
  -3   2   0  331.37    9.60
  -3   2   0  335.77    9.70
  -3   2   0  323.77   11.50
   3   2   0  317.37   11.20
   3   2   0  331.07    9.50
   3   2   0  307.57    9.60
  -4  -2   0  210.08    7.20
   4  -2   0  223.98    8.10
   4  -2   0  248.48    9.30
  -4  -2   0  245.38    7.20
   4  -2   0  243.48    7.40
   4  -2   0  233.98    7.80
  -4   2   0  236.78    7.60
   4   2   0  226.68    9.30
   4   2   0  252.77    7.30
  -4   2   0  239.68    7.00
   4   2   0  239.68    7.60
  -4   2   0  240.28    7.40
   4   2   0  227.88    7.90
   4   2   0  243.88    7.40
   5  -2   0    4.70    1.00
  -5  -2   0    8.00    0.90
   5  -2   0    8.90    1.70
   5  -2   0    6.90    1.10
   5  -2   0    5.20    1.20
  -5  -2   0    8.60    1.00
   5   2   0    3.90    1.20
  -5   2   0    9.00    0.90
   5   2   0    5.90    1.00
   5   2   0    9.70    1.20
   5   2   0    7.10    1.00
   5   2   0    6.70    1.40
  -5   2   0    6.90    0.90
  -6  -2   0   28.00    1.80
   6  -2   0   30.50    2.60
  -6  -2   0   29.70    1.70
   6  -2   0   27.40    3.50
   6  -2   0   31.90    2.20
   6  -2   0   25.50    2.50
   6   2   0   29.10    2.30
   6   2   0   27.80    2.40
  -6   2   0   29.00    1.90
  -6   2   0   26.00    1.50
   6   2   0   28.70    4.00
   6   2   0   29.60    2.10
   7  -2   0   26.30    4.00
  -7  -2   0   28.50    1.80
  -7  -2   0   29.80    2.00
   7  -2   0   32.50    3.00
   7  -2   0   28.10    2.40
   7  -2   0   26.40    3.00
   7   2   0   31.30    2.30
  -7   2   0   26.60    1.50
  -7   2   0   29.10    2.10
   7   2   0   26.20    2.60
   7   2   0   28.30    4.60
   7   2   0   29.20    2.70
   8  -2   0   -0.10    1.30
   8  -2   0   -0.10    1.30
   8  -2   0    0.10    1.60
  -8  -2   0    0.40    0.80
   8   2   0    0.80    1.70
   8   2   0    0.60    1.20
   8   2   0    0.60    1.40
  -8   2   0    1.70    0.90
  -8   2   0    1.00    0.70
   9  -2   0    2.20    1.80
   9  -2   0    6.50    2.50
   9  -2   0    4.30    1.70
   9   2   0    1.90    1.90
   9   2   0    5.80    2.30
   9   2   0    4.00    1.60
  10  -2   0    4.00    2.50
  10  -2   0    0.40    1.60
  10  -2   0    1.20    1.90
  10   2   0    0.60    1.50
  10   2   0    0.00    1.70
  11  -2   0    3.50    2.70
  11  -2   0    0.30    2.10
  11  -2   0    1.00    1.70
  11   2   0   -1.00    2.20
  11   2   0   -0.70    1.70
  12  -2   0   -1.00    2.20
  12  -2   0   -0.10    2.10
  12  -2   0    0.90    2.80
  12   2   0   -1.90    2.70
  12   2   0   -3.00    1.80
  13  -2   0   -1.00    2.80
  13  -2   0   -2.30    2.20
  13  -2   0   -3.10    2.80
  13   2   0   -3.50    2.10
   0  -3   0    0.00    0.20
   0  -3   0   -0.10    0.10
   0  -3   0    0.00    0.20
   0  -3   0    0.10    0.20
   0   3   0    0.00    0.20
   0   3   0    0.00    0.10
   0   3   0    0.20    0.20
   0   3   0   -0.20    0.20
   0   3   0    0.20    0.20
  -1  -3   0 1231.68   34.60
  -1  -3   0 1303.77   34.90
   1  -3   0 1249.47   34.80
   1  -3   0 1229.38   34.30
   1  -3   0 1232.08   35.50
   1  -3   0 1219.38   34.50
  -1  -3   0 1215.28   34.30
   1  -3   0 1252.07   34.50
  -1  -3   0 1155.18   34.20
   1  -3   0 1217.68   34.30
   1   3   0 1206.68   34.10
  -1   3   0 1256.17   34.50
  -1   3   0 1264.97   34.40
  -1   3   0 1213.28   34.90
   1   3   0 1222.08   34.90
  -1   3   0 1210.28   34.60
   1   3   0 1220.18   34.30
  -1   3   0 1238.78   34.20
   1   3   0 1244.98   34.40
  -2  -3   0   -0.10    0.50
  -2  -3   0    0.70    0.70
   2  -3   0    0.30    0.50
   2  -3   0    1.00    0.60
  -2  -3   0    1.50    0.40
   2  -3   0    1.50    0.70
   2  -3   0    0.10    0.50
  -2  -3   0    0.40    0.30
   2  -3   0    1.70    0.90
   2   3   0    1.00    0.40
   2   3   0    0.90    0.70
  -2   3   0    3.00    0.80
  -2   3   0    1.00    0.60
  -2   3   0    1.50    0.80
  -2   3   0    3.00    0.70
   2   3   0    0.10    0.60
  -2   3   0    0.10    0.50
   2   3   0    0.80    0.40
  -2   3   0    0.50    0.50
   3  -3   0   43.80    2.20
  -3  -3   0   47.40    2.30
  -3  -3   0   47.30    2.00
  -3  -3   0   46.00    1.80
   3  -3   0   45.70    2.00
  -3  -3   0   47.20    1.90
   3  -3   0   47.40    3.00
   3  -3   0   46.50    2.50
  -3   3   0   45.00    2.10
   3   3   0   46.80    2.00
   3   3   0   44.50    3.20
   3   3   0   45.20    1.90
  -3   3   0   45.90    2.00
  -3   3   0   45.50    2.80
  -3   3   0   44.00    1.70
   3   3   0   46.70    2.00
   4  -3   0  633.54   19.40
  -4  -3   0  657.93   18.30
   4  -3   0  619.34   18.90
   4  -3   0  653.03   18.50
   4  -3   0  655.73   20.50
  -4  -3   0  635.94   18.40
   4   3   0  619.94   18.60
   4   3   0  611.94   20.80
   4   3   0  668.83   18.40
  -4   3   0  618.64   18.50
   4   3   0  648.04   18.40
  -4   3   0  633.74   18.70
  -4   3   0  642.74   18.10
   5  -3   0   25.30    2.90
  -5  -3   0   27.10    1.60
   5  -3   0   31.40    2.00
   5  -3   0   30.20    2.40
   5  -3   0   26.70    2.40
  -5  -3   0   25.70    1.60
   5   3   0   26.60    2.00
  -5   3   0   25.30    1.70
  -5   3   0   27.70    1.40
  -5   3   0   27.50    2.00
   5   3   0   29.90    1.80
   5   3   0   30.20    3.40
   6  -3   0    7.80    1.80
   6  -3   0    4.50    1.30
   6  -3   0    6.70    1.20
  -6  -3   0   10.10    1.20
  -6  -3   0    7.30    1.00
   6  -3   0    8.10    1.20
   6   3   0    6.30    1.10
  -6   3   0    9.20    1.00
  -6   3   0    7.00    1.10
   6   3   0    4.60    1.50
   6   3   0    5.90    1.10
   7  -3   0   18.10    2.80
  -7  -3   0   16.60    1.50
   7  -3   0   16.00    1.80
   7  -3   0   10.30    1.70
  -7  -3   0   18.30    1.60
  -7   3   0   17.30    1.20
   7   3   0   11.80    1.60
  -7   3   0   16.10    1.70
   7   3   0   21.20    2.00
  -8  -3   0   42.80    2.30
   8  -3   0   38.20    3.70
   8  -3   0   42.40    5.60
   8  -3   0   43.00    3.90
   8   3   0   45.10    3.50
   8   3   0   40.00    5.90
  -8   3   0   41.00    1.80
  -8   3   0   43.00    2.80
   9  -3   0    0.00    1.40
   9  -3   0   -1.00    1.30
   9  -3   0    1.10    1.80
   9   3   0    0.70    1.60
   9   3   0    1.30    1.30
  10  -3   0   -1.90    1.50
  10  -3   0    0.70    1.60
  10  -3   0    2.20    2.40
  10   3   0    0.10    1.80
  10   3   0   -2.20    1.40
  11  -3   0   12.20    3.30
  11  -3   0   17.60    2.90
  11  -3   0   27.40    4.40
  11   3   0   16.40    2.60
  11   3   0   15.30    3.70
  12  -3   0   -3.10    2.30
  12  -3   0    0.10    2.50
  12  -3   0    0.30    2.00
  12   3   0   -2.40    2.70
  12   3   0   -1.90    1.90
  13  -3   0   -3.50    2.70
  13  -3   0   -5.40    2.20
  13  -3   0   -3.60    2.30
  13   3   0   -5.90    2.90
  13   3   0   -3.50    2.00
   1  -4   0 2095.89   58.89
   1  -4   0 2104.19   59.19
   1  -4   0 2164.68   59.59
   1  -4   0 2110.59   59.99
  -1  -4   0 2125.99   58.89
   1  -4   0 2085.99   59.29
  -1  -4   0 2162.18   58.99
  -1  -4   0 2146.89   60.39
  -1   4   0 2120.69   59.09
  -1   4   0 2015.70   58.79
   1   4   0 2058.89   58.79
   1   4   0 2048.20   58.79
   1   4   0 2103.39   58.39
  -1   4   0 2126.39   58.29
  -1   4   0 2019.50   58.59
   2  -4   0  331.57   10.30
  -2  -4   0  336.97    9.40
   2  -4   0  321.07    9.90
   2  -4   0  333.57    9.70
   2  -4   0  328.17   10.20
   2  -4   0  332.47    9.80
  -2  -4   0  326.57    9.80
  -2  -4   0  332.97    9.50
   2  -4   0  326.37    9.70
  -2  -4   0  344.17   10.90
   2   4   0  316.77    9.40
   2   4   0  335.07    9.60
   2   4   0  320.17   10.90
  -2   4   0  334.07   10.20
  -2   4   0  334.57    9.70
  -2   4   0  326.07    9.80
  -2   4   0  335.37    9.70
  -2   4   0  328.47    9.90
   2   4   0  333.57    9.80
  -3  -4   0  224.18    6.60
  -3  -4   0  215.78    6.80
  -3  -4   0  217.08    6.50
   3  -4   0  214.18    7.10
   3  -4   0  219.38    7.40
   3  -4   0  222.08    6.80
  -3  -4   0  257.27    8.00
   3  -4   0  214.08    7.90
  -3   4   0  216.88    6.90
   3   4   0  212.88    6.60
   3   4   0  209.58    8.40
  -3   4   0  211.58    7.70
   3   4   0  222.58    6.70
   3   4   0  214.48    6.80
  -3   4   0  211.48    6.80
  -4  -4   0   17.90    1.20
   4  -4   0   20.90    2.30
   4  -4   0   19.00    2.00
   4  -4   0   17.70    1.40
   4  -4   0   17.30    1.70
  -4  -4   0   22.00    2.00
  -4  -4   0   17.80    1.40
  -4   4   0   18.40    1.40
   4   4   0   18.50    1.40
   4   4   0   20.00    1.50
  -4   4   0   17.80    1.20
  -4   4   0   20.70    1.70
   4   4   0   18.40    2.60
   5  -4   0  128.69    6.60
   5  -4   0  127.19    5.30
  -5  -4   0  136.99    4.50
   5  -4   0  131.99    5.70
   5  -4   0  130.09    4.80
  -5  -4   0  125.79    4.60
  -5   4   0  129.29    4.20
   5   4   0  130.19    4.80
  -5   4   0  129.59    4.80
  -5   4   0  131.09    5.00
   5   4   0  125.49    7.00
   5   4   0  134.39    4.70
   6  -4   0  346.67   13.50
   6  -4   0  329.07   11.40
   6  -4   0  351.76   10.80
  -6  -4   0  336.47   10.40
   6  -4   0  333.67   12.00
  -6  -4   0  342.37   10.40
  -6   4   0  343.27   10.00
  -6   4   0  340.97   10.70
   6   4   0  342.17   10.70
  -6   4   0  338.67   11.00
   6   4   0  321.97   13.80
   6   4   0  327.87   10.90
  -7  -4   0    5.50    1.00
   7  -4   0    3.40    1.40
   7  -4   0    4.40    1.30
  -7  -4   0    8.20    1.30
   7  -4   0    7.30    2.10
  -7   4   0    7.30    1.00
   7   4   0    4.60    1.80
   7   4   0    5.20    1.10
   7   4   0    4.10    1.10
  -7   4   0    6.90    1.20
   8  -4   0    0.30    1.20
   8  -4   0   -0.50    1.40
   8  -4   0   -0.30    1.10
   8   4   0    0.30    1.10
  -8   4   0    0.00    0.60
   8   4   0   -0.30    1.30
  -8   4   0   -0.40    0.80
   9  -4   0   47.20    6.20
   9  -4   0   41.30    4.20
   9  -4   0   46.40    4.30
   9   4   0   45.70    3.90
   9   4   0   41.60    6.60
  10  -4   0   -1.50    1.60
  10  -4   0    2.40    2.30
  10  -4   0   -0.50    1.60
  10   4   0   -1.80    1.90
  10   4   0   -0.50    1.50
  11  -4   0    4.50    2.70
  11  -4   0    0.10    1.90
  11  -4   0   -0.90    1.90
  11   4   0   -1.20    1.60
  11   4   0   -0.50    2.10
  12  -4   0    9.40    3.50
  12  -4   0    7.50    2.50
  12  -4   0   15.00    3.90
  12   4   0    6.50    2.40
  12   4   0    6.50    3.50
  13  -4   0   -1.70    2.60
  13  -4   0   -1.70    2.70
  13  -4   0   -5.40    2.10
  13   4   0   -1.60    2.20
   0  -5   0   -1.00    0.40
   0  -5   0   -0.40    0.30
   0  -5   0   -1.30    0.50
   0   5   0   -0.40    0.40
   0   5   0   -0.60    0.20
   0   5   0   -1.10    0.40
   0   5   0   -0.50    0.60
  -1  -5   0  176.88    5.30
   1  -5   0  175.18    5.30
   1  -5   0  174.88    5.40
   1  -5   0  182.88    5.50
  -1  -5   0  174.68    5.20
  -1  -5   0  183.18    6.10
   1  -5   0  174.08    5.70
   1  -5   0  172.18    5.50
  -1   5   0  169.28    5.40
   1   5   0  177.28    5.30
   1   5   0  175.38    6.10
   1   5   0  177.38    5.70
  -1   5   0  176.38    5.50
  -1   5   0  177.58    5.40
  -2  -5   0 1136.39   32.70
   2  -5   0 1177.18   33.10
   2  -5   0 1145.79   32.80
  -2  -5   0 1160.08   33.80
   2  -5   0 1179.08   32.60
   2  -5   0 1156.58   33.10
   2  -5   0 1133.99   32.50
  -2  -5   0 1195.38   32.30
  -2  -5   0 1171.78   32.20
  -2   5   0 1157.18   32.50
   2   5   0 1152.28   33.90
  -2   5   0 1130.69   32.60
   2   5   0 1199.08   32.80
   2   5   0 1159.18   32.10
   2   5   0 1134.09   32.40
  -2   5   0 1153.78   33.10
  -3  -5   0  967.80   27.00
   3  -5   0  956.50   28.50
   3  -5   0  961.50   27.80
  -3  -5   0  987.70   27.00
  -3  -5   0  948.81   27.40
   3  -5   0 1002.00   27.30
   3  -5   0  963.20   28.10
   3   5   0  927.01   29.20
  -3   5   0  960.90   27.50
  -3   5   0  951.50   27.30
   3   5   0  969.80   27.10
   3   5   0  968.70   27.20
   4  -5   0    4.10    0.90
   4  -5   0    6.80    1.10
  -4  -5   0   10.70    1.00
   4  -5   0    8.80    1.10
   4  -5   0   10.90    1.80
  -4  -5   0   11.40    1.30
  -4  -5   0   10.90    1.00
  -4   5   0    8.20    1.00
  -4   5   0    8.70    1.40
   4   5   0    7.50    0.90
   4   5   0    6.20    0.80
   4   5   0    5.80    1.30
  -5  -5   0  242.18    7.40
   5  -5   0  232.48    9.70
   5  -5   0  237.38    8.80
   5  -5   0  234.68    8.40
   5  -5   0  248.18    7.80
  -5  -5   0  235.18    7.70
  -5   5   0  234.38    7.20
  -5   5   0  237.58    8.00
   5   5   0  235.48    7.70
   5   5   0  233.48   10.30
   5   5   0  244.28    7.70
  -5   5   0  233.18    7.80
  -6  -5   0    1.20    0.90
   6  -5   0   -0.10    0.80
   6  -5   0   -0.30    0.90
   6  -5   0    2.40    1.50
  -6  -5   0    0.30    0.50
  -6   5   0    1.30    1.20
   6   5   0   -1.00    0.60
  -6   5   0    0.20    0.60
   6   5   0    1.00    1.20
  -6   5   0   -0.20    0.70
   6   5   0    0.80    0.80
   7  -5   0    7.30    1.60
  -7  -5   0   14.50    1.70
   7  -5   0   11.90    2.30
  -7  -5   0   17.70    1.50
   7  -5   0   10.80    1.80
  -7   5   0   13.00    1.50
  -7   5   0   13.00    2.00
   7   5   0    9.60    1.40
  -7   5   0   13.90    1.20
   7   5   0   17.30    1.70
   7   5   0    8.30    2.10
   8  -5   0   75.89    6.60
   8  -5   0   70.79    4.60
   8  -5   0   70.19    5.00
  -8   5   0   69.19    3.70
   8   5   0   76.59    7.10
  -8   5   0   72.49    2.70
   8   5   0   80.99    4.40
   9  -5   0    9.20    2.30
   9  -5   0   12.60    2.10
   9  -5   0   15.40    3.10
   9   5   0    9.10    2.50
   9   5   0   12.60    2.00
  10  -5   0    5.80    2.30
  10  -5   0   10.50    3.10
  10  -5   0    5.80    1.90
  10   5   0    3.50    2.30
  10   5   0   10.80    2.10
  11  -5   0    3.00    2.50
  11  -5   0    1.40    2.10
  11  -5   0   -1.70    1.70
  11   5   0    0.20    1.70
  11   5   0   -1.40    2.40
  12  -5   0    0.00    2.40
  12  -5   0    2.20    2.20
  12  -5   0    7.90    3.40
  12   5   0    0.00    2.90
  12   5   0    1.30    2.00
  13  -5   0   -4.80    2.20
  13  -5   0   -2.20    2.80
  13  -5   0   -3.50    2.20
   0  -6   0   69.09    2.60
   0  -6   0   58.39    2.20
   0  -6   0   61.99    2.20
   0   6   0   63.69    2.30
   0   6   0   63.99    2.40
   0   6   0   61.09    2.70
   0   6   0   64.79    2.20
   0   6   0   65.09    2.30
   1  -6   0  194.88    6.10
  -1  -6   0  211.18    6.90
   1  -6   0  208.08    6.70
   1  -6   0  200.88    6.20
  -1  -6   0  204.18    6.10
   1  -6   0  202.18    6.30
  -1  -6   0  205.78    6.00
   1  -6   0  210.88    6.50
  -1   6   0  200.28    6.30
  -1   6   0  202.58    6.40
  -1   6   0  202.88    6.20
   1   6   0  203.68    6.10
  -1   6   0  196.28    6.30
   1   6   0  207.98    6.10
   1   6   0  205.68    7.00
   2  -6   0  344.27   10.70
  -2  -6   0  355.66   10.20
   2  -6   0  348.67   10.40
   2  -6   0  350.86   10.90
  -2  -6   0  359.96   11.70
  -2  -6   0  357.66   10.30
   2  -6   0  357.86   11.10
   2  -6   0  351.36   10.50
   2   6   0  353.96   11.80
  -2   6   0  361.96   10.40
  -2   6   0  352.66   10.60
   2   6   0  350.06   10.30
   2   6   0  347.97    9.90
  -3  -6   0   77.19    2.60
   3  -6   0   75.39    2.90
  -3  -6   0   74.69    2.40
   3  -6   0   70.29    2.90
   3  -6   0   73.39    3.20
   3  -6   0   76.09    3.70
  -3  -6   0   72.09    3.10
   3  -6   0   70.09    3.40
  -3   6   0   69.79    3.00
   3   6   0   69.19    4.30
  -3   6   0   75.09    2.90
   3   6   0   69.49    2.70
   3   6   0   71.49    2.50
  -4  -6   0  951.20   25.60
   4  -6   0  905.61   27.70
   4  -6   0  903.51   27.00
  -4  -6   0  921.91   25.60
  -4  -6   0  909.31   26.10
   4  -6   0  908.41   26.60
  -4   6   0  873.31   26.20
   4   6   0  900.91   25.70
   4   6   0  893.51   28.50
  -4   6   0  864.71   26.00
   4   6   0  925.91   25.90
   5  -6   0  146.39    7.00
   5  -6   0  149.88    6.00
  -5  -6   0  146.39    5.30
  -5  -6   0  149.19    4.90
   5  -6   0  142.29    6.20
  -5   6   0  149.29    5.30
  -5   6   0  142.19    4.80
   5   6   0  143.19    7.70
  -5   6   0  148.39    5.50
   5   6   0  140.59    5.10
   5   6   0  151.58    5.20
   6  -6   0    1.10    0.90
  -6  -6   0    2.20    1.10
   6  -6   0    1.40    1.10
  -6  -6   0    1.70    0.60
   6  -6   0    2.00    1.40
   6   6   0    1.50    1.20
  -6   6   0    1.20    1.20
   6   6   0    0.80    0.80
  -6   6   0    2.00    0.80
   6   6   0    0.80    0.80
  -6   6   0    2.90    0.80
  -7  -6   0    3.10    0.80
   7  -6   0    0.30    1.00
   7  -6   0    1.30    1.30
   7  -6   0    2.00    1.60
   7   6   0    1.40    0.90
  -7   6   0    1.10    1.30
   7   6   0    0.70    1.30
   7   6   0    0.80    0.90
  -7   6   0    0.90    0.80
  -7   6   0    1.80    1.00
   8  -6   0   11.00    2.50
   8  -6   0    5.70    1.60
   8  -6   0    5.20    1.80
   8   6   0    4.50    1.90
  -8   6   0    6.40    1.30
   8   6   0    5.30    1.40
   9  -6   0    6.10    1.90
   9  -6   0    3.80    1.80
   9  -6   0    9.90    2.90
   9   6   0    6.50    2.40
   9   6   0    6.70    1.70
  10  -6   0   10.90    3.10
  10  -6   0    4.00    2.10
  10  -6   0    7.40    2.10
  10   6   0    7.10    1.90
  10   6   0    4.00    2.60
  11  -6   0    1.60    2.50
  11  -6   0   -1.10    1.80
  11  -6   0    1.50    1.80
  11   6   0   -2.30    1.50
  11   6   0   -2.00    2.30
  12  -6   0    1.00    2.60
  12  -6   0    4.90    3.30
  12  -6   0    1.70    2.20
  12   6   0    1.20    2.00
  12   6   0    1.30    2.90
  13  -6   0   -2.20    2.70
  13  -6   0   -3.40    2.40
  13  -6   0    2.10    3.20
  13   6   0   -3.80    3.50
   0  -7   0   -0.50    0.50
   0  -7   0    0.40    0.30
   0  -7   0    0.00    0.30
   0   7   0    0.20    0.50
   0   7   0    0.00    0.20
   0   7   0    0.10    0.50
   0   7   0   -0.30    0.30
   0   7   0   -0.30    0.50
   0   7   0    0.30    0.50
  -1  -7   0    5.00    0.70
   1  -7   0    5.10    0.80
   1  -7   0    3.10    0.60
   1  -7   0    5.50    1.10
  -1   7   0    4.70    0.70
   1   7   0    5.10    0.60
   1   7   0    4.90    0.70
  -1   7   0    3.40    0.50
  -1   7   0    5.30    0.90
   1   7   0    4.40    0.30
   1   7   0    3.10    0.70
   2  -7   0  505.25   15.40
   2  -7   0  501.65   15.00
   2  -7   0  508.15   14.80
  -2  -7   0  499.25   14.40
  -2  -7   0  513.85   14.50
  -2  -7   0  519.35   16.10
   2  -7   0  508.15   15.00
  -2   7   0  499.25   14.90
  -2   7   0  512.65   14.70
   2   7   0  496.55   16.00
   2   7   0  501.45   14.50
  -3  -7   0  128.29    3.80
   3  -7   0  124.19    5.10
  -3  -7   0  127.69    4.00
   3  -7   0  120.59    4.40
   3  -7   0  123.19    4.80
   3  -7   0  125.59    5.10
   3   7   0  120.09    4.20
   3   7   0  124.29    6.00
  -3   7   0  119.69    4.50
   3   7   0  124.49    3.80
  -3   7   0  128.69    4.40
  -4  -7   0  591.34   16.70
   4  -7   0  576.94   17.70
   4  -7   0  559.74   18.10
  -4  -7   0  613.24   16.60
   4  -7   0  588.64   18.60
   4   7   0  575.24   19.60
   4   7   0  579.74   16.90
   4   7   0  577.34   16.70
  -4   7   0  569.44   17.40
  -4   7   0  568.94   17.10
   5  -7   0    0.40    0.80
   5  -7   0    0.00    0.60
  -5  -7   0    0.20    0.50
  -5  -7   0    0.20    0.90
   5  -7   0    0.20    1.20
   5   7   0    0.20    0.60
   5   7   0    0.70    0.60
  -5   7   0    0.70    1.10
  -5   7   0    0.50    0.80
   5   7   0    0.50    1.10
  -6  -7   0   24.50    1.60
   6  -7   0   25.20    3.30
   6  -7   0   25.70    2.80
   6  -7   0   23.80    2.70
   6   7   0   25.60    1.90
  -6   7   0   25.20    1.60
   6   7   0   25.70    4.10
  -6   7   0   23.40    2.10
   6   7   0   26.70    2.10
  -6   7   0   28.20    2.30
   7  -7   0    7.10    1.60
   7  -7   0   13.20    2.50
  -7  -7   0   18.20    1.50
   7  -7   0   12.70    1.90
  -7   7   0   12.60    2.10
   7   7   0    9.90    1.40
   7   7   0   13.70    1.60
  -7   7   0   12.10    1.30
  -7   7   0   15.00    1.80
   7   7   0    7.70    2.10
   8  -7   0    8.40    2.00
   8  -7   0   16.40    3.10
   8  -7   0   10.10    2.00
  -8   7   0   15.70    2.50
   8   7   0    9.80    1.60
  -8   7   0   13.90    1.80
   8   7   0    7.80    2.40
   9  -7   0   -0.30    1.30
   9  -7   0   -0.30    1.90
   9  -7   0   -0.30    1.40
   9   7   0   -2.10    1.70
   9   7   0   -0.30    1.20
  10  -7   0   -0.30    1.50
  10  -7   0   -1.90    1.60
  10  -7   0   -0.50    2.00
  10   7   0   -1.40    1.40
  10   7   0   -1.00    2.20
  11  -7   0   18.20    3.90
  11  -7   0   10.40    2.70
  11  -7   0    6.70    2.70
  11   7   0   10.30    2.20
  11   7   0    6.70    3.30
  12  -7   0   -1.60    2.20
  12  -7   0   -1.10    2.30
  12  -7   0   -2.50    2.10
  12   7   0   -4.10    2.90
  13  -7   0   -3.70    2.60
  13  -7   0    1.50    3.00
  13  -7   0   -2.40    2.50
  13   7   0   -4.10    3.10
   0  -8   0   72.19    2.80
   0  -8   0   68.09    2.50
   0  -8   0   66.89    2.40
   0   8   0   68.89    2.50
   0   8   0   66.79    2.30
   0   8   0   65.29    2.80
   0   8   0   65.29    2.60
   0   8   0   64.79    2.50
   1  -8   0   16.70    1.20
   1  -8   0   17.40    1.50
   1  -8   0   15.80    1.60
   1  -8   0   22.40    1.40
  -1  -8   0   16.90    1.10
  -1  -8   0   18.10    1.70
   1   8   0   16.80    0.70
  -1   8   0   17.00    1.30
  -1   8   0   17.20    1.20
   1   8   0   15.70    1.10
  -1   8   0   16.00    1.30
   1   8   0   17.00    2.10
  -2  -8   0    8.00    0.80
   2  -8   0    8.10    1.10
   2  -8   0    5.40    0.80
   2  -8   0    7.00    1.00
  -2  -8   0   10.00    1.00
   2  -8   0   11.10    1.60
  -2   8   0    8.90    1.20
  -2   8   0    9.50    1.00
   2   8   0    9.70    0.90
   2   8   0    5.10    1.00
   3  -8   0    6.70    1.00
   3  -8   0   13.10    1.90
  -3  -8   0   11.30    0.90
   3  -8   0   12.10    1.40
   3  -8   0   10.10    1.60
  -3   8   0   10.30    1.50
   3   8   0    8.10    0.90
   3   8   0    9.50    0.70
  -3   8   0    8.00    1.00
   4  -8   0  171.48    7.00
   4  -8   0  182.28    7.40
  -4  -8   0  190.28    5.50
  -4  -8   0  186.98    5.70
   4  -8   0  183.98    6.70
  -4   8   0  181.08    6.20
  -4   8   0  176.68    6.40
   4   8   0  179.58    8.50
   4   8   0  181.48    5.70
   4   8   0  178.48    6.00
   5  -8   0    1.60    1.00
  -5  -8   0    2.10    0.70
   5  -8   0    1.80    0.80
   5  -8   0    1.50    1.30
  -5  -8   0    1.80    0.60
   5   8   0    2.00    1.10
   5   8   0    3.30    0.80
  -5   8   0    4.00    1.00
  -5   8   0    1.50    1.10
   5   8   0    1.60    0.60
   6  -8   0   -1.00    1.30
  -6  -8   0   -0.20    0.50
   6  -8   0    0.10    1.00
   6  -8   0    0.10    0.80
   6   8   0    0.40    0.70
   6   8   0    0.50    0.70
  -6   8   0    0.20    0.80
   6   8   0   -0.40    1.20
  -6   8   0    1.10    0.90
  -6   8   0    0.00    1.30
   7  -8   0   36.80    3.70
   7  -8   0   39.20    4.50
   7  -8   0   35.30    3.60
   7   8   0   40.40    2.80
  -7   8   0   43.00    3.20
  -7   8   0   36.90    2.10
  -7   8   0   38.20    2.70
   7   8   0   41.60    5.50
   8  -8   0   21.10    2.60
   8  -8   0   30.90    4.70
   8  -8   0   31.30    3.80
  -8   8   0   31.30    3.00
  -8   8   0   31.50    2.70
   8   8   0   32.20    3.00
  -8   8   0   33.30    1.90
   9  -8   0    4.20    2.40
   9  -8   0    2.10    1.60
   9  -8   0    1.50    1.60
   9   8   0    2.60    2.20
   9   8   0    1.50    1.30
  10  -8   0    1.40    1.80
  10  -8   0    0.50    1.80
  10  -8   0    3.50    2.30
  10   8   0    1.50    1.50
  10   8   0   -1.00    2.10
  11  -8   0    0.80    2.00
  11  -8   0    4.80    3.20
  11  -8   0    1.90    2.00
  11   8   0   -1.60    2.40
  12  -8   0   11.20    3.60
  12  -8   0   32.70    5.60
  12  -8   0   14.30    3.10
  12   8   0   12.50    4.10
  13  -8   0   -0.20    2.90
  13  -8   0    9.40    4.10
  13  -8   0    3.70    2.70
  13   8   0   -2.10    3.80
   0  -9   0   -0.20    0.30
   0  -9   0    0.00    0.30
   0  -9   0   -0.30    0.60
   0   9   0   -0.20    0.60
   0   9   0    0.30    0.40
   0   9   0    0.10    0.50
   0   9   0    0.00    0.30
  -1  -9   0   78.99    2.90
   1  -9   0   78.09    3.00
   1  -9   0   74.89    3.40
  -1  -9   0   82.09    3.60
   1  -9   0   77.59    3.00
   1  -9   0   74.79    3.00
  -1   9   0   76.29    3.00
  -1   9   0   78.69    3.00
   1   9   0   79.19    3.90
   1   9   0   77.09    2.30
  -1   9   0   80.99    3.20
   1   9   0   76.19    3.00
   1   9   0   78.09    2.90
   2  -9   0   86.39    3.30
  -2  -9   0   89.79    3.00
   2  -9   0   88.79    4.00
  -2  -9   0   87.39    3.20
   2  -9   0   89.89    3.60
   2  -9   0   86.79    3.40
  -2   9   0   82.69    3.50
  -2   9   0   84.49    3.30
   2   9   0   86.09    3.10
   2   9   0   88.29    4.60
  -3  -9   0  663.23   18.90
   3  -9   0  658.73   20.10
   3  -9   0  655.53   19.60
  -3  -9   0  671.93   18.80
   3  -9   0  658.33   19.30
   3  -9   0  660.43   19.90
  -3   9   0  652.33   19.20
   3   9   0  644.34   21.20
   3   9   0  659.73   19.00
  -3   9   0  647.34   19.40
  -4  -9   0   12.70    1.00
   4  -9   0    8.70    1.30
   4  -9   0   13.40    2.10
   4  -9   0   14.30    2.00
   4   9   0   13.50    1.10
  -4   9   0   12.20    1.70
   4   9   0   14.70    1.30
  -4   9   0   13.90    1.50
   5  -9   0   50.29    3.50
   5  -9   0   49.90    3.90
  -5  -9   0   52.19    2.10
  -5  -9   0   49.90    2.20
   5  -9   0   51.09    3.40
  -5   9   0   47.20    2.90
  -5   9   0   49.90    2.80
   5   9   0   56.19    5.20
   5   9   0   50.69    2.30
   5   9   0   53.39    2.60
   6  -9   0    4.00    1.20
   6  -9   0    5.50    1.50
  -6  -9   0    9.90    1.00
   6  -9   0   11.50    2.40
  -6   9   0   11.40    2.00
  -6   9   0   11.80    1.40
   6   9   0    7.40    1.20
  -6   9   0    8.80    1.50
   6   9   0    4.30    1.60
   6   9   0    6.70    1.00
   7  -9   0   10.10    2.60
   7  -9   0    5.50    1.50
   7  -9   0    5.10    1.50
  -7   9   0   11.30    1.40
  -7   9   0    7.30    1.50
  -7   9   0   12.90    2.30
   7   9   0    7.80    1.20
   7   9   0    4.90    2.00
   8  -9   0   42.50    4.10
   8  -9   0   44.30    4.40
   8  -9   0   46.20    5.30
   8   9   0   43.00    3.10
  -8   9   0   42.10    3.20
   8   9   0   42.40    6.10
  -8   9   0   41.90    2.30
  -8   9   0   41.40    3.50
   9  -9   0    0.20    2.00
   9  -9   0   -0.40    1.40
   9  -9   0    0.80    1.50
   9   9   0    0.10    1.90
  -9   9   0    1.10    1.80
   9   9   0    0.60    1.30
  10  -9   0   -1.00    1.60
  10  -9   0   -0.40    1.50
  10  -9   0    2.50    2.50
  10   9   0    0.00    1.50
  10   9   0   -0.40    2.30
  11  -9   0    0.80    2.60
  11  -9   0   -1.30    2.00
  11  -9   0   -0.30    1.90
  11   9   0   -2.40    2.30
  12  -9   0    0.80    2.50
  12  -9   0    4.40    3.10
  12  -9   0   -1.80    2.30
  12   9   0   -1.30    3.20
  13  -9   0    0.80    3.10
  13  -9   0   -4.80    2.40
  13  -9   0   -4.40    2.40
  13   9   0   -5.20    3.20
   0 -10   0  779.02   21.60
   0 -10   0  744.93   21.30
   0 -10   0  739.83   21.10
   0  10   0  715.03   21.50
   0  10   0  742.73   21.30
   0  10   0  736.13   21.30
   0  10   0  755.62   21.10
   1 -10   0  130.19    4.50
  -1 -10   0  131.09    4.40
   1 -10   0  134.29    5.20
  -1 -10   0  138.19    5.20
   1 -10   0  131.59    4.60
   1 -10   0  129.69    4.60
   1  10   0  128.99    4.40
  -1  10   0  127.39    4.70
   1  10   0  127.39    5.40
  -1  10   0  138.29    4.60
   1  10   0  130.49    4.60
   1  10   0  129.59    3.90
   2 -10   0  255.57    8.10
   2 -10   0  255.47    8.30
   2 -10   0  259.67    8.20
   2 -10   0  256.77    8.90
  -2 -10   0  256.97    7.90
   2  10   0  255.17    7.90
  -2  10   0  255.77    8.30
  -2  10   0  268.97    8.10
   2  10   0  255.47    9.50
   3 -10   0   60.99    3.10
   3 -10   0   62.59    3.20
  -3 -10   0   61.19    2.30
   3 -10   0   58.19    3.50
   3 -10   0   56.89    2.80
  -3 -10   0   58.59    2.50
   3  10   0   58.89    2.50
   3  10   0   54.99    4.30
  -3  10   0   61.19    3.00
  -3  10   0   59.29    2.80
   4 -10   0  186.18    6.60
   4 -10   0  195.88    7.60
   4 -10   0  188.98    7.10
   4 -10   0  192.28    7.70
  -4 -10   0  184.78    6.20
  -4 -10   0  193.38    6.00
   4  10   0  183.78    8.80
   4  10   0  189.48    5.60
   4  10   0  191.58    6.30
  -4  10   0  193.08    6.60
  -4  10   0  194.68    6.90
  -5 -10   0   70.79    2.70
   5 -10   0   64.39    3.80
   5 -10   0   68.19    4.40
   5 -10   0   67.69    4.20
  -5  10   0   64.29    3.40
  -5  10   0   61.89    3.50
   5  10   0   68.89    3.10
   5  10   0   66.69    2.70
   5  10   0   63.69    5.70
   6 -10   0    0.30    0.80
   6 -10   0    0.20    1.10
  -6 -10   0   -0.30    0.50
   6 -10   0   -0.70    1.60
  -6  10   0   -0.20    1.00
   6  10   0   -0.40    0.70
   6  10   0   -0.10    0.70
  -6  10   0    0.20    1.50
   6  10   0    0.90    1.50
   7 -10   0   82.69    6.20
   7 -10   0   86.49    5.10
   7 -10   0   81.69    5.40
   7  10   0   89.09    3.90
  -7  10   0   82.79    4.50
  -7  10   0   87.39    3.60
   7  10   0   86.69    7.80
  -7  10   0   89.39    4.40
   8 -10   0    1.30    1.90
   8 -10   0    1.90    1.40
   8 -10   0    2.30    1.50
   8  10   0    2.00    2.10
  -8  10   0    4.20    1.40
   8  10   0    1.60    1.10
  -8  10   0    3.50    1.90
  -8  10   0    3.90    1.60
   9 -10   0   31.10    3.90
   9 -10   0   20.70    2.80
   9 -10   0   33.10    5.30
   9  10   0   14.00    3.30
  -9  10   0   28.30    3.50
   9  10   0   22.50    2.20
  10 -10   0   -1.90    1.40
  10 -10   0   -0.60    1.60
  10 -10   0    1.70    2.30
  10  10   0   -0.80    2.50
  11 -10   0   -2.00    1.90
  11 -10   0   -1.70    2.00
  11 -10   0    0.40    2.70
  11  10   0   -3.50    2.60
  12 -10   0   -2.10    2.30
  12 -10   0   -3.60    1.90
  12 -10   0    0.40    2.90
  12  10   0   -6.10    3.20
  13 -10   0   -2.40    2.80
  13 -10   0   -1.90    2.30
  13 -10   0    2.40    3.30
  13  10   0   -8.00    3.70
   0 -11   0    0.00    0.40
   0 -11   0    0.00    0.40
   0 -11   0    0.30    0.70
   0  11   0    0.10    0.30
   0  11   0    0.60    0.70
   0  11   0   -0.10    0.80
   0  11   0    0.30    0.50
  -1 -11   0   15.60    1.30
  -1 -11   0   17.20    1.80
   1 -11   0   15.40    1.70
   1 -11   0   15.10    1.40
   1 -11   0   17.00    1.50
   1 -11   0   16.50    1.40
   1  11   0   15.80    0.80
   1  11   0   18.90    2.70
  -1  11   0   16.30    1.70
   1  11   0   13.40    1.30
  -1  11   0   17.50    1.50
   1  11   0   15.70    1.40
   1  11   0   16.00    1.20
   2 -11   0  138.49    5.70
  -2 -11   0  132.99    4.70
   2 -11   0  146.89    5.20
   2 -11   0  139.79    4.80
   2 -11   0  133.29    4.90
   2  11   0  135.39    6.40
   2  11   0  146.09    4.80
  -2  11   0  138.29    5.20
  -2  11   0  144.49    5.00
   3 -11   0   13.60    2.00
   3 -11   0   11.30    1.50
  -3 -11   0   12.80    1.00
   3 -11   0   10.80    1.30
   3 -11   0   13.10    1.60
  -3 -11   0   14.40    1.40
   3  11   0   12.30    1.20
  -3  11   0   11.60    1.40
  -3  11   0   13.00    1.70
  -4 -11   0   24.00    1.70
  -4 -11   0   22.30    1.40
   4 -11   0   23.10    2.00
   4 -11   0   26.00    2.50
   4 -11   0   22.50    2.40
   4 -11   0   23.70    2.60
  -4  11   0   23.80    2.00
   4  11   0   23.60    1.70
  -4  11   0   24.70    2.20
   4  11   0   29.50    4.00
  -5 -11   0  196.28    6.30
   5 -11   0  193.58    7.70
   5 -11   0  200.18    8.40
   5 -11   0  194.48    8.20
  -5  11   0  200.18    7.40
   5  11   0  202.78    6.80
   5  11   0  198.68    6.00
   5  11   0  190.38    9.90
  -5  11   0  188.18    7.00
   6 -11   0    6.30    1.60
   6 -11   0    3.70    1.20
   6 -11   0    8.90    2.40
  -6  11   0    7.30    1.50
   6  11   0    6.70    1.20
   6  11   0    6.20    0.90
   6  11   0    4.80    1.90
  -6  11   0    8.90    2.00
   7 -11   0   30.30    3.70
   7 -11   0   20.80    2.50
   7 -11   0   32.50    4.20
  -7  11   0   32.50    2.80
   7  11   0   28.30    2.30
  -7  11   0   29.00    2.10
  -7  11   0   28.60    3.00
   8 -11   0    3.70    2.50
   8 -11   0    1.60    1.30
   8 -11   0    2.20    1.50
  -8  11   0    6.20    2.30
   8  11   0    1.40    2.10
   8  11   0    1.70    1.20
   9 -11   0   17.40    2.90
   9 -11   0   20.60    2.80
   9 -11   0   33.20    4.60
   9  11   0   18.40    3.70
  10 -11   0    5.00    2.10
  10 -11   0    4.50    2.10
  10 -11   0   10.60    3.30
  10  11   0    3.90    3.10
  11 -11   0    5.60    2.70
  11 -11   0   11.70    3.00
  11 -11   0   21.40    4.70
  11  11   0    4.90    3.50
  12 -11   0   -1.10    2.20
  12 -11   0    3.30    3.30
  12 -11   0   -2.40    2.20
  12  11   0   -4.80    3.40
  13 -11   0   -1.40    2.90
  13 -11   0   -5.80    2.40
   0 -12   0    0.80    0.50
   0 -12   0    1.50    0.80
   0 -12   0    0.50    0.40
   0  12   0    0.70    0.70
   0  12   0    1.00    0.60
   0  12   0    0.90    0.90
   0  12   0    0.40    0.40
  -1 -12   0   65.89    2.80
   1 -12   0   64.19    2.80
  -1 -12   0   69.29    3.40
   1 -12   0   66.29    3.00
   1 -12   0   68.29    3.60
   1 -12   0   66.99    2.70
   1  12   0   64.89    3.90
  -1  12   0   65.89    2.90
   1  12   0   69.09    3.00
  -1  12   0   64.29    2.80
   1  12   0   67.29    2.80
   1  12   0   67.19    2.90
  -1  12   0   65.19    3.00
   1  12   0   66.49    2.20
   2 -12   0    3.40    1.10
   2 -12   0    4.80    1.40
  -2 -12   0    4.00    1.00
   2 -12   0    3.60    0.90
   2 -12   0    2.60    0.70
   2 -12   0    2.10    0.40
  -2  12   0    2.20    1.10
  -2  12   0    2.70    1.00
   2  12   0    1.60    1.10
   2  12   0    4.20    1.10
   2  12   0    3.50    0.70
   3 -12   0    6.20    1.20
  -3 -12   0    8.50    1.20
   3 -12   0   10.20    1.50
   3 -12   0   10.80    2.10
   3 -12   0    9.40    1.40
  -3  12   0    8.50    1.60
  -3  12   0    9.50    1.40
   3  12   0    8.10    1.00
  -4 -12   0    2.50    1.00
   4 -12   0    2.60    1.00
   4 -12   0    1.20    0.60
   4 -12   0    2.90    1.10
   4 -12   0    3.20    1.50
  -4 -12   0    1.30    0.50
   4  12   0    1.80    1.40
  -4  12   0    1.70    1.20
  -4  12   0    2.50    1.10
   4  12   0    0.60    0.70
  -5 -12   0   63.29    3.10
   5 -12   0   69.79    4.30
   5 -12   0   70.79    4.60
   5 -12   0   69.89    4.50
  -5  12   0   71.29    3.70
  -5  12   0   66.09    3.80
   5  12   0   73.99    6.40
   5  12   0   72.29    3.30
   6 -12   0   62.39    4.80
   6 -12   0   62.69    4.70
   6 -12   0   60.09    4.40
   6  12   0   58.89    2.50
  -6  12   0   62.59    3.80
   6  12   0   62.99    6.80
  -6  12   0   65.69    3.70
   7 -12   0    4.20    1.60
   7 -12   0    4.10    2.30
   7 -12   0    1.30    1.20
  -7  12   0    5.00    2.00
   7  12   0    1.20    1.90
  -7  12   0    6.50    1.40
  -7  12   0    3.70    1.30
   8 -12   0    1.40    2.20
   8 -12   0    1.10    1.60
   8 -12   0    0.00    1.20
  -8  12   0    0.40    1.90
   8  12   0   -0.20    2.00
   9 -12   0    3.60    2.00
   9 -12   0    2.20    1.70
   9 -12   0    8.20    2.90
   9  12   0    0.10    2.30
  -9  12   0    3.80    2.00
  10 -12   0    3.90    2.10
  10 -12   0    4.30    2.10
  10 -12   0    8.30    3.10
  10  12   0   -1.30    2.50
 -10  12   0    7.00    2.50
  11 -12   0   -2.50    2.10
  11 -12   0    2.40    2.90
  11 -12   0   -1.90    1.80
  11  12   0   -3.90    2.60
  12 -12   0    9.90    3.90
  12 -12   0    4.70    2.70
  12 -12   0    0.50    2.60
  12  12   0   -1.90    4.00
   0 -13   0   -0.20    0.30
   0 -13   0    0.20    0.80
   0 -13   0   -0.30    0.50
   0  13   0    0.60    0.80
   0  13   0   -0.10    0.30
   0  13   0   -0.20    0.50
   0  13   0   -0.40    1.00
   1 -13   0   76.49    3.30
  -1 -13   0   72.79    3.10
   1 -13   0   76.19    3.30
   1 -13   0   75.19    2.80
   1 -13   0   74.89    3.90
  -1 -13   0   79.69    3.80
  -1  13   0   72.49    3.40
   1  13   0   75.29    3.10
   1  13   0   74.79    2.40
  -1  13   0   77.29    3.20
   1  13   0   73.39    3.30
  -1  13   0   77.19    3.30
   1  13   0   78.99    3.20
   1  13   0   77.69    4.40
   2 -13   0   14.80    1.70
   2 -13   0   17.90    1.90
   2 -13   0   19.50    2.50
  -2 -13   0   19.10    1.50
   2 -13   0   12.40    1.40
   2 -13   0   17.00    1.20
  -2  13   0   17.30    1.80
   2  13   0   18.80    1.50
   2  13   0   17.10    1.70
  -2  13   0   14.10    1.60
   3 -13   0    2.90    0.60
  -3 -13   0    4.50    1.00
   3 -13   0    4.70    1.60
   3 -13   0    3.30    1.00
   3 -13   0    5.80    1.30
  -3  13   0    5.50    1.20
  -3  13   0    4.70    1.40
   3  13   0    3.10    1.40
   3  13   0    4.30    0.80
   4 -13   0  234.88    8.50
   4 -13   0  248.88    9.70
  -4 -13   0  260.97    7.80
  -4 -13   0  242.98    8.10
   4 -13   0  255.47    9.10
   4 -13   0  251.97    9.10
   4  13   0  254.17   11.20
  -4  13   0  257.37    8.60
  -4  13   0  250.47    8.90
   4  13   0  254.87    8.30
  -5 -13   0   13.80    1.70
   5 -13   0   11.20    1.80
   5 -13   0    8.50    1.40
   5 -13   0   19.40    3.10
   5  13   0   12.70    1.50
  -5  13   0   15.40    1.80
   5  13   0    8.80    2.20
  -5  13   0   18.90    2.60
   6 -13   0    8.30    2.60
  -6 -13   0    5.40    1.30
   6 -13   0    4.40    1.60
   6  13   0    2.20    1.80
  -6  13   0    6.90    2.10
  -6  13   0    7.10    1.50
   7 -13   0   82.39    5.20
   7 -13   0   82.29    6.10
   7 -13   0   79.39    5.60
  -7  13   0   79.99    4.70
   7  13   0   82.69    7.70
  -7  13   0   85.19    4.60
   8 -13   0    0.40    2.20
   8 -13   0   -0.30    1.20
   8 -13   0    1.60    1.60
  -8  13   0    1.10    2.00
   8  13   0   -0.50    1.90
   9 -13   0   -0.10    1.90
   9 -13   0   -1.50    1.70
   9 -13   0   -1.20    1.30
   9  13   0   -1.30    2.20
  -9  13   0    0.30    1.80
  10 -13   0   -2.10    1.60
  10 -13   0   -1.20    2.00
  10 -13   0    2.10    2.30
  10  13   0   -3.50    2.70
 -10  13   0    0.60    2.00
  11 -13   0    4.00    2.70
  11 -13   0   14.90    4.30
  11 -13   0    2.60    2.40
  11  13   0   -3.30    3.30
  12 -13   0    2.60    2.60
  12 -13   0    5.00    3.50
   0 -14   0   20.10    1.90
   0 -14   0   18.20    1.50
   0 -14   0   18.90    1.50
   0  14   0   18.80    1.30
   0  14   0   18.90    1.60
   0  14   0   15.70    1.60
   0  14   0   19.80    1.90
  -1 -14   0   64.59    2.90
   1 -14   0   57.99    2.90
   1 -14   0   62.39    3.60
  -1 -14   0   65.89    3.40
   1 -14   0   62.59    3.00
   1  14   0   58.49    3.00
   1  14   0   62.39    2.10
  -1  14   0   65.09    2.90
   1  14   0   58.69    2.90
   1  14   0   59.69    2.80
   1  14   0   66.49    4.20
  -1  14   0   62.69    3.20
  -1  14   0   64.59    3.10
  -2 -14   0    2.40    1.00
   2 -14   0    1.60    1.30
   2 -14   0    0.80    0.30
   2 -14   0    0.30    1.00
   2 -14   0    2.20    0.90
   2 -14   0   -0.10    0.50
   2  14   0    1.10    1.30
  -2  14   0    1.20    1.20
  -2  14   0    2.40    1.10
   2  14   0    2.30    0.80
   2  14   0    1.20    1.20
  -3 -14   0   18.40    1.70
   3 -14   0   21.80    2.00
   3 -14   0   21.80    2.80
   3 -14   0   23.00    2.50
   3 -14   0   18.50    1.70
  -3  14   0   17.00    1.80
   3  14   0   20.40    1.60
  -3  14   0   20.80    2.50
  -4 -14   0   71.49    3.30
   4 -14   0   74.89    4.70
   4 -14   0   74.49    3.70
   4 -14   0   79.49    4.40
   4 -14   0   74.09    4.00
  -4  14   0   74.39    3.80
   4  14   0   74.59    6.50
   4  14   0   69.39    3.30
  -4  14   0   73.59    4.00
   5 -14   0   12.70    1.90
   5 -14   0   24.50    3.50
  -5 -14   0   21.20    2.10
   5 -14   0   22.30    2.90
  -5  14   0   27.80    3.10
  -5  14   0   16.90    2.00
   6 -14   0   60.29    4.70
   6 -14   0   68.89    4.70
   6 -14   0   57.99    4.60
  -6 -14   0   57.49    3.10
   6  14   0   64.29    7.00
  -6  14   0   60.69    3.70
  -6  14   0   64.09    4.00
  -7 -14   0   53.19    3.10
   7 -14   0   60.49    5.20
   7 -14   0   57.59    5.10
   7 -14   0   58.39    4.60
  -7  14   0   59.09    3.80
  -7  14   0   63.49    4.30
   7  14   0   51.99    7.30
   8 -14   0    4.10    2.40
   8 -14   0    1.10    1.30
   8 -14   0    2.90    1.70
  -8 -14   0    4.80    1.40
  -8  14   0    5.90    2.20
   8  14   0    0.60    2.30
   9 -14   0    2.80    1.70
   9 -14   0    2.00    1.90
   9 -14   0    6.40    3.00
   9  14   0   -0.30    2.60
  -9  14   0    5.40    2.50
  10 -14   0    4.90    2.30
  10 -14   0   11.60    3.80
  10 -14   0    1.70    2.00
 -10  14   0    8.40    3.00
  10  14   0    0.60    3.10
  11 -14   0    6.70    3.40
  11 -14   0    0.70    2.20
  11  14   0   -4.80    3.40
  12 -14   0    8.90    4.00
  12 -14   0    1.10    2.60
  12  14   0   -8.10    3.60
   0 -15   0    0.60    0.90
   0 -15   0   -0.10    0.60
   0 -15   0    0.10    0.30
   0  15   0   -0.60    0.90
   0  15   0    0.10    0.40
   0  15   0    0.50    1.20
   0  15   0    0.00    0.60
   1 -15   0   12.90    2.20
   1 -15   0    9.30    1.50
  -1 -15   0   10.90    1.70
  -1 -15   0   12.70    1.60
   1 -15   0    8.30    1.10
   1  15   0    9.70    1.40
  -1  15   0   10.40    1.20
   1  15   0   11.30    1.70
  -1  15   0    9.80    1.40
  -1  15   0   11.10    1.80
   1  15   0   13.90    1.40
   1  15   0   10.30    0.70
   1  15   0    7.20    1.30
   2 -15   0  173.78    6.40
   2 -15   0  170.98    7.30
   2 -15   0  178.18    6.50
  -2 -15   0  177.58    6.20
  -2  15   0  182.58    6.50
   2  15   0  172.08    6.20
   2  15   0  186.88    8.20
  -2  15   0  180.78    6.80
  -2  15   0  185.98    6.40
   2  15   0  181.18    6.30
   2  15   0  180.08    6.50
   3 -15   0   26.60    2.60
   3 -15   0   22.70    2.20
   3 -15   0   24.00    1.70
   3 -15   0   22.80    2.70
   3 -15   0   26.50    2.50
  -3 -15   0   21.30    1.90
  -3  15   0   17.80    1.90
  -3  15   0   22.10    2.30
   3  15   0   22.60    2.10
   3  15   0   20.50    1.80
   4 -15   0    5.50    2.00
  -4 -15   0    5.30    1.30
   4 -15   0    2.80    1.30
   4 -15   0    2.80    0.80
   4 -15   0    5.80    1.60
  -4  15   0    5.40    1.80
   4  15   0    1.70    1.90
  -4  15   0    5.00    1.50
   5 -15   0   28.30    3.50
   5 -15   0   20.10    2.40
  -5 -15   0   26.00    2.10
   5 -15   0   29.60    3.10
  -5  15   0   23.80    2.50
  -5  15   0   33.20    3.20
   6 -15   0   60.69    4.70
   6 -15   0   55.49    4.60
  -6 -15   0   54.59    3.10
   6 -15   0   52.79    4.30
  -6  15   0   58.39    4.00
  -6  15   0   62.29    3.80
   6  15   0   57.89    7.00
   7 -15   0   -0.10    1.40
   7 -15   0   -0.60    1.80
  -7 -15   0    0.10    1.20
   7 -15   0   -0.10    1.10
   7  15   0   -2.00    1.90
  -7  15   0    2.40    1.90
  -7  15   0   -0.40    1.40
   8 -15   0    4.60    2.50
   8 -15   0    1.00    1.40
   8 -15   0    0.20    1.80
  -8 -15   0    3.80    1.40
   8  15   0   -2.40    2.40
  -8  15   0    7.40    2.40
   9 -15   0   -1.70    1.70
  -9 -15   0    0.60    1.30
   9 -15   0   -2.00    1.80
   9  15   0   -3.90    2.50
  -9  15   0   -2.10    1.70
  10 -15   0    1.00    2.30
  10 -15   0    3.60    2.80
 -10 -15   0    1.70    1.50
  10  15   0   -3.20    3.00
 -10  15   0    5.50    2.60
  11 -15   0    4.30    3.20
  11 -15   0   -1.60    2.20
  12 -15   0   -6.80    2.30
  12 -15   0    1.20    3.30
   0 -16   0    0.30    0.60
   0 -16   0    0.00    0.30
   0 -16   0    0.00    1.00
   0  16   0    0.40    1.10
   0  16   0    0.40    0.70
   0  16   0    0.80    1.30
   1 -16   0    0.40    1.40
  -1 -16   0    1.50    1.10
  -1 -16   0    0.90    0.50
   1 -16   0    1.60    1.00
   1 -16   0    1.80    0.90
  -1  16   0    2.60    0.90
  -1  16   0   -0.10    1.10
   1  16   0    2.10    0.80
   1  16   0    1.60    1.10
  -1  16   0    1.90    1.30
   1  16   0    0.90    1.30
   2 -16   0   23.10    2.80
  -2 -16   0   21.80    2.00
   2 -16   0   24.40    2.00
   2 -16   0   26.70    2.50
  -2  16   0   23.80    2.30
   2  16   0   24.80    1.90
  -2  16   0   24.30    2.30
   2  16   0   23.00    2.20
   2  16   0   25.80    2.30
   3 -16   0   13.80    1.70
  -3 -16   0   18.10    1.90
   3 -16   0   17.80    2.20
   3 -16   0   18.00    2.80
   3  16   0   20.00    2.30
  -3  16   0   21.90    2.30
  -3  16   0   19.30    2.50
  -4 -16   0   77.79    3.60
   4 -16   0   84.29    5.20
   4 -16   0   84.99    4.00
   4 -16   0   72.79    3.90
   4 -16   0   76.99    4.60
  -4  16   0   76.29    4.30
  -4  16   0   80.39    4.30
   4  16   0   73.29    6.90
   5 -16   0   24.50    2.90
  -5 -16   0   23.90    2.00
   5 -16   0   20.20    2.40
   5 -16   0   28.80    3.80
  -5  16   0   27.90    3.20
  -5  16   0   21.10    2.30
   6 -16   0    8.90    1.60
   6 -16   0   12.90    2.20
  -6 -16   0   15.60    1.90
   6 -16   0   14.60    3.10
  -6  16   0   18.10    2.90
  -6  16   0   16.20    2.30
   6  16   0    5.70    2.40
   7 -16   0    3.80    2.30
   7 -16   0    1.60    1.60
  -7 -16   0    2.90    1.40
  -7  16   0    3.20    1.60
   7  16   0   -1.50    2.20
  -7  16   0    2.20    2.10
   8 -16   0   13.40    3.40
   8 -16   0    9.70    2.40
  -8 -16   0   14.80    2.00
  -8  16   0   17.20    3.30
   9 -16   0    2.10    2.20
   9 -16   0   10.70    3.30
  -9 -16   0    7.40    1.80
  -9  16   0    7.90    2.70
  10 -16   0    3.00    2.90
  10 -16   0    0.70    2.10
 -10 -16   0    3.10    2.00
 -10  16   0    3.30    2.50
  11 -16   0    3.50    3.30
  11 -16   0   -1.30    2.60
   0 -17   0   -0.70    1.00
   0 -17   0   -0.10    0.30
   0 -17   0    0.40    0.60
   0  17   0   -0.60    1.30
   0  17   0    0.90    1.20
   1 -17   0    0.20    0.80
  -1 -17   0   -0.50    1.00
   1 -17   0   -0.40    1.10
   1 -17   0    0.10    1.40
   1  17   0   -0.40    1.30
  -1  17   0   -0.80    1.10
  -1  17   0    0.20    1.40
   1  17   0    0.00    1.10
   2 -17   0   64.89    3.50
   2 -17   0   59.19    4.20
  -2 -17   0   64.59    3.20
   2 -17   0   67.09    3.70
   2  17   0   63.19    3.40
  -2  17   0   66.69    3.90
   2  17   0   63.89    3.50
  -2  17   0   63.49    3.50
   2  17   0   66.39    5.50
  -3 -17   0   26.20    2.20
   3 -17   0   28.80    2.80
   3 -17   0   27.30    2.50
   3 -17   0   24.60    3.00
  -3  17   0   28.80    2.90
   3  17   0   27.10    2.50
  -3  17   0   24.40    2.40
  -4 -17   0   48.90    2.80
   4 -17   0   50.89    3.30
   4 -17   0   48.50    3.70
   4 -17   0   47.50    4.20
   4  17   0   42.70    6.10
   4  17   0   48.60    3.10
  -4  17   0   53.49    3.80
  -4  17   0   48.40    3.30
  -5 -17   0   37.80    2.70
   5 -17   0   46.10    4.30
   5 -17   0   41.90    3.90
  -5  17   0   42.70    3.30
  -5  17   0   47.30    3.80
   6 -17   0    4.10    2.50
  -6 -17   0    3.50    1.40
   6 -17   0    1.80    1.70
  -6  17   0    3.60    2.20
  -6  17   0    3.50    1.60
   6  17   0    0.20    2.30
  -7 -17   0   13.30    2.00
   7 -17   0   15.90    3.60
   7 -17   0   11.20    2.40
  -7  17   0   14.60    3.00
   7  17   0    4.60    2.90
  -7  17   0   12.10    2.10
   8 -17   0    3.90    2.20
  -8 -17   0   11.70    2.00
   8 -17   0   10.40    3.30
  -8  17   0   13.80    3.10
   9 -17   0    0.30    2.20
  -9 -17   0    3.00    1.60
   9 -17   0    4.90    2.80
   9  17   0   -3.40    2.80
  -9  17   0    7.30    2.80
  10 -17   0   -0.10    2.50
  10 -17   0   -1.20    2.40
 -10  17   0    3.50    2.60
  11 -17   0    3.10    3.40
  11 -17   0   -3.10    2.20
 -11  17   0    6.60    3.20
   0 -18   0    8.40    1.60
   0  18   0    9.20    2.00
   0  18   0    6.60    1.50
  -1 -18   0   16.20    2.00
   1 -18   0   11.30    1.30
   1 -18   0   15.90    2.10
   1 -18   0   13.30    2.40
   1  18   0   13.40    1.80
  -1  18   0   19.20    2.60
   1  18   0   16.80    2.30
  -1  18   0   14.10    1.80
  -2 -18   0   34.70    2.50
   2 -18   0   32.40    3.20
   2 -18   0   34.40    2.80
   2 -18   0   32.60    2.60
  -2  18   0   35.90    3.00
   2  18   0   37.20    4.50
   2  18   0   36.00    2.80
   2  18   0   29.90    2.80
  -2  18   0   39.20    3.20
   3 -18   0    7.30    1.80
   3 -18   0    9.00    2.50
   3 -18   0    7.00    1.50
  -3 -18   0    5.60    1.50
   3  18   0    3.60    1.90
   3  18   0    6.60    1.40
  -3  18   0   10.00    1.80
   3  18   0    6.10    1.80
  -3  18   0   10.90    2.30
   4 -18   0    6.50    2.40
   4 -18   0    2.40    1.60
  -4 -18   0    2.60    1.40
   4 -18   0    3.30    1.40
   4  18   0    0.60    2.00
  -4  18   0    4.30    2.00
  -4  18   0    1.10    1.40
   4  18   0    2.80    1.50
   5 -18   0   15.10    3.00
   5 -18   0    9.30    1.90
  -5 -18   0   14.40    2.00
  -5  18   0   14.60    2.70
  -5  18   0   14.10    2.10
   5  18   0    6.30    2.50
   6 -18   0    1.90    1.60
   6 -18   0    6.50    2.50
  -6 -18   0    2.40    1.50
   6  18   0   -2.10    2.20
  -6  18   0    3.30    2.00
  -6  18   0    3.20    1.70
   7 -18   0    0.90    2.40
   7 -18   0    0.50    1.80
  -7 -18   0   -0.50    1.10
   7  18   0   -3.90    2.40
  -7  18   0    5.30    2.50
   8 -18   0   -1.40    1.90
   8 -18   0    0.40    2.20
  -8 -18   0    2.30    1.40
   8  18   0   -4.90    2.60
  -8  18   0    2.10    2.30
   9 -18   0    1.80    2.50
   9 -18   0   -4.40    2.00
  -9 -18   0    1.00    1.60
  -9  18   0    2.30    2.40
  10 -18   0   -4.40    2.30
  10 -18   0    2.70    2.90
 -10  18   0    4.20    2.70
  11 -18   0   -2.90    2.60
  11 -18   0    6.90    3.80
 -11  18   0    5.80    3.10
   0 -19   0    0.10    1.40
   0 -19   0    0.30    1.20
   0  19   0   -1.10    1.50
   0  19   0   -0.20    1.20
   1 -19   0    0.70    0.90
   1 -19   0    1.20    1.20
  -1 -19   0    1.40    1.20
   1 -19   0    1.70    1.70
   1  19   0    1.40    1.50
   1  19   0    1.40    1.30
  -1  19   0    1.60    1.50
  -1  19   0    0.30    1.30
  -2 -19   0   -0.40    1.10
   2 -19   0   -0.50    0.90
   2 -19   0    1.60    1.40
   2 -19   0   -0.10    1.50
   2  19   0    0.30    1.30
  -2  19   0    0.70    1.30
   2  19   0   -0.20    1.20
  -2  19   0    1.10    1.80
   2  19   0    0.30    1.40
   3 -19   0    2.80    1.90
  -3 -19   0    1.50    1.30
   3 -19   0    5.00    1.70
   3 -19   0    2.70    1.30
   3  19   0    3.00    1.70
  -3  19   0    2.40    1.50
  -3  19   0    3.70    1.90
   3  19   0    3.40    1.40
   3  19   0    0.70    1.80
  -4 -19   0   30.40    2.50
   4 -19   0   30.80    3.80
   4 -19   0   31.90    2.80
   4 -19   0   34.60    3.50
   4  19   0   33.60    2.80
  -4  19   0   29.20    3.00
  -4  19   0   30.90    3.60
  -5 -19   0    1.70    1.30
   5 -19   0    1.60    1.50
   5 -19   0    2.60    2.10
   5  19   0    0.20    1.50
  -5  19   0    0.80    1.50
  -5  19   0   -0.10    1.80
   5  19   0   -3.30    2.10
   6 -19   0   -1.70    1.40
   6 -19   0    2.70    2.30
  -6 -19   0   -0.20    1.30
  -6  19   0    1.20    1.60
   6  19   0   -4.60    2.30
  -6  19   0    1.30    2.10
   7 -19   0   -1.60    2.00
   7 -19   0   -2.30    1.40
  -7 -19   0    1.60    1.40
  -7  19   0    0.80    2.30
   8 -19   0   -0.90    1.90
   8 -19   0   -0.10    2.50
  -8 -19   0    0.30    1.40
  -8  19   0    1.40    2.50
   9 -19   0    6.40    3.40
   9 -19   0   -3.20    2.20
  -9  19   0    3.90    3.00
  10 -19   0   -6.60    2.10
  10 -19   0    1.30    3.00
 -10  19   0    0.60    2.70
   0 -20   0   -0.30    1.20
   0 -20   0    0.10    1.60
   0  20   0   -1.20    1.50
   0  20   0    0.70    1.40
   1 -20   0   42.30    2.80
  -1 -20   0   40.90    2.80
   1 -20   0   41.60    2.90
   1 -20   0   39.50    3.80
  -1  20   0   43.90    3.30
  -1  20   0   44.90    3.40
   1  20   0   41.10    3.20
   1  20   0   41.80    3.20
   2 -20   0    0.50    1.60
  -2 -20   0    2.10    1.30
   2 -20   0   -0.80    1.00
   2 -20   0    2.50    1.60
  -2  20   0    0.10    1.30
   2  20   0   -0.70    1.30
   2  20   0    0.80    1.50
  -2  20   0    1.60    1.90
  -3 -20   0   52.99    3.20
   3 -20   0   58.19    4.00
   3 -20   0   56.49    4.70
   3 -20   0   53.99    3.60
  -3  20   0   55.69    3.90
   3  20   0   56.69    3.60
  -3  20   0   55.09    3.90
   3  20   0   57.39    3.60
  -4 -20   0    2.80    1.40
   4 -20   0    2.10    1.80
   4 -20   0   -1.70    1.20
   4 -20   0    0.90    1.90
  -4  20   0    2.60    1.60
   4  20   0   -3.30    2.10
  -4  20   0    2.80    2.00
   4  20   0    1.10    1.60
   5 -20   0    1.50    2.00
   5 -20   0    0.40    1.50
  -5 -20   0    1.90    1.40
  -5  20   0    0.30    1.90
   5  20   0    1.40    1.70
  -5  20   0    1.90    1.60
   6 -20   0    0.40    1.70
   6 -20   0    1.50    2.40
  -6 -20   0    1.80    1.40
   6  20   0    1.00    1.60
  -6  20   0   -0.80    1.50
  -6  20   0    5.20    2.50
   7 -20   0   -1.50    1.90
   7 -20   0    2.00    2.40
  -7 -20   0   -0.10    1.40
  -7  20   0    2.00    2.30
  -8 -20   0   11.90    3.20
   8 -20   0   10.50    3.40
   8 -20   0    7.70    2.60
  -8  20   0   16.20    3.40
   9 -20   0    4.30    3.00
  -9  20   0    3.20    2.70
  10 -20   0   -6.20    2.30
  10 -20   0    6.20    3.60
 -10  20   0    2.00    3.00
   0 -21   0    1.10    1.70
   0 -21   0   -0.10    1.30
   0  21   0    0.80    1.80
   0  21   0    0.70    1.40
   1 -21   0    7.80    1.80
  -1 -21   0    5.10    1.50
   1 -21   0    4.60    2.10
  -1  21   0    4.30    2.00
   1  21   0    3.30    1.60
   1  21   0    4.50    1.90
  -1  21   0    2.80    1.60
   2 -21   0   43.80    3.20
   2 -21   0   43.60    4.20
   2 -21   0   41.70    3.30
  -2 -21   0   43.50    3.00
  -2  21   0   45.60    3.80
   2  21   0   45.10    3.40
   2  21   0   41.30    3.40
  -2  21   0   48.30    3.40
  -3 -21   0   10.90    1.90
   3 -21   0    6.00    1.60
   3 -21   0    9.10    2.80
   3 -21   0    8.20    2.10
   3  21   0    8.50    2.00
  -3  21   0    7.90    2.50
  -3  21   0   11.50    2.20
   3  21   0    8.90    1.80
   4 -21   0   -0.30    1.60
   4 -21   0   -1.60    1.20
  -4 -21   0    0.10    1.20
   4 -21   0    1.50    2.10
   4  21   0    1.40    1.70
  -4  21   0    0.40    2.10
  -4  21   0   -0.20    1.60
   4  21   0    0.80    1.40
  -5 -21   0   23.40    2.60
   5 -21   0   15.20    2.40
   5 -21   0   18.40    3.70
  -5  21   0   26.00    3.70
  -5  21   0   17.50    2.60
   5  21   0   22.00    2.80
   6 -21   0   -0.40    2.20
  -6 -21   0    0.30    1.40
   6 -21   0   -3.30    1.60
  -6  21   0   -3.30    1.50
   6  21   0   -1.40    1.60
  -6  21   0   -0.40    2.30
  -7 -21   0   -1.70    1.40
   7 -21   0    1.40    2.50
   7 -21   0   -2.50    1.70
   7  21   0   -1.20    1.60
  -7  21   0    0.60    2.30
   8 -21   0   -2.60    2.40
   8 -21   0   -2.10    2.20
  -8  21   0    1.20    2.70
   9 -21   0   -4.10    2.30
   9 -21   0    2.30    3.00
  -9  21   0    0.50    2.70
  10 -21   0   -6.60    2.40
  10 -21   0    3.30    3.40
 -10  21   0    3.40    3.10
   0 -22   0   -0.30    1.30
   0 -22   0    1.40    1.90
   0  22   0    0.60    1.50
   0  22   0    2.60    1.90
  -1 -22   0    1.90    1.30
   1 -22   0   -0.60    1.70
   1 -22   0    2.30    1.50
   1  22   0    0.30    1.50
   1  22   0    0.50    1.70
  -1  22   0   -1.90    1.60
  -1  22   0    0.60    1.50
   2 -22   0   14.50    3.10
   2 -22   0    7.70    2.20
  -2 -22   0   13.00    2.10
   2 -22   0    9.90    2.10
   2  22   0   10.30    2.30
   2  22   0    9.70    2.00
  -2  22   0   13.60    2.70
  -2  22   0    9.40    2.00
   3 -22   0   -1.30    1.20
   3 -22   0    0.40    2.00
  -3 -22   0    0.70    1.30
   3 -22   0   -0.50    1.50
   3  22   0    0.50    1.50
  -3  22   0    0.90    2.10
   3  22   0   -0.60    1.60
  -3  22   0    0.90    1.50
   4 -22   0    5.10    2.10
   4 -22   0    4.30    2.30
  -4 -22   0    4.50    1.60
   4 -22   0    1.90    1.50
   4  22   0    4.10    1.70
  -4  22   0    1.70    1.80
   4  22   0    3.60    1.80
  -4  22   0    4.20    2.40
   5 -22   0   -0.90    1.60
   5 -22   0    1.00    2.40
  -5 -22   0   -0.20    1.30
  -5  22   0    0.50    2.30
  -5  22   0   -2.10    1.60
   5  22   0   -0.50    1.50
   5  22   0   -1.10    1.60
   6 -22   0    4.10    2.90
   6 -22   0   -2.90    1.70
  -6 -22   0    4.00    1.70
  -6  22   0    1.50    2.30
   6  22   0    1.60    1.90
   7 -22   0   -2.00    2.00
   7 -22   0    1.40    2.60
  -7  22   0    1.00    2.40
   8 -22   0   -2.70    2.10
   8 -22   0    1.70    2.90
  -8  22   0    2.50    2.90
   9 -22   0    1.30    3.00
   9 -22   0   -3.40    2.10
  -9  22   0    3.90    3.20
   0 -23   0    0.40    1.80
   0 -23   0   -0.50    1.30
   0  23   0    1.40    1.90
   0  23   0   -1.00    1.50
   1 -23   0   -0.20    1.40
  -1 -23   0   -0.60    1.80
   1 -23   0    0.20    1.90
  -1 -23   0    1.30    1.40
  -1  23   0   -1.70    1.50
  -1  23   0    0.90    1.90
   1  23   0    2.80    2.00
   1  23   0   -0.70    1.50
   2 -23   0    2.40    1.70
  -2 -23   0    3.50    1.50
   2 -23   0    1.70    2.00
  -2  23   0    0.40    1.60
   2  23   0   -0.80    1.50
  -2  23   0    1.80    2.10
   2  23   0    0.90    1.80
   3 -23   0    1.40    2.20
  -3 -23   0    1.40    1.40
   3 -23   0    1.10    1.60
   3  23   0   -3.20    1.40
  -3  23   0    0.70    2.10
   3  23   0    0.30    1.70
  -3  23   0    0.30    1.60
   4 -23   0    5.50    2.10
  -4 -23   0    5.90    1.70
   4 -23   0    1.10    1.50
   4 -23   0    2.30    2.40
  -4  23   0    2.10    1.90
  -4  23   0    4.90    2.40
   4  23   0    5.70    2.00
   4  23   0    1.70    1.80
   5 -23   0    0.40    1.70
  -5 -23   0    0.60    1.50
   5 -23   0    0.90    2.20
  -5  23   0    0.80    2.40
  -5  23   0   -1.80    1.70
   5  23   0    2.70    1.90
   5  23   0   -0.60    1.60
  -6 -23   0    1.50    1.60
   6 -23   0   -2.80    1.80
   6 -23   0   -0.70    2.30
   6  23   0   -1.90    1.70
  -6  23   0    0.00    2.50
   7 -23   0    1.90    2.60
   7 -23   0   -5.60    1.90
  -7  23   0   -0.30    2.50
   8 -23   0   -0.40    2.70
   8 -23   0   -2.10    2.30
  -8  23   0    2.00    2.90
   9 -23   0    3.00    3.20
   9 -23   0   -7.10    2.40
  -9  23   0    2.70    3.20
   0 -24   0   -1.00    1.80
   0 -24   0    1.00    1.40
   0  24   0   -0.20    1.80
   0  24   0   -3.40    1.50
  -1 -24   0    2.10    1.50
   1 -24   0    1.20    2.00
  -1 -24   0   -0.60    1.80
   1 -24   0    2.60    1.70
   1  24   0    1.80    1.80
  -1  24   0    2.30    2.20
  -1  24   0    2.00    1.70
   1  24   0    0.50    1.70
   2 -24   0    1.00    1.60
   2 -24   0    2.50    2.20
  -2 -24   0   -0.10    1.30
   2  24   0    1.00    1.80
   2  24   0   -0.20    1.70
  -2  24   0   -0.50    1.70
  -2  24   0   -0.30    2.10
  -3 -24   0    0.20    1.40
   3 -24   0    2.90    2.40
   3 -24   0    2.90    1.80
  -3  24   0    0.60    1.80
  -3  24   0    1.10    2.20
   3  24   0   -0.30    1.60
   3  24   0   -2.40    1.60
   4 -24   0    4.40    2.00
   4 -24   0    2.40    2.50
  -4 -24   0    5.10    1.80
   4  24   0    1.70    1.90
  -4  24   0    3.40    2.10
   4  24   0    5.80    2.10
  -4  24   0    6.80    2.80
   5 -24   0   -3.00    1.60
   5 -24   0   -1.80    2.30
  -5 -24   0    3.10    1.70
   5  24   0   -1.50    1.70
  -5  24   0   -0.90    2.60
  -5  24   0   -3.00    1.80
   5  24   0    0.90    1.80
   6 -24   0    1.50    2.80
   6 -24   0   -2.50    1.80
   6  24   0   -0.60    1.80
  -6  24   0   -2.50    2.50
   7 -24   0    3.30    3.10
   7 -24   0   -1.70    2.20
  -7  24   0    5.10    3.20
   8 -24   0   -6.60    2.10
   8 -24   0    1.80    3.00
  -8  24   0   -0.80    2.60
   0 -25   0    0.30    2.00
   0 -25   0   -0.50    1.40
   0  25   0   -1.10    1.80
   0  25   0   -2.70    1.60
  -1 -25   0    0.80    1.60
   1 -25   0    2.50    2.20
   1 -25   0    0.40    1.50
  -1 -25   0   -1.00    1.80
  -1  25   0   -2.40    1.60
   1  25   0    1.10    2.10
   1  25   0   -2.40    1.60
  -1  25   0    2.30    2.20
   2 -25   0    1.50    1.70
   2 -25   0    2.40    2.40
  -2 -25   0    0.00    1.40
   2  25   0    2.30    1.90
   2  25   0   -0.90    1.80
  -2  25   0    1.50    2.00
  -2  25   0   -1.70    1.70
   3 -25   0    0.70    2.30
  -3 -25   0   -1.30    1.40
   3 -25   0    1.00    1.80
   3  25   0   -2.00    1.70
  -3  25   0    4.50    2.50
  -3  25   0   -1.10    1.90
   3  25   0    2.00    2.00
  -4 -25   0    1.70    1.60
   4 -25   0   -0.70    2.30
   4 -25   0    2.30    2.00
   4  25   0   -2.10    1.80
   4  25   0    3.60    2.10
  -4  25   0   -1.40    2.00
  -4  25   0    3.20    2.70
  -5 -25   0    1.20    1.70
   5 -25   0    1.80    2.90
   5  25   0    0.20    1.90
  -5  25   0    4.10    3.00
   5  25   0    3.80    3.20
   6 -25   0   -2.30    2.40
   6 -25   0    0.00    2.60
   6  25   0    0.70    1.80
  -6  25   0   -1.10    2.60
   7 -25   0   -2.20    2.20
   7 -25   0   -0.90    2.70
   7  25   0   -0.80    1.90
  -7  25   0   -0.40    2.80
   0 -26   0    1.80    1.70
   0 -26   0    0.50    2.10
   0  26   0   -0.10    2.20
   0  26   0   -1.50    1.80
  -1 -26   0    1.20    1.50
  -1 -26   0    2.10    2.30
   1 -26   0    0.30    2.20
   1 -26   0   -0.20    1.60
  -1  26   0    2.40    2.30
   1  26   0   -1.30    1.90
  -1  26   0   -4.10    1.80
   1  26   0    1.90    2.30
  -2 -26   0    2.10    2.40
  -2 -26   0    3.80    1.80
   2 -26   0   -0.80    2.30
   2 -26   0    3.80    1.90
  -2  26   0    0.70    2.00
  -2  26   0    1.50    2.50
   2  26   0   -0.70    1.90
   2  26   0    4.80    2.30
   3 -26   0    1.60    2.00
   3 -26   0    1.00    2.40
  -3 -26   0   -0.40    1.40
   3  26   0   -1.00    1.90
  -3  26   0   -0.10    1.90
   3  26   0    2.60    2.20
  -3  26   0   -0.10    2.50
  -4 -26   0    1.90    1.60
   4 -26   0    2.00    2.10
   4 -26   0   -0.20    2.50
   4  26   0   -2.40    1.90
   4  26   0    1.20    2.10
  -4  26   0    0.20    2.50
  -4  26   0   -5.00    1.90
   5 -26   0    2.90    2.80
   5  26   0    1.40    2.10
  -5  26   0    1.90    2.90
   6 -26   0    2.60    2.90
  -6  26   0    1.60    2.90
   6  26   0   -1.60    2.00
   7 -26   0    1.00    3.00
  -7  26   0    0.60    3.00
   7  26   0   -1.60    2.00
   0 -27   0    0.70    2.40
   0 -27   0    1.60    1.70
   0  27   0   -1.60    1.90
   0  27   0   -1.40    2.20
   1 -27   0   10.20    2.40
   1 -27   0    8.30    3.10
  -1 -27   0   10.00    2.30
  -1 -27   0   10.20    3.10
   1  27   0    7.00    2.80
  -1  27   0    6.20    2.50
   1  27   0    6.90    2.30
  -1  27   0    8.60    2.90
   2 -27   0    2.50    2.00
  -2 -27   0    2.10    2.40
  -2 -27   0    1.10    1.60
   2 -27   0    0.70    2.50
  -2  27   0    2.00    2.20
   2  27   0    1.30    2.10
   2  27   0   -1.50    2.00
  -2  27   0    2.70    2.70
   3 -27   0    2.50    2.70
   3 -27   0    4.10    2.10
  -3 -27   0    2.20    1.70
   3  27   0    4.40    2.40
  -3  27   0   -0.30    2.00
   3  27   0   -0.10    2.00
  -3  27   0    5.50    3.00
   4 -27   0   12.80    3.70
   4 -27   0    9.70    2.70
  -4  27   0    1.90    2.50
   4  27   0    3.90    2.30
  -4  27   0   13.90    3.60
   5 -27   0    4.50    3.10
   5  27   0    0.50    2.10
  -5  27   0    2.10    3.00
   6 -27   0    4.90    3.30
  -6  27   0    6.30    3.40
   6  27   0    0.60    2.20
   0 -28   0    7.30    2.20
   0 -28   0   10.50    3.40
   0  28   0   10.50    3.00
   0  28   0    4.40    2.50
   1 -28   0    0.50    1.80
   1 -28   0   -1.60    2.40
  -1 -28   0   -1.60    2.30
  -1 -28   0    2.10    1.80
  -1  28   0   -2.40    2.00
   1  28   0   -0.60    2.10
   1  28   0    3.00    2.50
  -1  28   0    3.10    2.50
   2 -28   0    3.20    2.70
   2 -28   0    2.00    2.00
  -2 -28   0   -0.60    2.20
  -2 -28   0    1.80    1.80
   2  28   0   -3.00    2.10
   2  28   0    3.10    2.50
  -2  28   0   -5.20    2.00
  -2  28   0    4.80    2.70
   3 -28   0    0.50    2.40
  -3 -28   0   -4.90    2.10
  -3 -28   0   -1.10    1.80
   3 -28   0   -0.30    1.90
  -3  28   0    0.60    2.70
  -3  28   0    0.80    2.30
   3  28   0   -1.00    2.00
   4 -28   0    2.00    2.30
   4 -28   0    3.00    2.90
  -4  28   0    3.30    3.10
   4  28   0   -3.80    2.00
   5 -28   0    5.00    3.40
  -5  28   0    0.20    3.00
   5  28   0   -2.30    2.10
   0 -29   0    1.30    2.50
   0 -29   0    2.60    1.90
   0  29   0    4.20    2.60
   0  29   0   -2.70    2.20
  -1 -29   0    3.50    2.80
   1 -29   0    5.60    2.20
  -1 -29   0    3.90    1.90
   1 -29   0    1.90    2.60
   1  29   0   -0.50    2.20
  -1  29   0    0.90    2.30
   1  29   0    1.90    2.50
  -1  29   0    2.70    2.60
  -2 -29   0    0.50    2.60
   2 -29   0   -0.20    1.90
   2 -29   0    2.60    2.90
  -2 -29   0    1.00    1.70
  -2  29   0   -2.50    2.20
   2  29   0   -2.70    2.10
   2  29   0    0.30    2.20
  -2  29   0   -0.80    2.40
   3 -29   0    4.60    2.30
   3 -29   0   -0.10    2.60
  -3  29   0   -0.70    2.70
  -3  29   0   -4.10    2.20
   3  29   0   -3.80    2.20
   0 -30   0    7.10    2.30
   0 -30   0    3.80    2.90
   0  30   0    4.60    2.90
   0  30   0    0.30    2.40
   1 -30   0    2.20    2.80
   1 -30   0    0.70    1.80
  -1 -30   0    1.30    2.50
  -1 -30   0    0.30    1.70
   1  30   0   -1.30    2.30
  -1  30   0   -0.60    2.50
   1  30   0    2.20    2.40
  -1  30   0   -3.70    2.20
  14   0  -1   -6.00    2.30
  14   0  -1   -7.00    3.40
  13   0  -1   -4.40    2.00
  13   0  -1   -5.00    3.00
  12   0  -1   -3.50    1.80
  12   0  -1   -1.80    2.30
  11   0  -1   -1.40    2.20
  11   0  -1    0.70    1.60
  11   0  -1    2.10    2.40
  10   0  -1    0.90    2.00
  10   0  -1   -0.20    1.50
  10   0  -1    0.00    1.90
   9   0  -1   -0.10    1.60
   9   0  -1    0.70    1.40
  -9   0   1    0.20    0.90
   9   0  -1    0.00    1.90
  -8   0   1   -0.30    0.90
   8   0  -1   -0.80    1.20
   8   0  -1    1.60    1.80
   8   0  -1    0.90    1.60
  -8   0   1    0.10    0.90
   7   0  -1  196.58    6.80
   7   0  -1  178.58    9.60
  -7   0   1  177.38    6.10
   7   0  -1  193.68    7.30
   7   0  -1  183.28    7.80
  -7   0   1  178.78    6.50
   6   0  -1    0.60    1.10
   6   0  -1   -0.50    1.10
  -6   0   1    0.40    0.60
   6   0  -1    0.00    0.70
   6   0  -1    0.40    0.90
  -6   0   1    0.00    0.80
  -5   0   1 1087.09   31.80
   5   0  -1 1158.18   31.60
   5   0  -1 1140.39   34.70
   5   0  -1 1058.79   32.70
  -5   0   1 1110.49   31.60
   5   0  -1 1159.28   31.90
   5   0  -1 1099.59   32.20
   4   0  -1   -0.10    0.60
  -4   0   1   -0.30    0.50
   4   0  -1    0.20    0.60
   4   0  -1    0.10    0.60
  -4   0   1   -0.60    0.60
   4   0  -1    0.20    0.80
   4   0  -1   -0.50    0.70
   3   0  -1  429.16   12.40
  -3   0   1  415.36   12.40
  -3   0   1  425.26   14.70
  -3   0   1  448.26   12.60
   3   0  -1  416.56   13.90
   3   0  -1  427.56   12.30
   3   0  -1  413.96   12.60
  -3   0   1  423.96   12.30
   2   0  -1    0.20    0.60
   2   0  -1    0.00    0.40
  -2   0   1    0.20    0.60
   2   0  -1    0.40    0.50
  -2   0   1    0.60    0.40
  -2   0   1   -0.30    0.40
  -2   0   1   -0.20    0.50
   2   0  -1    0.60    0.40
   2   0  -1   -0.10    0.50
  -2   0   1    0.20    0.40
  -1   0   1 2582.84   83.89
   1   0  -1 3289.17   84.89
  -1   0   1 3168.38   84.49
   1   0  -1 2523.35   84.09
  -1   0   1 3127.19   83.69
   1   0  -1 3270.27   84.49
   0   0  -1    0.00    0.10
   0   0  -1    0.00    0.10
   0   0   1   -0.10    0.10
   0   0   1    0.00    0.10
   0   0   1    0.00    0.10
   0   0  -1    0.00    0.10
   0   0   1    0.00    0.10
  -1   0  -1    2.30    0.60
  -1   0  -1    1.90    0.50
   1   0   1    2.30    0.50
   1   0   1    2.00    0.60
  -1   0  -1    1.10    0.50
  -1   0  -1    1.50    0.60
   1   0   1    1.30    0.60
   1   0   1    1.40    0.50
  -1   0  -1    1.80    0.50
   2   0   1   -0.40    0.30
  -2   0  -1    0.00    0.30
   2   0   1   -0.40    0.40
   2   0   1   -0.20    0.50
  -2   0  -1   -0.70    0.50
   2   0   1   -0.40    0.30
  -2   0  -1   -0.10    0.30
   2   0   1   -0.20    0.20
   2   0   1   -0.50    0.50
  -2   0  -1   -0.50    0.50
   3   0   1    5.10    1.00
   3   0   1    3.60    0.60
   3   0   1    5.70    0.50
  -3   0  -1    4.40    0.60
  -3   0  -1    4.70    0.80
   3   0   1    3.70    0.60
  -3   0  -1    4.10    0.80
   3   0   1    4.40    0.80
  -4   0  -1   -0.40    0.40
  -4   0  -1   -0.10    0.30
   4   0   1    0.10    0.70
   4   0   1    0.00    0.80
   4   0   1    0.10    0.40
   4   0   1    0.20    0.50
   4   0   1    0.00    0.50
  -5   0  -1    0.00    0.50
   5   0   1    0.60    0.70
   5   0   1   -0.30    0.40
   5   0   1   -0.30    0.50
   5   0   1   -0.10    0.70
   5   0   1    0.20    0.90
  -6   0  -1   -0.10    0.50
   6   0   1    0.10    1.10
   6   0   1   -0.20    0.90
   6   0   1    0.20    0.70
   6   0   1   -0.60    0.70
   6   0   1   -0.20    0.50
   7   0   1    0.90    0.60
   7   0   1    0.00    1.30
   7   0   1   -0.10    1.00
  -7   0  -1    0.10    0.70
   7   0   1    0.70    0.90
   7   0   1    0.20    0.90
   8   0   1    0.80    1.80
   8   0   1    0.20    1.30
   8   0   1    0.30    1.20
   9   0   1   82.19    8.00
   9   0   1   81.49    5.20
   9   0   1   79.69    5.40
  10   0   1   -0.80    1.40
  10   0   1   -0.80    1.90
  10   0   1    0.10    1.90
  11   0   1   -1.40    1.80
  11   0   1   -1.90    2.10
  11   0   1    1.20    1.70
  12   0   1   -2.70    1.90
  12   0   1   -3.10    2.30
  13   0   1   -1.90    2.30
  13   0   1   -3.70    2.60
  14  -1  -1   -7.60    2.40
  14  -1  -1   -4.50    3.10
  14   1  -1   -5.50    3.60
  14   1  -1   -2.10    2.40
  13  -1  -1   -5.90    2.00
  13   1  -1   -4.60    2.60
  13   1  -1   -4.40    2.00
  12  -1  -1   12.40    2.70
  12  -1  -1    5.30    3.30
  12   1  -1   11.30    2.60
  12   1  -1    3.20    3.20
  11  -1  -1    1.60    1.90
  11  -1  -1    4.70    2.80
  11  -1  -1   -0.50    2.00
  11   1  -1    1.40    2.40
  11   1  -1    1.10    1.70
  10  -1  -1    1.80    2.40
  10  -1  -1    0.10    1.60
  10  -1  -1    0.10    1.90
  10   1  -1    1.70    2.00
  10   1  -1    1.70    1.60
   9  -1  -1   80.59    5.60
   9  -1  -1   89.19    5.40
   9  -1  -1   83.89    7.90
  -9  -1   1   85.49    3.60
   9   1  -1   79.19    7.60
  -9   1   1   83.69    3.50
   9   1  -1   86.59    5.20
   9   1  -1   87.19    5.60
  -8  -1   1   17.70    1.80
   8  -1  -1   14.20    2.10
   8  -1  -1    9.60    2.30
   8  -1  -1   20.80    3.20
  -8  -1   1   16.10    1.70
  -8   1   1   19.60    1.90
   8   1  -1   11.10    1.80
   8   1  -1   19.70    3.00
  -8   1   1   17.90    1.60
   8   1  -1    9.60    2.30
   7  -1  -1  117.99    5.90
   7  -1  -1  124.19    5.00
   7  -1  -1  115.79    7.50
   7  -1  -1  118.29    5.40
  -7  -1   1  114.89    4.60
  -7  -1   1  115.79    4.40
   7   1  -1  121.49    7.90
   7   1  -1  122.79    5.40
   7   1  -1  126.29    5.00
   7   1  -1  117.59    5.80
  -7   1   1  116.89    4.70
  -7   1   1  120.39    4.40
   6  -1  -1    3.20    0.90
   6  -1  -1    4.40    1.00
   6  -1  -1    2.10    1.10
  -6  -1   1    4.30    0.90
   6  -1  -1    6.20    1.70
  -6  -1   1    4.80    1.00
   6   1  -1    4.50    1.00
   6   1  -1    3.60    1.00
  -6   1   1    6.00    1.00
   6   1  -1    1.80    1.10
   6   1  -1    3.80    1.50
  -6   1   1    3.60    0.90
   5  -1  -1   17.10    1.80
   5  -1  -1   17.30    1.50
   5  -1  -1   17.70    3.00
  -5  -1   1   15.90    1.40
   5  -1  -1   15.40    1.40
  -5  -1   1   14.80    1.40
   5  -1  -1   15.60    2.10
   5   1  -1   15.80    2.10
  -5   1   1   14.70    1.30
  -5   1   1   16.30    1.40
   5   1  -1   16.40    1.50
   5   1  -1    9.90    1.20
   4  -1  -1  140.79    4.50
   4  -1  -1  128.49    4.90
   4  -1  -1  129.09    5.20
  -4  -1   1  132.49    4.50
  -4  -1   1  137.29    4.50
   4  -1  -1  135.39    4.70
   4  -1  -1  133.29    6.30
  -4   1   1  133.89    4.40
   4   1  -1  141.69    4.70
  -4   1   1  131.39    4.60
   4   1  -1  138.99    4.60
   4   1  -1  134.79    4.80
   4   1  -1  136.19    6.40
   3  -1  -1    3.10    0.60
  -3  -1   1    2.70    0.70
   3  -1  -1    2.80    0.90
  -3  -1   1    2.60    0.60
  -3  -1   1    2.60    0.60
   3  -1  -1    2.30    0.80
   3  -1  -1    3.80    0.70
   3  -1  -1    2.30    0.60
  -3   1   1    3.40    0.70
   3   1  -1    2.10    0.60
   3   1  -1    3.40    0.90
   3   1  -1    3.20    0.60
  -3   1   1    1.80    0.60
   3   1  -1    2.30    0.80
   3   1  -1    3.80    0.80
  -3   1   1    2.90    0.60
   2  -1  -1  248.58    7.30
   2  -1  -1  253.07    7.30
   2  -1  -1  251.87    8.30
  -2  -1   1  262.97    7.70
  -2  -1   1  256.57    7.40
   2  -1  -1  229.38    7.60
   2  -1  -1  257.17    7.40
  -2  -1   1  250.27    7.40
   2  -1  -1  236.78    7.50
  -2  -1   1  243.28    7.30
  -2   1   1  242.68    8.20
   2   1  -1  242.78    7.30
  -2   1   1  244.38    7.30
   2   1  -1  244.78    7.40
  -2   1   1  251.97    7.70
   2   1  -1  248.88    8.40
   2   1  -1  251.67    7.40
  -2   1   1  241.58    7.30
  -2   1   1  255.67    7.50
   1  -1  -1    1.10    0.40
  -1  -1   1    0.70    0.30
   1  -1  -1    0.70    0.30
  -1  -1   1    3.20    0.50
   1  -1  -1    2.80    0.50
   1  -1  -1    2.70    0.30
   1  -1  -1    2.90    0.40
  -1  -1   1    1.50    0.30
   1  -1  -1    1.80    0.30
  -1  -1   1    2.30    0.30
  -1   1   1    2.20    0.50
  -1   1   1    1.30    0.30
  -1   1   1    1.90    0.30
   1   1  -1    1.30    0.40
  -1   1   1    0.80    0.30
   1   1  -1    2.20    0.40
  -1   1   1    2.60    0.40
   1   1  -1    1.30    0.30
   0  -1   1   76.49    2.30
   1  -1   1  588.84   16.70
  -1  -1  -1  616.44   16.60
   1  -1   1  583.44   16.50
  -1  -1  -1  594.34   16.60
   1  -1   1  562.44   16.40
   1  -1   1  598.44   16.60
   1  -1   1  597.64   16.50
  -1  -1  -1  583.44   16.40
   1  -1   1  590.94   16.70
   1   1   1  589.84   16.60
  -1   1  -1  610.84   16.50
  -1   1  -1  602.54   16.60
   1   1   1  565.24   16.40
  -1   1  -1  576.24   16.70
  -1   1  -1  589.74   16.50
   1   1   1  582.24   16.60
  -1   1  -1  638.14   16.80
   1   1   1  584.04   16.50
  -2  -1  -1  132.49    3.90
  -2  -1  -1  132.49    4.20
   2  -1   1  130.89    4.10
   2  -1   1  129.69    5.10
   2  -1   1  123.39    4.30
   2  -1   1  123.29    4.40
  -2  -1  -1  138.19    5.20
  -2  -1  -1  131.79    4.30
   2  -1   1  132.79    4.10
   2   1   1  133.09    3.90
  -2   1  -1  128.19    4.10
  -2   1  -1  135.39    4.40
  -2   1  -1  133.79    4.30
   2   1   1  122.49    5.10
   2   1   1  127.29    4.30
   2   1   1  126.59    4.00
   2   1   1  127.49    4.20
  -2   1  -1  137.19    4.10
   2   1   1  131.89    4.00
   3  -1   1   16.70    1.30
   3  -1   1   15.90    2.00
  -3  -1  -1   17.00    1.00
  -3  -1  -1   17.20    1.30
   3  -1   1   18.20    1.40
   3  -1   1   17.80    1.20
   3  -1   1   16.40    1.50
  -3   1  -1   17.60    1.60
  -3   1  -1   16.80    1.20
   3   1   1   16.90    0.90
   3   1   1   17.30    1.40
  -3   1  -1   18.20    1.20
   3   1   1   18.00    1.10
   3   1   1   15.00    2.10
   3   1   1   17.10    1.10
   3   1   1   17.10    1.20
   4  -1   1   63.99    3.00
   4  -1   1   63.19    4.10
   4  -1   1   62.59    2.60
   4  -1   1   63.49    3.10
  -4  -1  -1   61.79    2.40
  -4   1  -1   62.19    2.00
  -4   1  -1   64.69    2.70
   4   1   1   61.39    3.00
   4   1   1   64.89    2.60
   4   1   1   66.79    2.30
   4   1   1   64.29    2.90
   4   1   1   63.79    4.30
   5  -1   1    0.60    0.60
   5  -1   1    0.30    0.90
  -5  -1  -1   -0.10    0.40
   5  -1   1    0.90    0.70
   5  -1   1    0.40    0.80
   5   1   1    0.10    0.60
   5   1   1    0.50    0.80
   5   1   1    0.10    0.90
  -5   1  -1   -0.10    0.30
   5   1   1   -0.30    0.60
   5   1   1   -0.20    0.50
  -5   1  -1    0.60    0.30
   6  -1   1    1.20    0.80
   6  -1   1    1.50    1.10
   6  -1   1    1.20    1.00
  -6  -1  -1    1.50    0.60
   6  -1   1    2.00    0.90
   6   1   1    2.40    1.30
   6   1   1    1.20    1.00
  -6   1  -1    1.80    0.70
   6   1   1    2.30    0.70
   6   1   1    0.90    0.80
   6   1   1    1.10    0.80
  -7  -1  -1   15.80    1.50
   7  -1   1   16.60    2.60
   7  -1   1   10.30    1.60
   7  -1   1   17.20    1.70
   7   1   1   15.90    1.70
   7   1   1   10.20    1.50
   7   1   1   14.40    2.30
   7   1   1   16.40    1.30
  -7   1  -1   16.50    1.60
   8  -1   1   55.39    6.20
   8  -1   1   52.09    4.00
   8  -1   1   49.00    4.00
   8   1   1   56.29    4.00
   8   1   1   50.39    4.00
   8   1   1   49.00    5.80
   9  -1   1    2.40    1.90
   9  -1   1    4.40    1.70
   9  -1   1    7.90    2.60
   9   1   1    2.20    1.40
   9   1   1    7.90    2.50
   9   1   1    2.80    1.80
  10  -1   1    1.40    1.60
  10  -1   1    0.60    1.90
  10  -1   1    1.50    2.30
  10   1   1    2.40    2.20
  10   1   1    0.00    1.90
  10   1   1    0.80    1.50
  11  -1   1   12.00    2.60
  11  -1   1   21.70    4.10
  11  -1   1    9.40    3.00
  11   1   1   13.60    2.60
  11   1   1    8.50    2.90
  12  -1   1   -1.60    2.00
  12  -1   1    2.50    2.70
  12  -1   1   -2.00    2.00
  12   1   1   -1.20    2.50
  12   1   1   -0.10    2.00
  13  -1   1   -1.60    3.00
  13  -1   1   -3.10    2.20
  13   1   1   -3.30    2.80
  13   1   1    0.30    2.30
  14  -2  -1   -4.50    3.50
  14  -2  -1   -3.70    2.50
  14   2  -1   -3.50    2.50
  14   2  -1   -6.90    3.60
  13  -2  -1   -3.10    2.20
  13  -2  -1   -5.20    2.70
  13   2  -1   -3.90    3.00
  13   2  -1   -2.60    2.20
  12  -2  -1   -1.10    2.10
  12  -2  -1   -1.20    2.20
  12  -2  -1    0.70    2.70
  12   2  -1   -3.40    2.50
  12   2  -1   -1.30    1.80
  11  -2  -1   -2.30    2.00
  11  -2  -1    0.60    2.20
  11  -2  -1   -2.80    1.50
  11   2  -1   -2.50    1.60
  11   2  -1   -1.30    2.00
  10  -2  -1   51.79    4.80
  10  -2  -1   57.99    5.10
  10  -2  -1   53.79    7.00
  10   2  -1   45.00    4.40
  10   2  -1   49.99    7.20
  -9  -2   1    9.90    1.50
   9  -2  -1   10.80    2.70
   9  -2  -1    5.80    1.70
   9  -2  -1    4.70    2.00
   9   2  -1    4.40    2.20
  -9   2   1   11.30    1.40
   9   2  -1    7.10    1.80
   8  -2  -1   96.79    5.10
   8  -2  -1   93.09    7.40
  -8  -2   1   85.39    3.70
   8  -2  -1   97.39    5.60
   8   2  -1   86.69    7.40
  -8   2   1   87.59    4.10
   8   2  -1   84.69    5.10
  -8   2   1   91.69    3.60
   8   2  -1   91.39    5.00
   7  -2  -1    8.80    1.60
   7  -2  -1   12.40    2.30
  -7  -2   1    8.00    1.20
  -7  -2   1   12.10    1.50
   7  -2  -1    6.20    1.70
   7   2  -1    8.60    1.40
   7   2  -1   11.50    1.50
  -7   2   1   13.20    1.40
  -7   2   1   11.40    1.50
   7   2  -1   11.90    2.20
   6  -2  -1   49.40    2.60
  -6  -2   1   49.60    2.40
   6  -2  -1   45.30    3.20
   6  -2  -1   49.50    4.40
   6  -2  -1   48.90    3.20
  -6  -2   1   49.40    2.40
   6   2  -1   51.39    2.70
   6   2  -1   47.60    4.80
  -6   2   1   49.20    2.60
   6   2  -1   41.70    3.10
  -6   2   1   48.40    2.30
   6   2  -1   49.90    3.00
   5  -2  -1   14.20    2.00
  -5  -2   1   15.50    1.40
   5  -2  -1   17.90    2.90
  -5  -2   1   16.50    1.40
   5  -2  -1   16.50    1.60
   5  -2  -1    9.80    1.30
   5   2  -1   17.90    1.50
   5   2  -1   11.80    1.30
  -5   2   1   15.00    1.30
   5   2  -1   15.70    2.00
  -5   2   1   13.70    1.30
  -4  -2   1   66.19    2.70
   4  -2  -1   69.29    2.70
   4  -2  -1   65.09    4.00
  -4  -2   1   64.89    2.60
   4  -2  -1   61.89    3.10
   4   2  -1   66.49    3.20
  -4   2   1   63.79    2.50
   4   2  -1   65.59    2.90
   4   2  -1   72.59    2.80
   4   2  -1   66.09    2.70
  -4   2   1   66.39    2.70
   4   2  -1   62.59    4.30
   3  -2  -1   67.69    2.60
   3  -2  -1   61.69    3.00
   3  -2  -1   69.49    3.70
   3  -2  -1   66.09    2.90
  -3  -2   1   69.29    2.50
  -3  -2   1   70.49    2.60
  -3  -2   1   69.19    2.60
   3   2  -1   69.19    4.00
   3   2  -1   68.49    2.50
  -3   2   1   67.79    2.50
  -3   2   1   67.79    3.60
   3   2  -1   69.89    2.70
   3   2  -1   67.59    2.60
  -3   2   1   64.39    2.70
  -3   2   1   66.09    2.60
   2  -2  -1 8910.51  261.77
   2  -2  -1 9999.00  261.57
   2  -2  -1 9461.65  263.87
  -2  -2   1 9589.54  260.17
  -2  -2   1 9799.12  268.67
  -2  -2   1 9469.35  261.37
  -2  -2   1 8883.31  260.27
   2  -2  -1 9412.06  265.47
   2  -2  -1 9156.08  260.17
  -2   2   1 9131.79  260.57
  -2   2   1 9409.96  264.77
   2   2  -1 9425.46  261.27
  -2   2   1 9633.24  263.77
  -2   2   1 9175.88  260.47
   2   2  -1 9245.48  260.37
   2   2  -1 9276.57  260.27
  -2   2   1 9431.76  261.87
  -2   2   1 9257.07  261.47
   2   2  -1 9259.57  267.97
   1  -2  -1   18.00    1.10
  -1  -2   1   16.70    0.90
   1  -2  -1   17.30    0.80
  -1  -2   1   18.70    1.60
   1  -2  -1   16.20    1.00
  -1  -2   1   16.70    1.00
   1  -2  -1   17.00    0.90
   1  -2  -1   16.60    1.20
  -1   2   1   17.50    1.20
  -1   2   1   19.80    1.10
   1   2  -1   17.10    1.00
  -1   2   1   16.40    0.80
  -1   2   1   17.20    1.00
   1   2  -1   16.90    1.60
   0  -2   1  188.18    5.40
   0  -2   1  181.08    5.40
   0  -2   1  186.48    5.50
   0  -2   1  185.38    5.40
   0  -2  -1  187.28    5.30
   0  -2   1  187.08    5.40
   0  -2  -1  185.98    5.40
   0  -2  -1  190.48    5.30
   0   2  -1  200.38    5.40
   0   2  -1  188.68    5.40
   0   2   1  185.38    5.30
   0   2  -1  190.48    5.50
   0   2  -1  188.88    5.40
   0   2   1  190.68    5.30
   1  -2   1  721.03   20.80
   1  -2   1  733.63   21.00
   1  -2   1  744.63   20.90
   1  -2   1  736.13   20.80
  -1  -2  -1  766.72   20.80
   1  -2   1  768.22   20.90
   1  -2   1  735.03   21.10
  -1   2  -1  774.82   20.90
  -1   2  -1  792.02   20.90
  -1   2  -1  751.02   20.80
   1   2   1  727.93   21.60
   1   2   1  739.93   21.10
  -1   2  -1  742.03   21.00
   1   2   1  725.33   20.70
   2  -2   1   14.50    1.00
  -2  -2  -1   14.30    1.00
  -2  -2  -1   14.50    0.70
   2  -2   1   14.70    1.50
  -2  -2  -1   13.30    1.60
   2  -2   1   13.60    0.90
  -2  -2  -1   14.60    0.90
   2  -2   1   12.90    1.30
   2  -2   1   15.70    1.10
   2  -2   1   12.90    1.10
   2   2   1   14.40    0.80
  -2   2  -1   14.10    0.90
   2   2   1   13.00    1.00
  -2   2  -1   13.30    0.60
   2   2   1   13.80    0.90
  -2   2  -1   14.70    1.30
  -2   2  -1   13.90    1.10
  -2   2  -1   12.90    1.00
   2   2   1   12.30    0.90
   2   2   1   13.10    1.60
   3  -2   1  169.08    5.40
   3  -2   1  170.48    6.00
  -3  -2  -1  176.68    5.50
  -3  -2  -1  170.38    5.20
  -3  -2  -1  170.18    5.70
   3  -2   1  178.68    6.90
   3  -2   1  164.28    5.70
   3   2   1  176.28    5.20
   3   2   1  167.38    5.30
   3   2   1  176.88    5.40
   3   2   1  164.48    6.90
  -3   2  -1  173.08    5.50
   3   2   1  163.38    5.70
   3   2   1  165.88    5.50
   4  -2   1  457.95   13.20
   4  -2   1  443.56   13.60
   4  -2   1  444.06   15.20
  -4  -2  -1  450.05   12.90
   4  -2   1  434.46   13.90
   4   2   1  455.15   13.00
   4   2   1  459.35   12.80
   4   2   1  429.36   13.30
   4   2   1  426.26   15.40
  -4   2  -1  448.46   13.30
   4   2   1  432.16   13.60
  -5  -2  -1   23.10    1.40
   5  -2   1   24.00    3.10
   5  -2   1   22.20    2.00
   5  -2   1   21.20    2.20
   5  -2   1   21.90    1.60
   5   2   1   21.10    1.60
  -5   2  -1   23.40    1.80
  -5   2  -1   22.20    0.90
   5   2   1   22.30    1.40
   5   2   1   22.50    3.20
   5   2   1   23.70    2.00
   5   2   1   23.00    1.90
   6  -2   1    7.00    1.20
   6  -2   1    4.40    1.30
   6  -2   1   13.40    2.20
   6  -2   1    9.50    1.20
   6   2   1   11.20    1.30
   6   2   1   11.40    1.90
   6   2   1    6.40    1.10
   6   2   1    5.20    1.50
   7  -2   1    1.40    1.10
  -7  -2  -1    0.70    0.70
   7  -2   1    0.60    0.90
   7  -2   1    0.50    1.50
   7  -2   1    0.50    1.00
   7   2   1    1.20    0.90
   7   2   1    1.10    1.00
   7   2   1    0.10    1.10
   7   2   1    2.00    1.50
   7   2   1    0.60    0.80
  -7   2  -1    0.30    0.30
   8  -2   1   27.20    3.60
   8  -2   1   16.70    2.20
   8  -2   1   12.10    2.40
   8   2   1   14.70    2.00
   8   2   1   11.50    2.50
   8   2   1   22.20    3.10
   9  -2   1    2.60    1.70
   9  -2   1    4.80    2.40
   9  -2   1    4.40    1.70
   9   2   1    1.70    1.40
   9   2   1    5.70    2.30
   9   2   1    1.60    1.70
  10  -2   1   29.80    3.30
  10  -2   1   43.90    4.60
  10   2   1   42.30    4.20
  10   2   1   44.80    7.40
  11  -2   1    4.30    2.10
  11  -2   1    9.10    3.20
  11  -2   1    3.70    2.50
  11   2   1    3.30    2.40
  11   2   1    3.10    2.10
  12  -2   1    3.40    2.80
  12  -2   1    1.40    2.70
  12  -2   1    1.20    2.30
  12   2   1   -0.80    2.60
  12   2   1   -0.70    2.10
  13  -2   1   -1.90    2.60
  13  -2   1   -2.80    2.60
  13  -2   1   -6.30    2.10
  13   2   1   -2.90    2.00
  13   2   1   -3.80    3.00
  14  -3  -1   -6.20    3.40
  14  -3  -1   -5.10    2.50
  14   3  -1   -3.20    2.30
  13  -3  -1   -4.00    2.80
  13  -3  -1    0.60    3.00
  13  -3  -1   -1.90    2.20
  13   3  -1   -6.20    3.10
  13   3  -1   -4.40    2.10
  12  -3  -1   -1.70    2.30
  12  -3  -1   -4.00    2.10
  12  -3  -1   -0.70    2.00
  12   3  -1   -2.50    1.90
  11  -3  -1    3.90    2.80
  11  -3  -1   -0.60    2.10
  11  -3  -1   -0.40    1.90
  11   3  -1    2.10    1.80
  11   3  -1   -0.30    2.20
  10  -3  -1   -0.90    1.40
  10  -3  -1    0.90    2.20
  10  -3  -1    0.60    1.80
  10   3  -1    0.00    1.80
  10   3  -1   -0.50    1.40
   9  -3  -1   20.30    2.50
   9  -3  -1   34.30    4.30
   9  -3  -1   17.10    3.00
  -9  -3   1   26.50    2.10
   9   3  -1   16.30    3.10
   9   3  -1   21.00    2.30
  -8  -3   1   39.50    2.50
   8  -3  -1   43.50    4.00
   8  -3  -1   45.00    5.60
   8  -3  -1   42.80    3.70
  -8   3   1   44.10    2.90
   8   3  -1   42.80    3.50
  -8   3   1   40.00    2.20
   8   3  -1   48.60    6.30
   7  -3  -1   23.90    3.10
  -7  -3   1   19.80    1.70
   7  -3  -1   12.50    2.20
   7  -3  -1   17.40    2.00
   7   3  -1   23.70    2.00
   7   3  -1   16.20    1.80
   7   3  -1   12.60    2.30
   6  -3  -1   58.99    4.70
   6  -3  -1   60.09    3.70
   6  -3  -1   60.59    3.60
  -6  -3   1   58.19    2.80
   6   3  -1   59.39    2.90
   6   3  -1   64.39    5.40
  -6   3   1   58.09    2.60
   6   3  -1   54.79    3.20
  -6   3   1   60.59    3.00
  -5  -3   1   88.69    3.40
  -5  -3   1   82.89    3.50
   5  -3  -1   88.19    5.30
   5  -3  -1   95.39    3.70
   5  -3  -1   81.89    4.30
   5  -3  -1   88.29    4.10
  -5   3   1   90.09    3.30
   5   3  -1   93.99    3.80
   5   3  -1   88.69    3.50
   5   3  -1   87.69    5.80
  -5   3   1   94.59    3.70
   4  -3  -1   93.39    3.90
  -4  -3   1   92.09    3.50
   4  -3  -1   87.49    4.80
   4  -3  -1   98.69    3.50
   4  -3  -1   92.19    4.20
  -4  -3   1   92.39    3.30
   4   3  -1   91.19    5.30
  -4   3   1   95.89    3.50
  -4   3   1   93.69    3.70
   4   3  -1   96.79    3.50
  -4   3   1   89.99    3.30
   4   3  -1   87.99    3.50
   3  -3  -1  887.91   26.00
   3  -3  -1  908.61   24.70
  -3  -3   1  871.51   24.60
  -3  -3   1  896.91   24.70
   3  -3  -1  869.41   25.40
   3  -3  -1  817.52   25.00
  -3  -3   1  869.51   24.80
  -3   3   1  874.41   24.60
   3   3  -1  882.71   24.80
   3   3  -1  865.21   24.70
   3   3  -1  841.62   24.60
  -3   3   1  870.11   24.90
  -3   3   1  883.61   25.90
   3   3  -1  859.41   26.50
  -3   3   1  884.31   24.80
   2  -3  -1  378.46   11.20
  -2  -3   1  372.96   10.60
   2  -3  -1  367.26   11.40
  -2  -3   1  368.96   12.00
  -2  -3   1  368.16   10.90
   2  -3  -1  365.66   10.70
   2  -3  -1  375.06   11.00
  -2  -3   1  355.66   10.60
   2  -3  -1  386.46   10.80
   2   3  -1  365.06   10.60
  -2   3   1  366.36   10.80
   2   3  -1  369.96   10.90
  -2   3   1  367.26   11.30
  -2   3   1  376.96   11.20
   2   3  -1  362.76   10.70
   2   3  -1  367.36   12.00
  -2   3   1  374.06   11.00
  -2   3   1  354.56   10.70
   1  -3  -1  243.68    7.30
  -1  -3   1  249.18    7.20
  -1  -3   1  241.48    7.40
   1  -3  -1  249.28    7.50
   1  -3  -1  243.78    7.10
   1  -3  -1  261.87    7.30
   1  -3  -1  253.07    7.40
  -1  -3   1  262.97    8.10
  -1   3   1  247.48    7.20
   1   3  -1  237.38    7.40
   1   3  -1  251.87    7.20
  -1   3   1  254.67    7.50
  -1   3   1  250.57    7.40
   1   3  -1  235.68    8.00
  -1   3   1  239.48    7.20
  -1   3   1  250.57    7.40
  -1   3   1  250.67    7.20
   0  -3  -1 1761.52   48.40
   0  -3   1 1664.63   49.00
   0  -3   1 1726.73   48.90
   0  -3   1 1699.53   48.60
   0  -3   1 1672.43   48.80
   0  -3  -1 1752.82   48.50
   0  -3  -1 1829.42   49.20
   0  -3   1 1740.43   50.19
   0  -3   1 1705.23   49.00
   0   3  -1 1765.62   48.70
   0   3   1 1674.83   48.50
   0   3  -1 1704.23   49.00
   0   3   1 1781.52   48.40
   0   3  -1 1738.03   48.90
   0   3  -1 1825.52   49.00
   0   3   1 1681.83   48.30
   0   3  -1 1725.73   48.80
   0   3  -1 1682.23   48.20
   1  -3   1  532.25   15.30
   1  -3   1  524.55   15.00
   1  -3   1  532.05   15.00
   1  -3   1  515.05   15.10
  -1  -3  -1  537.55   15.60
   1  -3   1  516.85   14.90
  -1   3  -1  534.35   15.00
  -1   3  -1  520.75   14.90
   1   3   1  524.35   14.70
  -1   3  -1  537.85   15.10
  -1   3  -1  551.14   15.00
   1   3   1  518.25   15.70
  -1   3  -1  532.45   14.90
   2  -3   1  132.99    4.20
   2  -3   1  135.79    4.20
  -2  -3  -1  129.19    4.00
  -2  -3  -1  134.59    3.80
   2  -3   1  126.79    4.20
   2  -3   1  127.49    4.40
  -2  -3  -1  131.49    4.20
  -2  -3  -1  134.79    5.20
   2  -3   1  128.39    4.60
  -2   3  -1  124.79    4.10
  -2   3  -1  127.39    4.40
   2   3   1  125.19    3.90
  -2   3  -1  133.09    4.20
   2   3   1  132.39    4.20
  -2   3  -1  131.79    3.90
   2   3   1  125.09    5.30
  -2   3  -1  129.99    4.30
   2   3   1  124.89    4.10
   3  -3   1  145.29    5.30
   3  -3   1  144.29    6.00
  -3  -3  -1  146.89    4.40
  -3  -3  -1  148.79    5.00
   3  -3   1  145.19    4.70
  -3  -3  -1  149.69    4.70
   3  -3   1  141.79    5.10
   3   3   1  139.39    4.70
  -3   3  -1  143.59    4.80
   3   3   1  141.59    4.50
   3   3   1  144.19    4.60
   3   3   1  138.19    6.30
  -3   3  -1  145.89    4.70
   4  -3   1   55.09    3.00
  -4  -3  -1   59.29    2.20
   4  -3   1   54.89    2.40
   4  -3   1   52.89    2.80
   4  -3   1   54.59    3.80
  -4   3  -1   52.99    2.40
  -4   3  -1   55.69    1.80
   4   3   1   52.09    3.90
   4   3   1   53.49    2.50
   4   3   1   56.59    2.30
   4   3   1   53.29    2.70
   4   3   1   55.49    2.30
  -4   3  -1   53.59    2.50
   5  -3   1   20.80    2.80
  -5  -3  -1   25.70    1.40
   5  -3   1   22.90    2.00
   5  -3   1   25.10    1.80
   5  -3   1   25.00    2.30
  -5   3  -1   23.40    0.90
  -5   3  -1   23.50    1.60
   5   3   1   24.50    1.90
   5   3   1   25.00    1.50
  -5   3  -1   23.30    1.90
   5   3   1   23.80    2.00
   5   3   1   23.50    3.10
   5   3   1   23.70    1.60
  -6  -3  -1   -0.10    0.50
   6  -3   1   -0.10    0.80
   6  -3   1   -0.30    1.20
   6  -3   1    0.10    0.80
   6  -3   1    0.80    0.80
  -6   3  -1    0.20    0.60
   6   3   1   -0.20    0.70
   6   3   1   -0.80    1.40
   6   3   1    0.20    1.00
   6   3   1    0.10    1.00
   6   3   1    0.10    0.70
  -6   3  -1    0.80    1.10
   7  -3   1  111.49    5.80
   7  -3   1  109.39    7.40
  -7  -3  -1  117.89    4.30
   7  -3   1  111.29    5.50
   7  -3   1  120.49    4.80
   7   3   1  113.59    5.40
   7   3   1  117.09    4.70
   7   3   1  110.39    7.70
   7   3   1  111.49    5.10
   8  -3   1   27.40    4.50
   8  -3   1   17.50    2.20
   8  -3   1   26.10    3.30
   8   3   1   14.30    2.70
   8   3   1   19.30    2.10
   9  -3   1    2.90    1.70
   9  -3   1    1.90    1.60
   9  -3   1    6.40    2.40
   9   3   1    3.40    2.00
   9   3   1    3.40    1.50
  10  -3   1   -0.70    1.50
  10  -3   1    0.30    1.70
  10  -3   1   -0.10    2.00
  10   3   1   -0.70    1.80
  10   3   1    0.80    1.50
  11  -3   1    0.50    2.30
  11  -3   1   -0.60    1.70
  11  -3   1   -1.00    1.90
  11   3   1    0.60    2.20
  11   3   1   -0.50    1.70
  12  -3   1   -4.00    1.90
  12  -3   1    0.50    2.20
  12  -3   1    0.60    2.70
  12   3   1   -3.10    1.80
  12   3   1   -2.60    2.40
  13  -3   1   -0.50    2.70
  13  -3   1   -0.80    2.40
  13  -3   1   -2.50    2.50
  13   3   1   -4.50    2.90
  13   3   1   -5.00    2.00
  14  -4  -1   -2.00    3.70
  14  -4  -1    0.20    2.70
  14   4  -1   -5.30    3.40
  13  -4  -1   -4.90    2.70
  13  -4  -1   -3.80    2.20
  13  -4  -1   -0.10    2.70
  13   4  -1   -4.60    1.90
  13   4  -1   -6.90    3.10
  12  -4  -1   -1.30    2.40
  12  -4  -1   -2.20    1.80
  12  -4  -1    2.10    2.80
  12   4  -1   -2.40    2.80
  12   4  -1   -2.40    1.80
  11  -4  -1    2.40    2.40
  11  -4  -1   -2.20    1.80
  11  -4  -1   -1.50    1.70
  11   4  -1   -2.60    2.20
  11   4  -1   -1.40    1.50
  10  -4  -1    9.80    2.10
 -10  -4   1   17.60    2.60
  10  -4  -1   17.40    3.60
  10  -4  -1    6.00    2.50
  10   4  -1    9.60    1.90
  10   4  -1    9.20    3.00
   9  -4  -1    0.80    1.50
   9  -4  -1    0.10    1.40
  -9  -4   1    1.70    1.20
   9  -4  -1    1.90    2.20
  -9   4   1    2.20    1.00
   9   4  -1    0.40    1.70
   9   4  -1    2.10    1.40
   8  -4  -1    4.10    2.00
   8  -4  -1    4.30    1.50
  -8  -4   1    6.30    1.40
   8  -4  -1    2.20    1.50
  -8   4   1    6.10    1.20
   8   4  -1    3.40    1.80
  -8   4   1    4.60    1.30
   8   4  -1    4.30    1.40
  -7  -4   1   23.20    1.90
   7  -4  -1   29.10    3.10
   7  -4  -1   25.70    2.90
   7  -4  -1   24.20    3.80
   7   4  -1   26.20    2.10
   7   4  -1   16.10    1.80
  -7   4   1   23.60    1.70
  -7   4   1   23.10    2.10
   6  -4  -1    1.90    1.00
   6  -4  -1    2.10    1.10
   6  -4  -1    2.60    1.50
  -6  -4   1    2.30    1.00
   6   4  -1    3.10    1.00
  -6   4   1    3.00    1.00
   6   4  -1    1.40    1.20
  -6   4   1    2.90    0.90
   6   4  -1    3.20    0.80
  -5  -4   1  148.29    5.30
   5  -4  -1  147.19    5.80
   5  -4  -1  154.28    7.20
   5   4  -1  162.68    5.40
   5   4  -1  143.99    7.60
  -5   4   1  151.98    5.00
  -5   4   1  147.09    5.30
   5   4  -1  144.59    5.40
   4  -4  -1   46.10    2.20
  -4  -4   1   46.50    2.30
   4  -4  -1   39.30    2.70
   4  -4  -1   41.90    2.50
  -4  -4   1   44.10    2.10
   4  -4  -1   46.40    3.40
   4   4  -1   47.00    2.10
   4   4  -1   42.80    2.20
  -4   4   1   46.00    2.20
  -4   4   1   44.90    2.10
   4   4  -1   46.30    4.00
  -4   4   1   43.10    2.30
   3  -4  -1   11.40    1.00
   3  -4  -1    7.60    1.00
  -3  -4   1    9.60    1.20
  -3  -4   1    8.70    0.90
   3  -4  -1   11.60    1.60
   3   4  -1   10.40    1.10
  -3   4   1   11.80    1.30
   3   4  -1   11.10    1.00
  -3   4   1    9.80    1.00
  -2  -4   1  271.77    7.60
   2  -4  -1  258.87    7.80
   2  -4  -1  266.07    8.40
  -2  -4   1  258.97    8.10
   2  -4  -1  285.07    8.00
  -2  -4   1  264.07    7.80
   2  -4  -1  262.77    8.40
  -2  -4   1  268.37    9.20
   2  -4  -1  261.37    8.20
   2   4  -1  266.57    8.10
  -2   4   1  262.27    8.40
  -2   4   1  267.77    8.20
  -2   4   1  259.47    8.30
   2   4  -1  256.57    9.20
  -2   4   1  258.47    7.90
  -2   4   1  274.37    7.90
   2   4  -1  259.57    7.60
  -2   4   1  259.37    8.00
   2   4  -1  269.17    7.80
   1  -4  -1 2055.59   53.99
   1  -4  -1 1889.91   53.99
   1  -4  -1 1903.31   53.89
   1  -4  -1 1905.51   54.69
  -1  -4   1 1931.91   54.59
  -1  -4   1 1999.00   55.29
   1  -4  -1 1966.00   54.29
  -1  -4   1 1947.91   54.09
  -1  -4   1 1877.71   53.99
   1  -4  -1 1939.61   54.49
   1   4  -1 1916.51   54.59
  -1   4   1 1913.01   54.49
  -1   4   1 1945.21   54.49
   1   4  -1 1961.10   53.99
  -1   4   1 1976.10   53.89
  -1   4   1 1975.50   53.69
   1   4  -1 1849.81   55.89
  -1   4   1 1883.91   54.59
  -1   4   1 1975.80   55.79
   0  -4  -1  491.75   13.20
   0  -4   1  478.35   13.30
   0  -4   1  475.25   13.20
   0  -4  -1  463.15   13.10
   0  -4   1  479.75   13.90
   0  -4   1  461.55   13.40
   0  -4   1  466.85   13.20
   0   4  -1  463.85   13.20
   0   4  -1  466.35   13.20
   0   4   1  470.15   13.10
   0   4   1  454.65   13.10
   0   4   1  451.05   13.20
   0   4  -1  457.05   13.20
   0   4  -1  474.45   13.30
   0   4   1  454.45   13.30
   0   4   1  461.85   13.20
   0   4  -1  466.95   13.40
   0   4  -1  474.65   13.40
   1  -4   1  786.72   22.80
   1  -4   1  802.62   22.80
   1  -4   1  803.52   22.90
  -1  -4  -1  806.02   22.70
   1  -4   1  830.92   22.90
  -1  -4  -1  818.42   23.40
  -1   4  -1  804.12   22.90
  -1   4  -1  808.62   22.80
   1   4   1  784.02   23.50
  -1   4  -1  848.32   22.80
  -1   4  -1  821.92   22.90
  -1   4  -1  855.91   22.80
   1   4   1  782.02   22.70
   2  -4   1  626.44   18.10
  -2  -4  -1  653.13   19.40
  -2  -4  -1  652.73   17.80
   2  -4   1  618.14   18.40
   2  -4   1  630.34   18.70
  -2   4  -1  644.64   18.10
   2   4   1  621.74   19.40
   2   4   1  624.94   17.90
   2   4   1  645.04   18.20
  -2   4  -1  651.33   17.90
   2   4   1  624.54   17.90
  -2   4  -1  649.24   18.30
  -3  -4  -1    3.30    0.50
  -3  -4  -1    3.30    0.40
   3  -4   1    4.40    0.70
   3  -4   1    3.30    0.70
   3  -4   1    4.80    1.10
   3  -4   1    1.70    0.60
  -3  -4  -1    4.80    0.90
  -3   4  -1    4.10    0.90
   3   4   1    3.50    0.50
   3   4   1    5.80    0.90
  -3   4  -1    4.80    0.70
   3   4   1    2.40    0.80
   3   4   1    3.10    0.50
   4  -4   1   65.79    4.10
   4  -4   1   62.09    2.70
  -4  -4  -1   64.29    2.30
   4  -4   1   63.89    3.20
   4  -4   1   62.59    3.40
   4   4   1   64.79    2.70
   4   4   1   58.39    4.20
  -4   4  -1   63.69    2.70
   4   4   1   61.19    2.50
  -4   4  -1   63.99    2.90
  -4   4  -1   62.59    2.10
   4   4   1   67.59    2.70
   5  -4   1   98.69    4.40
   5  -4   1   98.39    3.90
  -5  -4  -1  104.79    3.50
   5  -4   1  100.59    4.80
   5  -4   1  104.39    5.90
   5   4   1   97.59    4.00
  -5   4  -1   98.59    3.90
   5   4   1   90.69    5.90
  -5   4  -1   99.69    3.10
   5   4   1  103.29    3.80
  -5   4  -1  100.29    4.10
   6  -4   1  141.19    5.10
   6  -4   1  132.99    6.10
   6  -4   1  128.29    7.30
   6  -4   1  134.79    5.80
  -6  -4  -1  135.39    4.60
  -6   4  -1  127.69    5.20
   6   4   1  132.99    5.00
  -6   4  -1  130.89    5.00
   6   4   1  130.29    5.20
   6   4   1  131.29    7.80
   7  -4   1   26.00    2.40
   7  -4   1   14.90    2.00
   7  -4   1   21.00    2.60
  -7  -4  -1   25.00    1.70
   7   4   1   26.60    4.30
   7   4   1   26.10    2.50
   7   4   1   19.20    1.80
  -7   4  -1   19.80    2.10
  -7   4  -1   21.80    2.00
   8  -4   1   24.10    3.40
   8  -4   1   16.90    2.20
   8  -4   1   30.40    4.90
   8   4   1   13.00    2.60
   8   4   1   18.90    2.10
   9  -4   1    8.60    2.40
   9  -4   1   12.60    2.10
   9  -4   1   15.90    3.10
   9   4   1   10.30    1.90
   9   4   1    7.60    2.30
  10  -4   1    4.40    2.60
  10  -4   1    0.80    1.80
  10  -4   1    1.10    1.70
  10   4   1    3.00    1.70
  10   4   1    1.40    2.00
  11  -4   1    4.80    2.50
  11  -4   1   15.30    3.70
  11  -4   1    6.20    2.30
  11   4   1    6.30    2.10
  11   4   1    4.20    2.80
  12  -4   1   -0.40    2.50
  12  -4   1   -0.90    2.10
  12  -4   1   -2.50    2.00
  12   4   1   -0.80    2.80
  12   4   1   -0.30    1.90
  13  -4   1   -3.90    2.00
  13  -4   1    0.40    2.90
  13  -4   1   -2.80    2.60
  13   4   1   -5.00    2.70
  13  -5  -1   -1.80    2.70
  13  -5  -1   -3.00    2.40
  13  -5  -1   -5.30    2.60
  13   5  -1   -6.10    3.30
  12  -5  -1    8.20    2.60
  12  -5  -1   21.90    4.60
  12  -5  -1    6.50    3.10
  12   5  -1   12.40    2.60
  12   5  -1    7.50    3.90
  11  -5  -1    7.40    3.20
  11  -5  -1    2.40    2.20
  11  -5  -1    1.70    2.00
  11   5  -1    0.50    2.70
  11   5  -1    3.20    1.80
  10  -5  -1   -0.90    1.70
 -10  -5   1    0.30    1.10
  10  -5  -1    0.50    2.10
  10  -5  -1   -0.30    1.40
  10   5  -1    0.10    1.50
  10   5  -1   -0.90    1.90
  -9  -5   1   51.79    3.10
   9  -5  -1   55.29    4.90
   9  -5  -1   55.19    4.40
   9  -5  -1   52.29    6.10
  -9   5   1   58.89    3.20
   9   5  -1   59.19    4.20
   9   5  -1   57.09    7.40
   8  -5  -1    0.60    1.30
   8  -5  -1    0.30    1.50
   8  -5  -1    0.30    1.30
  -8  -5   1    0.40    1.10
   8   5  -1   -0.20    1.40
  -8   5   1    0.40    0.90
  -8   5   1   -1.20    0.90
   8   5  -1    1.20    1.20
   7  -5  -1   13.90    2.40
  -7  -5   1   14.40    1.40
  -7  -5   1   18.60    2.00
   7  -5  -1    8.60    1.80
   7  -5  -1   10.80    1.70
   7   5  -1   13.60    1.60
   7   5  -1   15.20    1.60
  -7   5   1   14.80    1.70
  -7   5   1   16.30    1.50
   7   5  -1    9.50    2.20
   6  -5  -1    1.10    1.30
   6  -5  -1    1.90    1.00
  -6  -5   1    4.00    1.20
  -6  -5   1    2.80    0.70
   6  -5  -1    1.00    1.00
  -6   5   1    2.40    1.30
  -6   5   1    1.90    0.90
   6   5  -1    2.60    0.80
   6   5  -1    2.40    0.90
   6   5  -1    1.00    1.20
  -6   5   1    1.60    0.80
   5  -5  -1   32.50    2.70
   5  -5  -1   35.10    2.50
  -5  -5   1   33.50    2.10
   5  -5  -1   35.30    3.50
  -5   5   1   34.20    1.90
  -5   5   1   33.10    2.10
  -5   5   1   31.40    2.20
   5   5  -1   33.80    3.90
   5   5  -1   28.40    2.10
   5   5  -1   33.10    2.00
   4  -5  -1 1487.75   42.80
  -4  -5   1 1530.85   42.10
   4  -5  -1 1505.25   43.30
   4  -5  -1 1519.75   44.00
  -4  -5   1 1495.25   42.50
   4   5  -1 1492.75   42.10
  -4   5   1 1485.95   42.40
   4   5  -1 1563.54   42.30
  -4   5   1 1473.65   42.60
  -4   5   1 1479.35   42.20
   4   5  -1 1486.55   44.80
   3  -5  -1  833.12   22.70
  -3  -5   1  802.92   22.40
   3  -5  -1  783.32   23.10
  -3  -5   1  812.42   23.00
   3  -5  -1  796.82   23.50
   3  -5  -1  803.42   23.80
   3   5  -1  785.32   22.40
   3   5  -1  767.62   24.60
  -3   5   1  763.22   22.90
   3   5  -1  794.72   22.70
  -3   5   1  798.22   22.70
  -3   5   1  817.82   23.70
  -2  -5   1    7.20    0.70
   2  -5  -1    9.70    1.20
  -2  -5   1    9.60    0.60
   2  -5  -1   10.00    1.30
   2  -5  -1    6.80    0.90
   2  -5  -1    8.90    0.90
  -2  -5   1    9.40    1.20
  -2   5   1    9.30    1.10
   2   5  -1   12.60    2.10
  -2   5   1    9.60    1.10
  -2   5   1    8.80    0.90
   2   5  -1    7.60    0.70
  -2   5   1    6.90    1.00
  -1  -5   1 1288.97   36.80
  -1  -5   1 1297.67   36.60
  -1  -5   1 1346.67   36.50
   1  -5  -1 1321.37   36.90
   1  -5  -1 1367.46   36.60
   1  -5  -1 1285.47   36.70
  -1  -5   1 1279.07   36.50
   1  -5  -1 1278.87   36.60
  -1  -5   1 1350.26   37.50
   1  -5  -1 1311.37   36.50
  -1   5   1 1348.47   36.70
  -1   5   1 1292.87   36.40
  -1   5   1 1312.27   36.60
  -1   5   1 1358.06   36.50
  -1   5   1 1338.57   36.90
   1   5  -1 1290.57   36.80
   1   5  -1 1278.67   36.50
   1   5  -1 1232.28   37.40
   0  -5  -1  630.24   17.60
   0  -5   1  623.64   17.70
   0  -5   1  608.04   18.00
   0  -5  -1  660.93   17.70
   0  -5   1  637.74   18.40
   0  -5   1  619.14   17.80
   0   5  -1  639.64   17.80
   0   5   1  615.84   17.70
   0   5   1  654.93   17.70
   0   5  -1  615.84   17.90
   0   5   1  621.04   17.80
   0   5  -1  622.14   17.70
   0   5  -1  639.34   17.80
   0   5  -1  647.34   18.00
   0   5   1  620.64   17.70
   0   5   1  636.24   17.60
   0   5  -1  597.64   17.70
   1  -5   1   20.10    1.20
   1  -5   1   22.00    1.30
   1  -5   1   23.80    1.30
  -1  -5  -1   21.30    1.60
   1  -5   1   21.20    1.30
  -1  -5  -1   21.20    1.00
   1   5   1   21.80    1.70
  -1   5  -1   22.30    1.30
   1   5   1   21.10    0.90
  -1   5  -1   19.90    1.30
  -1   5  -1   20.90    1.20
  -1   5  -1   21.60    1.20
  -1   5  -1   19.90    1.10
   2  -5   1  308.87    9.40
   2  -5   1  299.57    9.60
   2  -5   1  293.77    9.10
   2  -5   1  302.67    9.10
  -2  -5  -1  315.67    8.70
  -2  -5  -1  315.67   10.30
   2   5   1  305.87    8.80
  -2   5  -1  309.87    9.30
   2   5   1  302.77    8.80
   2   5   1  299.87   10.40
   2   5   1  313.47    9.30
  -2   5  -1  315.87    9.00
  -2   5  -1  300.77    9.10
  -3  -5  -1   50.69    1.80
   3  -5   1   47.80    2.20
   3  -5   1   48.80    3.10
  -3  -5  -1   51.59    2.00
   3  -5   1   50.29    2.80
   3  -5   1   51.99    2.20
   3  -5   1   50.89    2.50
  -3  -5  -1   51.09    2.40
  -3   5  -1   49.30    2.20
   3   5   1   49.30    2.00
  -3   5  -1   48.10    2.30
   3   5   1   48.40    2.00
   3   5   1   53.39    3.60
   4  -5   1   31.10    2.40
   4  -5   1   33.10    2.00
   4  -5   1   35.50    2.40
   4  -5   1   29.70    2.90
  -4  -5  -1   30.00    1.40
   4   5   1   29.30    1.70
  -4   5  -1   31.90    2.10
  -4   5  -1   29.90    1.80
   4   5   1   31.80    3.20
   4   5   1   29.20    1.60
   5  -5   1   41.30    2.30
   5  -5   1   37.40    2.90
  -5  -5  -1   39.10    1.80
   5  -5   1   42.20    3.70
   5  -5   1   36.70    2.70
  -5   5  -1   38.50    1.60
  -5   5  -1   42.00    2.50
   5   5   1   38.50    2.10
   5   5   1   35.80    3.90
   5   5   1   36.50    2.20
  -5   5  -1   39.80    2.20
   6  -5   1   56.79    3.70
   6  -5   1   56.59    4.90
  -6  -5  -1   59.79    2.50
   6  -5   1   57.49    3.10
   6  -5   1   59.69    3.90
  -6   5  -1   58.49    3.20
   6   5   1   60.69    5.40
  -6   5  -1   60.49    2.10
  -6   5  -1   63.69    3.10
   6   5   1   61.09    3.20
   6   5   1   60.59    2.90
  -7  -5  -1    1.70    0.70
   7  -5   1    1.00    1.10
   7  -5   1    0.60    1.00
   7  -5   1    1.90    1.70
  -7   5  -1    2.30    1.40
  -7   5  -1    2.50    1.00
   7   5   1    2.80    1.00
   7   5   1    1.60    1.00
   7   5   1    0.40    1.30
   8  -5   1    4.40    2.00
   8  -5   1    2.40    1.50
   8  -5   1    0.60    1.20
   8   5   1    1.10    1.10
   8   5   1    1.20    1.50
   9  -5   1   37.60    5.80
   9  -5   1   27.20    3.10
   9  -5   1   37.10    4.00
   9   5   1   37.80    3.60
  10  -5   1   -0.90    1.50
  10  -5   1    0.30    2.20
  10  -5   1   -0.40    1.40
  10   5   1   -0.10    1.40
  10   5   1   -0.10    2.00
  11  -5   1    3.10    2.20
  11  -5   1   12.10    3.40
  11  -5   1    4.90    2.50
  11   5   1    6.90    2.10
  11   5   1    5.00    3.00
  12  -5   1    7.60    3.40
  12  -5   1    2.30    2.60
  12  -5   1    2.70    2.60
  12   5   1    4.10    2.20
  12   5   1    0.90    3.10
  13  -5   1    4.20    3.30
  13  -5   1   12.90    3.90
  13  -5   1    6.40    2.90
  13   5   1    3.90    3.90
  13  -6  -1    2.20    3.40
  13  -6  -1   -3.70    2.30
  13   6  -1   -6.30    3.20
  12  -6  -1    3.10    2.70
  12  -6  -1   -1.90    1.90
  12  -6  -1   -0.80    2.40
  12   6  -1   -3.20    3.00
  12   6  -1    0.90    1.90
  11  -6  -1    4.00    2.90
  11  -6  -1    2.40    2.00
  11  -6  -1    2.50    2.30
  11   6  -1    0.70    1.70
  11   6  -1   -0.60    2.40
  10  -6  -1    8.00    2.90
  10  -6  -1    4.40    2.30
  10  -6  -1    5.20    1.90
  10   6  -1    2.40    2.50
  10   6  -1    7.00    1.80
   9  -6  -1    1.50    1.60
  -9  -6   1    2.20    1.30
   9  -6  -1   -0.10    1.40
   9  -6  -1    2.70    2.10
   9   6  -1    0.80    1.90
   9   6  -1    1.70    1.30
   8  -6  -1   -0.70    1.40
  -8  -6   1    1.10    1.20
   8  -6  -1    0.00    1.20
   8  -6  -1   -0.50    1.40
   8   6  -1    0.50    1.80
   8   6  -1   -0.80    1.10
  -8   6   1   -0.40    0.90
  -8   6   1   -0.50    0.90
   7  -6  -1    1.80    1.30
  -7  -6   1    3.00    1.20
   7  -6  -1    3.10    1.70
   7  -6  -1    1.60    1.20
  -7  -6   1    3.60    0.90
  -7   6   1    1.40    0.90
   7   6  -1    0.60    0.80
   7   6  -1    2.80    1.70
   7   6  -1    1.20    1.00
  -7   6   1    2.90    1.50
  -7   6   1    4.60    1.10
   6  -6  -1    1.10    1.00
  -6  -6   1    1.90    0.70
   6  -6  -1    0.90    1.00
  -6  -6   1    1.50    1.10
   6  -6  -1    1.20    1.30
   6   6  -1    3.10    0.90
   6   6  -1    1.30    1.40
   6   6  -1    1.90    0.90
  -6   6   1    2.50    1.00
  -6   6   1    1.30    1.10
  -6   6   1    2.60    0.90
   5  -6  -1    8.70    1.30
  -5  -6   1   14.90    1.60
   5  -6  -1    7.00    1.30
   5  -6  -1   13.30    2.10
  -5  -6   1   15.00    1.20
   5   6  -1    9.60    1.00
  -5   6   1   12.90    1.30
  -5   6   1   13.10    1.80
  -5   6   1   12.40    1.30
   5   6  -1    8.00    1.60
   5   6  -1   13.40    1.30
  -4  -6   1   35.50    2.20
   4  -6  -1   33.40    3.00
   4  -6  -1   36.00    2.60
  -4  -6   1   35.10    1.70
   4  -6  -1   37.60    2.70
   4   6  -1   35.80    3.70
  -4   6   1   34.50    2.20
   4   6  -1   35.40    1.90
   4   6  -1   34.50    1.90
  -4   6   1   37.50    2.10
  -3  -6   1   22.80    1.70
   3  -6  -1   24.00    2.00
  -3  -6   1   23.60    1.10
   3  -6  -1   24.40    2.10
   3  -6  -1   23.50    1.80
  -3   6   1   24.10    1.70
   3   6  -1   25.10    1.20
  -3   6   1   23.90    1.60
   3   6  -1   21.60    2.90
  -3   6   1   24.50    1.90
   3   6  -1   25.50    1.40
  -2  -6   1    0.10    0.80
  -2  -6   1   -0.10    0.50
   2  -6  -1    0.00    0.70
  -2   6   1    0.40    0.50
   2   6  -1    0.70    0.80
  -2   6   1    0.00    0.60
   1  -6  -1  683.33   19.40
   1  -6  -1  689.33   19.60
  -1  -6   1  697.23   20.40
  -1  -6   1  680.23   19.50
  -1  -6   1  687.23   19.40
   1  -6  -1  678.23   19.80
  -1  -6   1  658.53   19.80
   1  -6  -1  706.03   19.50
  -1  -6   1  689.13   19.10
  -1   6   1  702.83   19.60
  -1   6   1  709.33   19.40
  -1   6   1  675.33   19.50
  -1   6   1  676.33   19.40
   1   6  -1  659.23   20.40
   1   6  -1  686.23   19.50
   1   6  -1  705.93   19.60
   0  -6   1  267.77    8.60
   0  -6   1  265.57    7.80
   0  -6  -1  274.67    7.90
   0  -6  -1  264.17    7.80
   0  -6   1  257.87    8.20
   0  -6   1  266.07    7.90
   0   6  -1  271.07    7.80
   0   6   1  266.47    7.80
   0   6   1  269.37    7.80
   0   6  -1  286.47    8.20
   0   6  -1  265.67    8.00
   0   6   1  259.97    7.90
   0   6   1  263.07    7.90
   0   6   1  271.07    7.80
   0   6  -1  274.67    8.30
   0   6  -1  257.87    7.90
   0   6  -1  268.57    7.90
  -1  -6  -1  326.17    9.20
   1  -6   1  324.67    9.40
  -1  -6  -1  328.27   10.10
   1  -6   1  318.67    9.50
   1  -6   1  315.77    9.60
  -1   6  -1  324.97    9.50
  -1   6  -1  328.17    9.50
  -1   6  -1  306.67    9.60
   1   6   1  311.57    9.20
  -1   6  -1  334.67    9.70
   1   6   1  327.17    9.30
   1   6   1  313.57   10.20
   2  -6   1  142.49    5.30
  -2  -6  -1  143.49    4.40
   2  -6   1  145.39    4.70
   2  -6   1  139.99    4.80
  -2  -6  -1  149.39    5.80
  -2  -6  -1  146.49    4.30
   2  -6   1  147.59    5.00
   2   6   1  141.99    5.90
   2   6   1  142.49    4.30
  -2   6  -1  142.39    4.70
  -2   6  -1  148.69    4.70
  -2   6  -1  144.59    4.90
   2   6   1  147.89    4.50
   3  -6   1   23.00    1.60
   3  -6   1   27.20    1.90
   3  -6   1   24.00    2.20
   3  -6   1   25.80    2.10
   3  -6   1   26.20    1.60
  -3  -6  -1   26.20    1.10
   3   6   1   26.10    1.30
  -3   6  -1   24.20    1.60
   3   6   1   24.80    2.70
   3   6   1   25.20    1.30
  -3   6  -1   25.50    1.80
  -4  -6  -1  390.26   11.30
   4  -6   1  361.76   12.20
   4  -6   1  363.56   11.90
  -4  -6  -1  370.86   10.80
   4  -6   1  383.66   11.30
   4  -6   1  374.16   13.10
  -4   6  -1  365.76   11.50
   4   6   1  372.56   11.20
  -4   6  -1  380.76   11.40
   4   6   1  373.36   11.10
   4   6   1  358.16   13.60
   5  -6   1   30.40    2.50
   5  -6   1   27.10    2.70
   5  -6   1   32.30    3.30
   5  -6   1   32.80    2.10
  -5  -6  -1   33.40    1.60
   5   6   1   32.70    1.90
  -5   6  -1   29.00    2.20
   5   6   1   31.10    3.90
   5   6   1   30.50    2.00
  -5   6  -1   30.50    1.50
  -5   6  -1   31.30    2.00
   6  -6   1  194.88    9.30
  -6  -6  -1  199.78    6.20
   6  -6   1  188.38    7.50
   6  -6   1  192.08    8.00
   6   6   1  189.08    6.60
   6   6   1  200.78    6.90
  -6   6  -1  183.58    7.00
  -6   6  -1  186.88    5.80
   6   6   1  188.28    9.90
  -6   6  -1  192.28    6.80
   7  -6   1   -0.30    1.00
   7  -6   1   -0.70    1.50
   7  -6   1    0.10    1.00
   7   6   1    0.10    0.90
   7   6   1    0.60    0.80
  -7   6  -1    0.50    1.40
   7   6   1   -0.70    1.20
  -7   6  -1    0.60    0.90
  -7   6  -1    0.20    0.40
  -7   6  -1   -0.20    0.40
   8  -6   1    7.10    1.70
   8  -6   1    5.80    1.80
   8  -6   1   12.30    2.70
   8   6   1    7.10    1.50
  -8   6  -1   15.00    2.40
   8   6   1    5.50    2.00
   9  -6   1    4.00    1.60
   9  -6   1    4.60    1.90
   9  -6   1   11.40    3.10
   9   6   1    4.20    2.20
   9   6   1    4.80    1.50
  10  -6   1    6.00    2.40
  10  -6   1   13.10    3.40
  10  -6   1    8.40    2.30
  10   6   1    7.80    2.90
  10   6   1   10.10    2.00
  11  -6   1    0.20    2.40
  11  -6   1   -0.20    1.90
  11  -6   1    0.80    1.80
  11   6   1   -2.00    1.60
  11   6   1    0.50    2.40
  12  -6   1    6.70    3.30
  12  -6   1   -0.80    2.10
  12  -6   1   -2.10    2.20
  12   6   1    1.20    2.00
  12   6   1   -3.70    2.30
  13  -6   1   -1.30    2.50
  13  -6   1   -2.20    2.50
  13  -6   1    3.70    3.20
  13   6   1   -4.00    2.80
  13  -7  -1    3.80    3.30
  13  -7  -1   -5.30    2.70
  13  -7  -1   -1.10    2.30
  13   7  -1   -3.20    3.30
  12  -7  -1   -1.10    2.70
  12  -7  -1   -2.30    2.00
  12  -7  -1   -3.10    2.30
  12   7  -1   -3.00    2.70
  11  -7  -1   -1.00    2.00
  11  -7  -1    1.30    1.80
  11  -7  -1    1.60    2.50
  11   7  -1   -1.70    2.70
  11   7  -1   -0.40    1.60
  10  -7  -1    6.40    2.10
  10  -7  -1    8.40    3.00
  10  -7  -1    4.70    2.10
  10   7  -1    6.20    1.80
  10   7  -1    3.50    2.50
   9  -7  -1   -0.10    1.50
   9  -7  -1   -0.10    1.40
  -9  -7   1   -0.60    1.10
   9  -7  -1    0.40    1.70
   9   7  -1   -0.80    1.70
   9   7  -1   -0.10    1.20
   8  -7  -1   40.40    5.10
   8  -7  -1   42.10    4.10
   8  -7  -1   38.60    3.70
  -8  -7   1   38.30    2.70
   8   7  -1   40.10    6.30
  -8   7   1   37.70    2.30
   8   7  -1   39.10    3.20
  -8   7   1   40.50    3.00
  -7  -7   1   19.90    2.20
   7  -7  -1   19.20    2.80
   7  -7  -1   11.50    2.00
   7  -7  -1   13.60    2.00
  -7  -7   1   22.90    1.70
   7   7  -1   25.00    2.20
  -7   7   1   22.90    1.80
   7   7  -1   11.90    2.30
  -7   7   1   22.40    2.10
  -7   7   1   18.90    2.30
   7   7  -1   15.70    1.60
  -6  -7   1    3.70    1.30
  -6  -7   1    4.80    0.80
   6  -7  -1    3.70    1.80
   6  -7  -1    3.20    1.20
   6  -7  -1    3.40    1.30
   6   7  -1    3.40    1.50
  -6   7   1    6.20    1.20
   6   7  -1    3.80    0.90
   6   7  -1    4.30    1.00
  -6   7   1    4.90    1.60
  -6   7   1    5.40    1.20
  -5  -7   1    1.50    1.10
  -5  -7   1    0.90    0.50
   5  -7  -1    0.80    0.90
   5  -7  -1    0.30    0.70
   5  -7  -1    0.40    1.20
   5   7  -1   -0.10    1.10
   5   7  -1    1.70    0.70
  -5   7   1    1.00    0.80
   5   7  -1    0.50    0.60
  -5   7   1    1.10    0.70
  -5   7   1    0.60    1.10
   4  -7  -1   88.59    4.60
  -4  -7   1   89.19    3.20
  -4  -7   1   91.59    3.10
  -4  -7   1   89.59    3.80
   4  -7  -1   90.99    4.40
   4  -7  -1   89.89    4.10
   4   7  -1   91.59    3.50
   4   7  -1   87.39    3.20
  -4   7   1   90.49    3.60
   4   7  -1   86.09    5.70
  -4   7   1   82.29    3.70
   3  -7  -1  469.05   14.30
   3  -7  -1  482.95   14.60
  -3  -7   1  466.05   14.20
   3  -7  -1  482.15   14.70
  -3  -7   1  480.15   13.30
  -3   7   1  465.75   13.90
   3   7  -1  439.56   15.70
  -3   7   1  466.75   14.10
   3   7  -1  476.85   13.80
  -2  -7   1   48.00    2.50
   2  -7  -1   52.79    2.50
  -2  -7   1   50.59    2.10
   2  -7  -1   51.89    2.30
   2  -7  -1   50.69    2.60
  -2   7   1   48.20    2.20
   2   7  -1   49.20    2.10
   2   7  -1   47.60    3.50
  -2   7   1   52.39    2.20
   1  -7  -1  276.37    8.40
  -1  -7   1  281.57    7.80
  -1  -7   1  276.87    9.20
  -1  -7   1  271.17    8.20
  -1  -7   1  266.37    8.60
   1  -7  -1  273.07    8.70
   1  -7  -1  275.07    8.20
  -1  -7   1  287.67    8.30
   1   7  -1  261.27    9.20
  -1   7   1  273.47    8.20
  -1   7   1  288.37    8.40
   1   7  -1  283.97    8.20
  -1   7   1  265.47    8.30
   0  -7   1  187.08    5.70
   0  -7   1  177.08    5.80
   0  -7  -1  187.78    5.60
   0  -7   1  184.78    6.50
   0  -7  -1  190.38    5.70
   0   7   1  182.18    5.70
   0   7  -1  185.28    5.60
   0   7  -1  182.48    5.80
   0   7   1  186.78    5.70
   0   7  -1  193.08    5.80
   0   7   1  189.88    5.60
   0   7   1  190.48    5.60
   0   7  -1  177.58    5.90
   0   7   1  190.28    5.70
  -1  -7  -1  474.25   13.50
   1  -7   1  470.55   13.70
   1  -7   1  483.15   13.80
   1  -7   1  468.55   13.80
  -1  -7  -1  484.25   14.30
  -1   7  -1  452.15   13.70
  -1   7  -1  473.15   13.90
   1   7   1  491.75   13.50
  -1   7  -1  468.55   13.70
  -1   7  -1  475.25   13.80
   1   7   1  465.15   13.50
   1   7   1  474.35   13.60
   1   7   1  474.85   13.30
   1   7   1  466.35   14.40
   2  -7   1   15.50    1.20
   2  -7   1   16.60    1.30
  -2  -7  -1   13.80    1.00
   2  -7   1   17.60    1.50
   2  -7   1   15.90    1.70
  -2  -7  -1   18.00    2.20
   2   7   1   18.30    2.10
  -2   7  -1   16.60    1.30
   2   7   1   15.70    1.00
   2   7   1   17.50    0.80
  -2   7  -1   15.60    1.40
  -2   7  -1   16.50    1.30
   3  -7   1  534.05   16.00
   3  -7   1  529.65   16.70
  -3  -7  -1  553.74   15.00
   3  -7   1  517.65   15.60
   3  -7   1  533.25   15.50
   3  -7   1  517.65   16.40
   3   7   1  521.25   15.10
   3   7   1  541.85   15.20
  -3   7  -1  530.65   15.50
  -3   7  -1  516.65   15.70
   3   7   1  521.65   17.50
   4  -7   1   22.20    2.50
   4  -7   1   24.30    2.10
  -4  -7  -1   24.60    1.20
   4  -7   1   23.70    1.90
   4  -7   1   22.80    2.20
  -4  -7  -1   23.30    1.30
   4   7   1   23.60    1.50
  -4   7  -1   23.50    1.80
  -4   7  -1   24.30    1.80
   4   7   1   21.50    3.10
   4   7   1   24.00    1.50
  -5  -7  -1   39.10    1.80
   5  -7   1   38.90    3.00
   5  -7   1   41.10    3.60
   5  -7   1   40.60    2.80
   5   7   1   39.50    2.10
   5   7   1   38.10    2.20
  -5   7  -1   37.00    2.30
   5   7   1   37.90    4.10
  -5   7  -1   36.80    2.40
   6  -7   1   11.70    2.20
   6  -7   1    8.50    1.50
   6  -7   1    7.20    1.50
   6   7   1    6.70    1.80
  -6   7  -1   10.30    1.10
  -6   7  -1   11.50    1.40
   6   7   1   12.70    1.40
  -6   7  -1   13.30    2.00
   6   7   1    9.30    1.20
   7  -7   1   10.50    2.00
   7  -7   1   11.40    1.90
   7  -7   1   18.20    3.00
   7   7   1   17.00    1.70
  -7   7  -1   16.10    1.10
   7   7   1   12.90    1.50
  -7   7  -1   19.30    2.40
  -7   7  -1   14.60    1.80
   7   7   1    9.20    2.30
   8  -7   1   -1.10    1.20
   8  -7   1   -0.60    1.20
   8  -7   1   -0.90    1.60
  -8   7  -1    1.80    1.50
   8   7   1   -0.30    1.00
   8   7   1   -0.60    1.60
   9  -7   1    5.60    2.40
   9  -7   1    1.40    1.60
   9  -7   1    1.90    1.50
   9   7   1    2.20    1.30
   9   7   1    3.10    2.10
  10  -7   1   11.60    2.80
  10  -7   1   14.20    2.50
  10  -7   1   26.00    4.20
  10   7   1    8.50    2.80
  10   7   1   14.20    2.20
  11  -7   1    0.00    2.00
  11  -7   1    3.80    2.80
  11  -7   1    2.10    2.10
  11   7   1    1.90    1.80
  11   7   1   -0.40    2.50
  12  -7   1    2.20    2.30
  12  -7   1    2.60    2.50
  12  -7   1   10.50    3.70
  12   7   1    0.50    3.20
  13  -7   1   -4.40    2.20
  13  -7   1    1.60    3.10
  13  -7   1   -4.10    2.30
  13  -8  -1   -0.80    2.40
  13  -8  -1    4.80    3.50
  13  -8  -1   -4.20    2.60
  13   8  -1   -4.60    3.80
  12  -8  -1    1.30    3.00
  12  -8  -1   -2.50    2.20
  12  -8  -1   -3.90    2.20
  12   8  -1   -3.80    3.20
  11  -8  -1   -1.70    1.90
  11  -8  -1    2.20    2.50
  11  -8  -1   -1.10    1.70
  11   8  -1   -2.80    2.40
  10  -8  -1    2.60    2.30
  10  -8  -1    1.20    1.90
  10  -8  -1    2.10    1.70
  10   8  -1    1.60    1.50
  10   8  -1    0.70    2.30
   9  -8  -1    6.90    2.10
   9  -8  -1   10.70    2.90
   9  -8  -1    8.40    2.10
   9   8  -1    7.70    1.60
   9   8  -1    3.00    2.20
   8  -8  -1   28.90    3.90
   8  -8  -1   28.90    4.60
   8  -8  -1   19.30    2.40
  -8  -8   1   28.50    2.50
   8   8  -1   27.20    2.80
  -8   8   1   31.00    2.80
  -8   8   1   28.40    2.10
  -8   8   1   31.30    3.40
  -7  -8   1    3.40    1.40
   7  -8  -1    4.50    2.00
   7  -8  -1    1.40    1.30
  -7  -8   1    3.20    0.80
   7  -8  -1    1.50    1.20
  -7   8   1    4.20    1.70
   7   8  -1    2.10    1.90
  -7   8   1    4.10    1.20
  -7   8   1    4.40    1.30
   7   8  -1    2.70    1.10
   6  -8  -1   37.50    3.30
   6  -8  -1   38.80    3.30
  -6  -8   1   39.70    2.60
  -6  -8   1   40.40    2.10
   6  -8  -1   40.80    4.10
  -6   8   1   35.90    2.30
  -6   8   1   36.00    2.70
   6   8  -1   40.20    5.00
  -6   8   1   41.40    2.60
   6   8  -1   41.30    2.50
   6   8  -1   39.00    2.50
   5  -8  -1   72.09    4.00
  -5  -8   1   78.09    3.10
   5  -8  -1   78.89    4.80
   5  -8  -1   79.59    4.50
  -5  -8   1   81.79    3.00
  -5  -8   1   79.99    3.70
   5   8  -1   79.39    3.10
  -5   8   1   81.49    3.60
   5   8  -1   80.79    3.40
  -5   8   1   77.99    3.80
   5   8  -1   74.39    5.70
  -4  -8   1  155.68    5.70
   4  -8  -1  152.68    6.30
  -4  -8   1  161.38    4.80
   4  -8  -1  157.08    6.50
  -4  -8   1  157.98    5.10
   4  -8  -1  145.09    5.90
  -4   8   1  141.49    5.50
   4   8  -1  149.49    4.80
  -4   8   1  157.28    5.50
   4   8  -1  148.79    7.70
   4   8  -1  163.98    5.40
  -3  -8   1  298.87    8.30
   3  -8  -1  290.67    9.50
   3  -8  -1  295.07    9.60
  -3  -8   1  295.27    9.50
   3  -8  -1  298.57   10.00
   3   8  -1  281.17   10.90
  -3   8   1  290.27    9.30
  -3   8   1  296.37    9.10
   3   8  -1  298.27    9.00
   2  -8  -1    1.30    0.60
  -2  -8   1    3.00    1.10
   2  -8  -1    2.90    0.80
   2  -8  -1    1.90    0.90
  -2  -8   1    3.60    0.80
   2  -8  -1    1.50    0.40
   2   8  -1    1.30    0.90
  -2   8   1    2.80    0.80
  -2   8   1    2.30    0.70
   2   8  -1    3.80    0.70
  -1  -8   1   80.59    3.00
   1  -8  -1   82.89    3.00
   1  -8  -1   84.79    3.10
  -1  -8   1   80.79    3.40
  -1  -8   1   83.19    2.90
  -1  -8   1   81.09    2.60
  -1  -8   1   84.09    4.00
   1  -8  -1   82.09    3.40
  -1   8   1   80.39    2.90
   1   8  -1   79.99    2.90
  -1   8   1   85.29    3.10
   1   8  -1   79.09    4.10
  -1   8   1   82.19    3.10
   0  -8  -1   79.39    2.80
   0  -8   1   82.49    2.80
   0  -8   1   82.59    3.00
   0  -8   1   82.39    3.80
   0   8  -1   80.99    2.90
   0   8  -1   81.29    3.10
   0   8  -1   77.79    2.70
   0   8   1   82.49    3.00
   0   8   1   77.19    2.90
   0   8   1   78.29    2.80
   0   8  -1   82.39    2.90
   0   8   1   78.69    2.90
   0   8   1   79.89    2.80
  -1  -8  -1   86.79    3.00
   1  -8   1   87.89    3.30
  -1  -8  -1   93.29    3.70
   1  -8   1   89.29    3.30
   1   8   1   87.59    3.00
   1   8   1   93.29    3.20
   1   8   1   91.19    3.00
  -1   8  -1   91.09    3.20
  -1   8  -1   89.29    3.30
  -1   8  -1   90.59    3.30
   1   8   1   87.89    3.90
  -1   8  -1   83.79    3.40
   1   8   1   93.59    2.90
   2  -8   1  496.25   15.20
   2  -8   1  486.25   14.40
   2  -8   1  501.25   14.70
  -2  -8  -1  486.05   14.00
  -2   8  -1  491.35   14.30
   2   8   1  476.85   13.70
   2   8   1  500.15   14.00
  -2   8  -1  470.95   14.50
   2   8   1  487.35   15.70
   3  -8   1  139.39    5.30
   3  -8   1  147.59    5.90
   3  -8   1  139.99    5.70
   3  -8   1  136.99    5.00
  -3  -8  -1  145.59    4.40
  -3  -8  -1  141.89    4.60
  -3   8  -1  141.19    5.00
   3   8   1  141.89    6.70
   3   8   1  142.69    4.40
  -3   8  -1  142.39    5.20
   3   8   1  148.99    4.70
   4  -8   1   67.69    3.80
   4  -8   1   68.39    4.10
  -4  -8  -1   70.39    2.40
   4  -8   1   73.29    3.60
   4  -8   1   68.09    3.10
   4   8   1   67.89    2.60
  -4   8  -1   67.69    3.10
   4   8   1   68.69    2.80
   4   8   1   64.59    4.80
  -4   8  -1   66.29    3.20
   5  -8   1    5.10    1.80
   5  -8   1    1.80    0.80
   5  -8   1    3.50    1.00
  -5   8  -1    4.10    1.40
  -5   8  -1    4.50    1.10
   5   8   1    3.00    0.70
   5   8   1    5.40    0.90
   5   8   1    2.70    1.30
   6  -8   1    0.70    0.90
   6  -8   1    0.60    1.60
   6  -8   1    1.30    1.00
  -6   8  -1    1.40    0.70
   6   8   1    0.20    1.30
  -6   8  -1    1.80    0.80
   6   8   1    0.40    0.70
  -6   8  -1    0.70    1.40
  -6   8  -1    1.50    1.00
   6   8   1    0.70    0.70
   7  -8   1   10.60    2.70
   7  -8   1    4.50    1.40
   7  -8   1    4.90    1.50
  -7   8  -1    6.70    1.30
   7   8   1    6.00    1.90
   7   8   1    6.20    1.20
  -7   8  -1   10.00    2.20
   8  -8   1   30.30    3.80
   8  -8   1   18.90    2.40
   8  -8   1   27.80    4.60
  -8   8  -1   32.10    3.00
   8   8   1   29.00    2.90
   8   8   1   35.20    5.60
   9  -8   1   30.00    4.30
   9  -8   1   20.50    2.60
   9  -8   1   19.40    3.20
  -9   8  -1   32.10    3.20
   9   8   1   15.20    3.10
   9   8   1   31.70    3.30
  10  -8   1    0.90    1.70
  10  -8   1    1.40    1.70
  10  -8   1    2.50    2.50
  10   8   1    0.90    2.20
  10   8   1    0.50    1.40
  11  -8   1   14.60    3.30
  11  -8   1   21.80    3.30
  11  -8   1   36.80    5.30
  11   8   1   17.00    4.20
  12  -8   1    0.40    2.40
  12  -8   1    0.80    3.00
  12  -8   1   -0.90    2.30
  12   8   1   -0.90    2.80
  13  -8   1   -1.30    2.40
  13  -8   1   -0.60    2.80
  13  -8   1   -4.20    2.40
  13   8   1   -5.80    3.30
  13  -9  -1   -3.10    2.50
  13  -9  -1    3.50    3.30
  12  -9  -1   -1.10    2.10
  12  -9  -1   -3.20    2.10
  12  -9  -1    3.30    3.20
  12   9  -1   -4.60    3.10
  11  -9  -1    3.40    2.20
  11  -9  -1   -0.40    2.00
  11  -9  -1   10.20    3.60
  11   9  -1   -2.20    2.80
  10  -9  -1    3.00    2.10
  10  -9  -1    3.90    1.90
  10  -9  -1    9.40    3.20
  10   9  -1    3.10    2.70
  10   9  -1    4.90    1.70
   9  -9  -1    1.70    2.00
   9  -9  -1    0.60    1.50
   9  -9  -1    0.70    1.50
   9   9  -1   -0.30    1.20
   9   9  -1    0.00    2.00
   8  -9  -1   -1.00    1.10
   8  -9  -1   -0.50    1.30
   8  -9  -1    0.80    1.90
  -8   9   1    0.10    1.10
   8   9  -1   -0.40    1.90
   8   9  -1   -0.30    1.00
  -8   9   1    0.20    1.10
  -8   9   1    0.00    1.50
   7  -9  -1    1.70    1.40
  -7  -9   1    2.00    1.40
   7  -9  -1    2.60    2.00
   7  -9  -1    0.10    1.00
   7   9  -1    0.90    0.90
   7   9  -1    2.10    1.80
  -7   9   1    4.10    1.20
  -7   9   1    2.30    1.20
  -7   9   1    2.40    1.80
  -6  -9   1    7.60    1.00
  -6  -9   1    8.90    1.70
   6  -9  -1    6.20    1.50
   6  -9  -1    4.20    1.20
   6  -9  -1    7.70    2.20
   6   9  -1    8.50    1.30
  -6   9   1    8.20    1.50
   6   9  -1    7.50    1.00
  -6   9   1   10.40    2.00
  -6   9   1    7.90    1.50
   6   9  -1    4.40    1.70
   5  -9  -1  316.57   11.60
  -5  -9   1  311.67   10.30
   5  -9  -1  309.87   10.80
  -5  -9   1  321.97    9.30
  -5  -9   1  313.97    9.60
   5  -9  -1  296.97   11.20
  -5   9   1  310.67   10.10
  -5   9   1  305.17   10.30
   5   9  -1  303.07    9.30
   5   9  -1  307.07   13.10
   5   9  -1  326.07   10.00
  -4  -9   1  262.67    8.80
  -4  -9   1  261.77    7.50
   4  -9  -1  260.27    9.00
  -4  -9   1  258.87    8.00
   4  -9  -1  259.47    9.30
   4  -9  -1  265.87    9.50
  -4   9   1  264.87    8.50
   4   9  -1  246.38   10.70
  -4   9   1  255.27    8.70
   4   9  -1  256.67    8.20
  -3  -9   1  108.49    3.70
   3  -9  -1  100.29    4.60
   3  -9  -1  103.09    4.40
  -3  -9   1  104.49    3.80
  -3  -9   1  103.89    4.40
   3  -9  -1  107.39    4.30
  -3   9   1  101.49    4.10
   3   9  -1  104.69    3.80
   3   9  -1  106.29    5.90
  -3   9   1  110.19    4.00
   2  -9  -1   46.30    2.20
  -2  -9   1   49.99    2.70
  -2  -9   1   49.40    2.20
   2  -9  -1   47.80    2.00
   2  -9  -1   47.80    2.70
  -2   9   1   47.40    2.40
   2   9  -1   49.60    3.70
   2   9  -1   48.00    2.20
  -2   9   1   49.70    2.30
  -1  -9   1  115.49    4.00
  -1  -9   1  130.89    5.30
   1  -9  -1  121.59    4.10
  -1  -9   1  121.59    3.70
  -1  -9   1  119.09    4.20
   1  -9  -1  118.59    4.60
   1  -9  -1  125.89    4.30
   1   9  -1  125.59    5.40
   1   9  -1  120.69    4.10
  -1   9   1  120.19    4.30
  -1   9   1  120.79    4.10
  -1   9   1  124.29    4.30
   0  -9   1    9.80    1.10
   0  -9  -1   13.50    1.00
   0  -9   1   11.80    1.00
   0  -9  -1   11.10    1.00
   0   9  -1   11.20    1.00
   0   9   1   12.20    1.30
   0   9   1   14.20    1.20
   0   9  -1   12.60    0.90
   0   9   1   11.10    1.00
   0   9  -1   12.30    1.20
   0   9   1   13.40    1.20
   0   9  -1    9.80    1.00
   1  -9   1   11.20    1.20
  -1  -9  -1    9.80    0.90
  -1  -9  -1    9.90    1.30
   1  -9   1   10.60    1.20
   1   9   1   10.20    0.80
  -1   9  -1    9.20    1.00
  -1   9  -1    9.10    1.00
   1   9   1   11.60    0.90
  -1   9  -1    9.80    1.30
   1   9   1   10.70    1.10
   2  -9   1   62.99    2.70
  -2  -9  -1   62.29    2.40
   2  -9   1   62.09    3.30
   2  -9   1   64.09    2.90
  -2   9  -1   62.49    2.90
   2   9   1   60.89    3.70
   2   9   1   60.69    2.00
   2   9   1   60.79    1.90
   2   9   1   61.39    2.40
  -2   9  -1   62.59    2.70
  -3  -9  -1   84.09    3.10
   3  -9   1   79.59    3.40
  -3  -9  -1   90.19    2.90
   3  -9   1   81.89    3.80
   3  -9   1   85.89    4.20
  -3   9  -1   89.59    3.50
   3   9   1   89.99    5.10
  -3   9  -1   80.89    3.60
   3   9   1   84.69    2.80
   3   9   1   86.29    3.10
   4  -9   1   14.00    1.60
   4  -9   1   17.30    2.30
   4  -9   1   19.20    2.00
   4  -9   1   17.60    2.10
   4   9   1   18.20    1.20
  -4   9  -1   16.30    1.90
  -4   9  -1   17.90    1.60
   4   9   1   17.80    1.30
   5  -9   1    9.40    1.40
   5  -9   1   15.90    2.60
   5  -9   1   15.60    2.50
  -5   9  -1   12.30    1.50
  -5   9  -1   16.50    2.20
   5   9   1   11.60    1.20
   5   9   1   14.10    1.40
   6  -9   1    0.60    0.90
   6  -9   1    0.70    1.60
   6  -9   1    0.80    1.10
   6   9   1    0.80    0.70
   6   9   1    0.70    0.80
  -6   9  -1    2.20    1.00
   6   9   1    0.50    1.20
  -6   9  -1    1.90    1.50
   7  -9   1   46.40    4.80
   7  -9   1   52.89    4.40
   7  -9   1   50.79    3.90
  -7   9  -1   43.70    3.40
   7   9   1   55.29    3.10
  -7   9  -1   49.70    3.20
  -7   9  -1   52.39    2.30
   7   9   1   54.89    6.10
   8  -9   1    5.50    1.70
   8  -9   1    9.80    1.90
   8  -9   1   12.00    2.90
   8   9   1    7.80    1.50
  -8   9  -1   10.70    2.30
   8   9   1    7.00    2.40
   9  -9   1   17.60    2.50
   9  -9   1   11.90    2.50
   9   9   1   11.70    2.90
   9   9   1   22.40    2.30
  -9   9  -1   29.00    3.60
  10  -9   1   -0.90    1.60
  10  -9   1   -0.90    1.50
  10  -9   1    1.80    2.50
  10   9   1    0.20    2.10
  11  -9   1    2.60    2.20
  11  -9   1    7.90    3.50
  11  -9   1    3.90    2.20
  11   9   1   -0.30    2.90
  12  -9   1   10.80    3.90
  12  -9   1    5.10    2.90
  12  -9   1    5.90    2.80
  12   9   1   -2.50    3.10
  13  -9   1   -3.70    2.50
  13  -9   1   -4.70    2.50
  13  -9   1    1.90    3.40
  13   9   1   -6.20    3.50
  13 -10  -1    1.10    3.10
  13 -10  -1   -4.00    2.20
  12 -10  -1    2.60    2.90
  12 -10  -1   -1.80    2.30
  12  10  -1   -5.20    2.90
  11 -10  -1    0.20    2.30
  11 -10  -1    1.40    2.20
  11 -10  -1   -2.80    1.80
  11  10  -1   -2.20    2.90
  10 -10  -1    3.60    2.00
  10 -10  -1    1.40    1.90
  10 -10  -1    8.50    2.90
  10  10  -1   -1.10    2.50
   9 -10  -1    9.30    3.00
   9 -10  -1    4.00    1.80
   9 -10  -1    5.30    1.90
   9  10  -1    4.90    1.40
   9  10  -1    6.10    2.80
   8 -10  -1    5.90    1.80
   8 -10  -1   11.60    2.80
   8 -10  -1    6.40    1.80
   8  10  -1    5.20    2.40
  -8  10   1    9.80    1.80
  -8  10   1    7.50    2.10
   8  10  -1    7.90    1.30
  -8  10   1   11.70    1.70
   7 -10  -1   17.80    2.30
   7 -10  -1   24.80    4.00
   7 -10  -1   30.60    4.00
   7  10  -1   25.40    2.30
  -7  10   1   25.30    2.10
  -7  10   1   27.10    3.10
  -7  10   1   22.40    2.30
  -6 -10   1   27.50    2.50
   6 -10  -1   27.60    3.10
   6 -10  -1   31.00    3.10
   6 -10  -1   29.00    3.60
  -6 -10   1   28.30    1.80
   6  10  -1   29.40    2.00
  -6  10   1   32.10    2.70
   6  10  -1   30.60    5.00
  -6  10   1   33.90    2.50
   6  10  -1   31.90    2.30
   5 -10  -1   67.39    4.30
   5 -10  -1   64.29    3.80
  -5 -10   1   61.29    3.50
   5 -10  -1   55.49    3.90
  -5 -10   1   60.99    2.30
  -5 -10   1   60.99    2.70
   5  10  -1   62.49    5.80
  -5  10   1   62.29    3.40
   5  10  -1   65.59    3.00
  -5  10   1   67.39    3.40
  -4 -10   1    4.10    1.00
   4 -10  -1    1.50    0.70
   4 -10  -1    3.70    1.50
  -4 -10   1    3.20    0.70
   4 -10  -1    1.40    1.00
  -4 -10   1    1.70    1.20
  -4  10   1    2.80    0.90
   4  10  -1    2.40    0.70
  -4  10   1    2.90    1.30
   4  10  -1    2.10    1.30
   3 -10  -1    9.60    1.30
  -3 -10   1   16.80    2.00
   3 -10  -1   12.00    1.80
  -3 -10   1   12.80    1.40
   3 -10  -1   16.70    1.70
   3 -10  -1   12.20    1.50
  -3 -10   1   11.70    1.00
  -3  10   1   13.50    1.70
  -3  10   1   11.20    1.20
   3  10  -1   13.50    1.20
  -2 -10   1   40.40    2.00
   2 -10  -1   37.30    2.30
   2 -10  -1   39.10    2.60
  -2  10   1   40.80    2.10
   2  10  -1   38.40    1.90
   2  10  -1   39.60    3.60
  -2  10   1   33.50    2.10
  -1 -10   1  118.69    4.20
  -1 -10   1  118.59    3.70
  -1 -10   1  125.99    5.30
   1 -10  -1  114.99    4.10
   1 -10  -1  118.79    4.70
   1 -10  -1  118.89    4.30
   1  10  -1  122.19    4.20
   1  10  -1  118.09    5.30
   1  10  -1  121.19    4.20
  -1  10   1  118.49    4.30
   1  10  -1  114.89    4.30
  -1  10   1  115.29    4.10
   0 -10  -1  382.46   11.40
   0 -10   1  387.76   11.40
   0 -10   1  390.26   12.30
   0 -10   1  387.96   11.60
   0  10  -1  400.66   11.30
   0  10  -1  388.46   11.60
   0  10  -1  393.16   11.80
   0  10   1  371.16   11.30
   0  10   1  380.16   11.40
   0  10   1  403.36   11.40
   0  10   1  375.46   11.50
   0  10  -1  387.86   11.60
  -1 -10  -1  115.49    4.50
   1 -10   1  119.89    4.20
  -1 -10  -1  111.59    3.90
   1 -10   1  121.79    4.90
   1 -10   1  118.39    4.20
  -1  10  -1  118.29    4.20
  -1  10  -1  112.19    4.30
   1  10   1  116.99    3.60
   1  10   1  114.19    3.90
   1  10   1  116.69    4.80
  -1  10  -1  108.09    4.10
   1  10   1  110.19    4.00
   2 -10   1   89.09    4.30
   2 -10   1   91.59    3.60
  -2 -10  -1   88.29    3.20
   2 -10   1   95.19    3.80
   2  10   1   92.89    3.30
   2  10   1   91.79    4.70
  -2  10  -1   89.29    3.70
   2  10   1   94.59    2.70
   2  10   1   90.99    2.70
  -2  10  -1   93.69    3.60
  -3 -10  -1    0.40    0.60
   3 -10   1    0.70    0.80
   3 -10   1    0.20    0.40
   3 -10   1    0.20    1.00
   3 -10   1   -0.20    0.70
  -3  10  -1    0.40    0.70
   3  10   1    0.60    0.50
   3  10   1    0.70    0.80
   3  10   1    0.30    0.20
  -3  10  -1    0.40    0.90
  -4 -10  -1    1.00    0.70
   4 -10   1    1.90    1.30
   4 -10   1    0.80    0.60
   4 -10   1    0.50    0.90
   4 -10   1    2.30    1.00
   4  10   1    0.90    0.60
   4  10   1    1.50    0.40
  -4  10  -1    0.80    1.10
   4  10   1    0.80    0.90
  -4  10  -1    1.10    0.80
   5 -10   1   14.90    2.50
   5 -10   1   11.50    1.60
   5 -10   1   15.80    2.60
  -5  10  -1   15.00    1.70
  -5  10  -1   13.10    2.00
   5  10   1   14.90    1.40
   5  10   1   15.60    1.40
   6 -10   1   22.80    3.10
   6 -10   1   20.70    3.20
   6 -10   1   17.90    2.20
   6  10   1   12.80    2.40
   6  10   1   22.30    1.90
   6  10   1   21.60    1.90
  -6  10  -1   19.00    2.00
  -6  10  -1   20.40    2.60
   7 -10   1    0.40    1.20
   7 -10   1   -0.90    1.60
   7 -10   1   -0.30    0.90
  -7  10  -1   -0.20    0.80
   7  10   1    0.20    0.90
  -7  10  -1    0.10    1.40
  -7  10  -1    1.10    1.10
   7  10   1   -0.30    1.40
   8 -10   1    3.20    1.50
   8 -10   1    4.90    1.80
   8 -10   1    6.50    2.60
   8  10   1    5.10    1.30
   8  10   1    4.30    2.10
  -8  10  -1    6.80    2.20
   9 -10   1    3.80    1.80
   9 -10   1    8.50    2.80
   9 -10   1    4.40    1.70
   9  10   1    3.20    1.50
  -9  10  -1    8.30    2.30
   9  10   1    1.50    2.30
  10 -10   1   -0.10    1.60
  10 -10   1    1.80    2.40
  10 -10   1   -0.60    1.50
  10  10   1   -3.00    2.10
  11 -10   1    1.10    2.10
  11 -10   1    0.00    1.90
  11 -10   1    5.90    3.20
  11  10   1   -1.40    2.80
  12 -10   1    5.30    3.40
  12 -10   1    0.70    2.40
  12 -10   1    2.40    2.40
  12  10   1   -3.30    3.30
  13 -11  -1   -6.00    2.40
  13 -11  -1    3.00    3.30
  12 -11  -1   12.80    4.00
  12 -11  -1    6.90    3.10
  12 -11  -1    2.80    2.90
  12  11  -1   -0.90    3.90
  11 -11  -1    5.90    3.00
  11 -11  -1    2.80    2.40
  11 -11  -1   -1.40    2.10
  11  11  -1   -2.60    3.10
  10 -11  -1    0.30    2.30
  10 -11  -1    0.30    1.90
  10 -11  -1   -0.30    1.70
  10  11  -1   -1.70    2.30
   9 -11  -1    4.20    1.90
   9 -11  -1   11.00    3.00
   9 -11  -1    3.60    1.80
  -9  11   1    8.60    2.40
   9  11  -1    4.40    2.70
   8 -11  -1   33.30    4.10
   8 -11  -1   22.00    2.70
   8 -11  -1   33.00    4.90
  -8  11   1   35.40    2.50
  -8  11   1   40.40    3.20
   8  11  -1   34.70    2.70
  -8  11   1   38.20    3.50
   7 -11  -1    3.10    2.00
   7 -11  -1    3.60    1.60
   7 -11  -1    3.20    1.30
   7  11  -1    3.10    0.90
  -7  11   1    3.70    1.30
   7  11  -1    2.00    2.00
  -7  11   1    4.50    1.90
  -7  11   1    3.40    1.40
   6 -11  -1   28.70    3.40
   6 -11  -1   35.20    3.80
  -6 -11   1   31.70    2.00
  -6 -11   1   34.90    2.00
   6 -11  -1   34.10    3.50
  -6  11   1   28.70    2.90
  -6  11   1   33.40    2.80
   6  11  -1   35.80    5.30
   6  11  -1   28.30    3.20
   5 -11  -1    2.10    0.90
   5 -11  -1    4.90    1.30
   5 -11  -1    6.10    2.00
  -5 -11   1    4.00    0.40
  -5 -11   1    4.20    0.80
  -5  11   1    6.60    1.30
  -5  11   1    5.50    1.70
   5  11  -1    3.20    1.80
   5  11  -1    6.40    1.10
   4 -11  -1    4.10    1.10
  -4 -11   1    3.60    1.00
  -4 -11   1    4.10    0.70
   4 -11  -1    2.90    0.80
   4 -11  -1    4.60    1.60
  -4  11   1    4.70    1.40
   4  11  -1    4.00    0.90
   4  11  -1    2.60    1.40
  -4  11   1    3.60    1.10
   3 -11  -1  114.39    4.70
  -3 -11   1  112.29    4.10
  -3 -11   1  110.79    3.90
   3 -11  -1  108.79    5.00
   3 -11  -1  110.89    4.30
   3 -11  -1  112.69    4.30
   3  11  -1  111.69    4.10
   3  11  -1  110.89    6.20
  -3  11   1  103.59    4.40
  -3  11   1  113.29    4.30
  -2 -11   1    3.20    0.90
   2 -11  -1    3.80    1.30
   2 -11  -1    2.70    0.80
   2 -11  -1    4.50    1.10
   2  11  -1    3.60    1.20
   2  11  -1    3.70    0.80
  -2  11   1    3.50    1.10
  -2  11   1    4.40    0.90
   1 -11  -1   54.19    3.00
  -1 -11   1   55.19    2.00
   1 -11  -1   56.49    2.60
   1 -11  -1   56.69    2.40
  -1 -11   1   59.49    3.50
  -1 -11   1   56.09    2.50
   1  11  -1   57.89    3.80
   1  11  -1   54.69    2.50
  -1  11   1   55.19    2.50
   1  11  -1   54.59    2.40
   1  11  -1   53.29    2.60
  -1  11   1   48.70    2.50
   0 -11   1  191.08    6.90
   0 -11  -1  183.88    6.00
   0 -11   1  186.18    6.20
   0 -11   1  188.98    6.00
   0  11  -1  194.58    5.90
   0  11   1  186.38    6.20
   0  11   1  181.38    6.00
   0  11   1  186.68    5.90
   0  11  -1  179.68    6.30
   0  11   1  194.68    6.10
   0  11   1  192.28    5.90
   0  11  -1  192.08    6.20
   0  11  -1  192.58    6.20
   1 -11   1    5.10    0.80
   1 -11   1    5.00    1.00
  -1 -11  -1    8.10    1.20
  -1 -11  -1    7.20    1.00
   1 -11   1    5.20    1.00
  -1  11  -1    6.90    0.90
   1  11   1    6.50    0.90
   1  11   1    4.50    0.90
   1  11   1    6.30    0.80
   1  11   1    7.00    0.70
  -1  11  -1    5.70    1.20
   1  11   1    7.30    1.10
  -1  11  -1    5.90    1.00
   2 -11   1   18.80    1.80
   2 -11   1   15.80    1.70
   2 -11   1   14.30    1.80
  -2 -11  -1   15.30    1.20
  -2  11  -1   18.00    1.80
   2  11   1   15.00    1.20
   2  11   1   13.50    1.30
  -2  11  -1   18.20    1.70
   3 -11   1    2.00    1.00
   3 -11   1    3.00    0.90
   3 -11   1    1.20    0.50
   3 -11   1    1.30    1.20
  -3 -11  -1    2.50    0.70
   3  11   1    1.10    0.90
  -3  11  -1    2.60    1.00
  -3  11  -1    1.30    1.10
   3  11   1    1.00    0.60
   4 -11   1    6.90    1.40
   4 -11   1    6.50    1.30
  -4 -11  -1    9.20    1.20
   4 -11   1   11.20    2.10
   4  11   1    4.60    1.40
  -4  11  -1    9.00    1.40
   4  11   1   10.60    0.90
  -4  11  -1   11.10    1.70
   4  11   1    8.60    1.00
   5 -11   1   13.40    1.80
  -5 -11  -1   20.90    1.60
   5 -11   1   18.40    2.80
   5 -11   1   21.60    2.70
  -5  11  -1   18.00    2.30
   5  11   1   18.40    1.60
  -5  11  -1   20.80    2.00
   5  11   1   19.10    1.50
   6 -11   1    5.60    2.10
   6 -11   1    4.80    1.40
   6 -11   1    3.80    1.40
  -6  11  -1    6.60    1.50
   6  11   1    5.30    0.90
   6  11   1    3.00    1.60
  -6  11  -1    6.90    1.90
   6  11   1    5.30    1.10
   7 -11   1    1.70    1.90
   7 -11   1    1.20    1.40
   7 -11   1    0.10    1.00
   7  11   1    0.00    0.90
   7  11   1    0.70    1.60
  -7  11  -1    1.50    1.00
  -7  11  -1    0.00    1.50
  -7  11  -1    1.10    1.20
   8 -11   1    1.30    2.00
   8 -11   1    0.20    1.40
   8 -11   1    1.20    1.30
  -8  11  -1    0.90    1.70
   8  11   1    0.00    1.10
   8  11   1    0.20    1.80
   9 -11   1    2.10    1.60
   9 -11   1    2.20    1.90
   9 -11   1    4.90    2.50
  -9  11  -1    4.00    2.00
   9  11   1    1.80    2.20
  10 -11   1    5.80    2.80
  10 -11   1    2.50    1.90
  10 -11   1    1.40    1.90
 -10  11  -1    5.40    2.30
  10  11   1    1.80    2.70
  11 -11   1    2.80    2.30
  11 -11   1    6.10    2.50
  11 -11   1    7.90    3.50
  11  11   1    0.40    3.20
  12 -11   1   20.50    4.80
  12 -11   1    6.30    2.80
  12 -11   1    6.00    3.00
  12  11   1    2.30    3.90
  12 -12  -1    3.10    3.30
  12 -12  -1   -3.10    2.30
  12  12  -1   -6.80    3.60
  11 -12  -1   10.30    2.70
  11 -12  -1   12.00    3.70
  11  12  -1    0.80    3.50
  10 -12  -1    1.40    2.40
  10 -12  -1   -2.20    1.70
  10  12  -1   -3.20    2.50
   9 -12  -1   17.90    3.50
   9 -12  -1    7.70    2.20
   9 -12  -1   10.70    2.30
  -9  12   1   19.40    3.10
   9  12  -1    6.80    3.10
   8 -12  -1    2.90    1.50
   8 -12  -1    9.10    2.90
   8 -12  -1    4.70    1.90
  -8  12   1    7.60    1.80
  -8  12   1    5.90    2.30
   8  12  -1    3.60    2.30
  -8  12   1    7.20    1.60
   7 -12  -1   -0.30    1.30
   7 -12  -1    0.90    1.10
   7 -12  -1    1.00    1.70
  -7  12   1    0.90    1.20
  -7  12   1    0.00    1.60
  -7  12   1    2.70    1.40
   7  12  -1   -1.70    1.80
   6 -12  -1    3.10    1.50
   6 -12  -1    1.80    1.10
   6 -12  -1    2.60    1.80
  -6  12   1    0.00    1.50
   6  12  -1    0.60    1.90
  -6  12   1    1.70    1.30
   5 -12  -1   51.89    3.90
   5 -12  -1   46.00    3.90
  -5 -12   1   52.79    2.80
  -5 -12   1   52.09    2.50
   5 -12  -1   53.69    4.00
   5  12  -1   55.19    6.00
  -5  12   1   54.99    3.30
  -5  12   1   52.29    3.40
   5  12  -1   52.29    2.80
   4 -12  -1    3.80    1.20
  -4 -12   1    2.50    0.70
   4 -12  -1    3.50    1.50
   4 -12  -1    2.40    0.80
  -4 -12   1    5.00    1.20
   4  12  -1    3.30    0.90
  -4  12   1    4.70    1.40
  -4  12   1    4.60    1.10
   4  12  -1    3.10    1.70
  -3 -12   1    0.10    0.40
   3 -12  -1    0.00    1.20
   3 -12  -1   -0.80    0.80
   3 -12  -1    0.10    0.40
  -3 -12   1   -0.90    0.80
   3 -12  -1    0.40    0.80
   3  12  -1   -0.20    0.50
  -3  12   1    0.40    0.80
  -3  12   1    0.50    1.10
   3  12  -1    0.60    1.40
  -2 -12   1   75.29    3.20
   2 -12  -1   73.79    3.20
   2 -12  -1   75.69    3.50
   2 -12  -1   78.19    3.90
  -2  12   1   75.69    3.50
  -2  12   1   77.29    3.20
   2  12  -1   77.79    3.20
   2  12  -1   74.89    5.00
  -1 -12   1    0.70    0.30
   1 -12  -1    1.00    0.80
   1 -12  -1    0.90    0.60
  -1 -12   1    3.10    1.00
  -1 -12   1    0.70    0.90
   1 -12  -1    1.60    1.10
  -1  12   1    1.40    0.80
  -1  12   1    1.70    1.00
   1  12  -1    0.60    0.50
   1  12  -1    1.30    0.80
   1  12  -1    0.80    1.00
   1  12  -1    0.80    1.00
   0 -12   1  112.59    4.20
   0 -12  -1  108.79    4.00
   0 -12   1  114.69    4.00
   0 -12   1  114.09    4.90
   0  12   1  115.19    3.90
   0  12  -1  117.29    4.30
   0  12  -1  113.79    3.80
   0  12   1  115.29    4.10
   0  12  -1  109.99    4.40
   0  12   1  115.39    4.10
   0  12   1  109.89    4.20
   0  12  -1  115.49    4.20
   1 -12   1  118.09    4.50
   1 -12   1  126.69    4.60
  -1 -12  -1  129.19    4.90
   1 -12   1  125.39    5.20
  -1 -12  -1  122.39    4.30
  -1  12  -1  126.99    4.60
  -1  12  -1  126.79    4.60
   1  12   1  126.69    3.90
   1  12   1  129.39    4.50
   1  12   1  127.99    4.40
  -1  12  -1  119.89    4.70
   1  12   1  122.89    5.20
   1  12   1  125.19    4.30
   2 -12   1   27.00    2.10
   2 -12   1   24.20    1.80
   2 -12   1   23.70    2.30
  -2 -12  -1   25.10    1.60
   2  12   1   22.60    1.70
   2  12   1   26.60    3.00
  -2  12  -1   26.10    1.90
   2  12   1   26.10    1.50
  -2  12  -1   25.20    2.00
   3 -12   1   36.00    2.30
   3 -12   1   39.30    3.00
   3 -12   1   39.30    2.70
   3 -12   1   37.70    2.70
  -3 -12  -1   37.90    2.00
   3  12   1   40.30    2.00
   3  12   1   41.10    4.00
  -3  12  -1   41.40    2.60
  -3  12  -1   36.50    2.50
  -4 -12  -1   94.99    3.60
   4 -12   1   92.79    4.10
   4 -12   1   96.39    5.00
   4 -12   1   93.69    4.60
   4 -12   1   90.39    5.00
   4  12   1   95.89    6.40
  -4  12  -1   99.09    4.20
  -4  12  -1   89.59    4.30
   4  12   1  104.69    3.80
   5 -12   1  197.88    8.50
  -5 -12  -1  185.78    6.50
   5 -12   1  201.88    8.70
   5 -12   1  198.08    7.90
  -5  12  -1  195.88    7.60
   5  12   1  200.98    6.10
   5  12   1  202.78   10.40
  -5  12  -1  205.28    7.30
   5  12   1  201.38    6.80
   6 -12   1    1.60    1.40
   6 -12   1    2.10    1.90
   6 -12   1    0.70    0.90
   6  12   1    1.40    1.60
  -6  12  -1    3.40    1.30
   6  12   1    1.80    0.70
  -6  12  -1    4.10    1.70
   7 -12   1    0.40    1.40
   7 -12   1    0.00    1.00
   7 -12   1    0.40    1.80
  -7  12  -1   -1.50    1.50
  -7  12  -1    0.70    1.00
   7  12   1    0.10    1.70
  -7  12  -1   -0.60    1.00
   8 -12   1    0.00    1.10
   8 -12   1   -0.70    1.90
   8 -12   1   -0.20    1.50
  -8  12  -1    0.10    1.70
   8  12   1   -0.40    1.90
   9 -12   1   11.70    3.20
   9 -12   1    5.80    2.00
   9 -12   1    5.40    2.00
   9  12   1    3.90    2.60
  -9  12  -1   13.00    2.70
  10 -12   1   -1.60    1.40
  10 -12   1   -2.60    1.80
  10 -12   1   -0.40    2.20
  10  12   1   -3.00    2.10
 -10  12  -1   -0.60    1.90
  11 -12   1    3.40    2.30
  11 -12   1   10.00    3.80
  11 -12   1    4.30    2.50
  11  12   1    0.30    3.30
  12 -12   1   -2.50    2.30
  12 -12   1    1.50    2.80
  12 -12   1    0.10    2.40
  12  12   1   -5.20    3.40
  12 -13  -1    2.20    2.50
  12 -13  -1   10.20    4.20
  12  13  -1   -6.70    3.80
  11 -13  -1    2.30    2.90
  11 -13  -1   -5.10    2.00
  11 -13  -1   -2.00    2.20
  10 -13  -1   -0.50    2.00
  10 -13  -1    2.30    2.40
  10 -13  -1   -1.90    1.60
  10  13  -1   -4.40    2.70
   9 -13  -1    0.70    2.20
   9 -13  -1   -1.40    1.70
   9 -13  -1   -1.20    1.40
   9  13  -1   -1.70    2.40
  -9  13   1    1.50    2.10
   8 -13  -1   -0.10    1.40
   8 -13  -1    1.90    2.30
   8 -13  -1    0.10    1.30
  -8  13   1   -0.50    1.20
   8  13  -1   -2.10    2.10
  -8  13   1    1.50    1.30
  -8  13   1    3.30    2.10
   7 -13  -1   36.90    3.90
   7 -13  -1   35.50    4.40
   7 -13  -1   27.90    3.00
  -7  13   1   41.20    3.40
  -7  13   1   37.10    2.70
  -7  13   1   39.80    3.10
   6 -13  -1   -0.10    0.90
   6 -13  -1   -0.50    1.70
   6 -13  -1   -0.60    1.20
  -6 -13   1   -0.70    1.10
  -6  13   1   -0.80    1.00
  -6  13   1   -1.70    1.50
   6  13  -1   -0.50    1.80
  -5 -13   1   57.49    2.70
   5 -13  -1   52.79    4.10
  -5 -13   1   52.19    2.90
   5 -13  -1   53.39    4.00
   5 -13  -1   58.29    4.10
  -5  13   1   57.69    3.30
  -5  13   1   53.19    3.50
   5  13  -1   56.29    3.40
   5  13  -1   60.79    6.70
   4 -13  -1    6.50    1.40
   4 -13  -1    5.70    0.90
   4 -13  -1   12.00    2.40
  -4 -13   1    9.40    1.00
   4 -13  -1   11.50    1.70
  -4 -13   1   12.50    1.60
  -4  13   1    8.30    1.40
   4  13  -1    6.90    2.00
  -4  13   1   10.80    2.00
   4  13  -1    8.40    1.20
   3 -13  -1    3.60    0.50
   3 -13  -1    5.10    1.10
  -3 -13   1    6.00    1.20
   3 -13  -1    7.90    1.50
   3 -13  -1    5.90    1.60
  -3 -13   1    5.70    0.80
   3  13  -1    5.80    1.00
   3  13  -1    4.00    1.60
  -3  13   1    7.20    1.30
  -3  13   1    7.50    1.60
   2 -13  -1    8.00    1.80
  -2 -13   1    6.00    1.10
   2 -13  -1    5.10    1.10
   2 -13  -1    4.30    1.00
   2  13  -1    6.00    1.40
  -2  13   1    7.30    1.20
   2  13  -1    4.70    1.40
   2  13  -1    6.50    1.00
  -2  13   1    6.00    1.40
   1 -13  -1  241.58    8.50
   1 -13  -1  230.18    7.60
  -1 -13   1  234.38    7.70
  -1 -13   1  239.98    7.00
   1 -13  -1  239.18    7.70
  -1  13   1  235.18    7.70
   1  13  -1  228.98    7.90
   1  13  -1  249.58    7.80
  -1  13   1  231.38    7.90
   1  13  -1  247.38    7.80
   1  13  -1  243.28    8.90
   0 -13   1   92.39    3.80
   0 -13   1   97.39    4.50
   0 -13   1   91.99    3.50
   0 -13  -1   89.89    3.60
   0  13  -1   92.39    3.70
   0  13  -1   94.89    3.80
   0  13   1   99.29    3.70
   0  13  -1   93.79    3.30
   0  13  -1   88.99    3.90
   0  13   1   99.39    3.40
   0  13   1   98.29    3.60
   0  13   1   86.59    3.70
  -1 -13  -1    0.60    0.40
   1 -13   1   -0.50    0.90
   1 -13   1    1.20    0.70
   1 -13   1    2.00    1.00
  -1 -13  -1    0.90    0.80
  -1  13  -1    0.80    1.00
   1  13   1    0.60    0.30
   1  13   1    1.20    0.60
   1  13   1    1.80    0.80
   1  13   1    1.40    0.90
  -1  13  -1    1.60    0.80
  -1  13  -1    1.50    0.70
   1  13   1    1.30    0.90
  -2 -13  -1   45.60    2.20
   2 -13   1   37.90    2.90
   2 -13   1   41.20    2.50
   2 -13   1   47.50    3.40
   2 -13   1   44.40    2.70
  -2  13  -1   47.70    2.80
  -2  13  -1   43.80    2.60
   2  13   1   41.20    2.10
   2  13   1   42.90    3.80
   2  13   1   43.80    2.30
  -3 -13  -1    0.00    0.70
   3 -13   1    0.40    0.50
   3 -13   1    1.40    1.10
   3 -13   1    0.30    1.40
   3 -13   1   -0.60    0.80
   3  13   1   -0.20    0.50
  -3  13  -1   -1.00    1.10
  -3  13  -1    0.50    1.00
   3  13   1    0.80    1.10
   4 -13   1    0.50    0.60
  -4 -13  -1    0.90    0.90
   4 -13   1    0.10    0.90
   4 -13   1    0.40    1.10
   4 -13   1    1.00    1.40
  -4  13  -1    1.10    1.30
   4  13   1    0.70    0.60
   4  13   1    1.40    1.30
  -4  13  -1    0.40    1.00
   5 -13   1    7.50    1.70
   5 -13   1   11.10    2.50
   5 -13   1    4.70    1.10
  -5 -13  -1    8.70    1.40
   5 -13   1    8.60    1.70
  -5  13  -1    6.80    1.60
   5  13   1    4.50    1.80
  -5  13  -1    7.20    1.90
   5  13   1    7.10    1.10
   6 -13   1   26.70    3.60
   6 -13   1   22.50    2.50
  -6 -13  -1   25.40    1.90
   6 -13   1   30.90    4.10
  -6  13  -1   34.40    3.50
  -6  13  -1   29.60    2.60
   7 -13   1    3.70    1.40
  -7 -13  -1    6.40    1.40
   7 -13   1   13.40    3.10
   7 -13   1    5.80    1.80
  -7  13  -1    7.70    2.30
  -7  13  -1    6.90    1.80
   7  13   1    3.70    2.10
   8 -13   1    3.10    2.40
   8 -13   1    0.50    1.50
   8 -13   1    1.80    1.30
   8  13   1    0.70    2.10
  -8  13  -1    4.80    2.30
   9 -13   1    3.80    2.70
   9 -13   1    1.50    1.60
   9 -13   1    2.30    2.00
   9  13   1    1.00    2.50
  -9  13  -1    5.20    2.30
  10 -13   1   -3.00    1.90
  10 -13   1    0.90    2.60
  10  13   1   -5.00    2.40
 -10  13  -1    2.30    2.30
  11 -13   1    8.50    3.70
  11 -13   1    2.00    2.20
  11 -13   1    2.20    2.50
  11  13   1    0.60    3.10
  12 -13   1    0.50    2.90
  12 -13   1   -1.10    2.20
  12  13   1   -6.40    3.40
  12 -14  -1    0.80    2.90
  12 -14  -1   -2.10    2.50
  11 -14  -1    7.20    3.50
  11 -14  -1    1.00    2.50
  11  14  -1   -6.50    3.30
  10 -14  -1   -0.30    1.90
  10 -14  -1    4.60    2.80
  10  14  -1   -2.60    2.60
 -10  14   1    3.80    2.60
   9 -14  -1   -0.60    1.50
   9 -14  -1   -1.30    1.60
   9 -14  -1    0.60    2.10
  -9  14   1    2.80    2.20
   9  14  -1   -3.40    2.50
   8 -14  -1   17.80    3.60
   8 -14  -1   12.20    2.40
   8  14  -1    6.30    2.80
  -8  14   1   19.10    2.30
  -8  14   1   12.50    2.10
  -8  14   1   15.80    3.00
  -7 -14   1    6.80    1.60
   7 -14  -1    4.10    1.50
   7 -14  -1    5.10    1.90
   7 -14  -1   13.50    3.20
   7  14  -1    2.70    2.30
  -7  14   1   10.20    2.00
  -7  14   1    8.40    2.40
   6 -14  -1   10.90    1.70
   6 -14  -1   20.00    3.30
  -6 -14   1   20.40    2.20
   6 -14  -1   13.70    2.00
  -6  14   1   15.20    2.00
  -6  14   1   20.00    2.80
   6  14  -1   10.00    2.80
   5 -14  -1   28.00    3.20
   5 -14  -1   31.20    3.90
   5 -14  -1   19.80    2.30
  -5 -14   1   28.60    2.30
  -5  14   1   32.40    3.40
  -5  14   1   30.10    2.60
  -4 -14   1   10.00    1.50
   4 -14  -1   13.60    2.00
   4 -14  -1   13.10    2.50
  -4 -14   1    8.20    1.00
   4 -14  -1    6.80    1.50
   4 -14  -1    5.80    0.90
   4  14  -1    4.80    2.00
  -4  14   1    8.10    1.60
   4  14  -1    7.80    1.20
  -4  14   1   13.30    2.30
   3 -14  -1    3.90    1.10
  -3 -14   1    3.70    1.10
   3 -14  -1    4.90    1.70
   3 -14  -1    4.80    1.40
  -3  14   1    5.90    1.20
   3  14  -1    3.50    1.80
   3  14  -1    4.90    1.00
  -3  14   1    5.30    1.60
   2 -14  -1    6.40    1.30
   2 -14  -1    6.70    1.70
  -2 -14   1    6.30    1.20
   2 -14  -1    4.80    1.10
   2  14  -1    6.10    1.50
  -2  14   1    8.00    1.60
   2  14  -1    4.40    0.90
  -2  14   1    5.70    1.30
   2  14  -1    4.50    1.50
  -1 -14   1   18.30    1.20
   1 -14  -1   20.70    1.90
  -1 -14   1   19.20    1.70
   1 -14  -1   16.40    1.90
   1 -14  -1   18.90    1.80
  -1  14   1   20.00    1.90
   1  14  -1   22.10    1.70
   1  14  -1   18.80    1.80
  -1  14   1   15.50    1.60
   1  14  -1   20.20    2.20
   1  14  -1   18.40    3.10
   0 -14   1   37.30    2.10
   0 -14   1   40.00    2.30
   0 -14   1   37.80    2.90
   0 -14  -1   37.50    2.10
   0  14  -1   42.00    2.30
   0  14   1   37.90    1.90
   0  14  -1   38.40    2.30
   0  14   1   40.30    2.40
   0  14   1   37.40    2.30
   0  14  -1   38.00    2.50
   0  14   1   39.20    2.10
   0  14  -1   36.60    2.00
   1 -14   1    4.20    1.00
  -1 -14  -1    7.90    1.30
   1 -14   1    5.70    0.90
   1 -14   1    9.60    1.50
  -1 -14  -1   12.20    1.40
   1  14   1    7.70    0.70
   1  14   1    7.20    0.90
   1  14   1   10.30    1.50
   1  14   1    4.70    1.10
  -1  14  -1   10.50    1.30
  -1  14  -1    7.50    1.20
   1  14   1    6.00    1.10
  -1  14  -1    9.70    1.70
   2 -14   1   19.40    2.10
   2 -14   1   19.20    2.00
  -2 -14  -1   18.60    1.50
   2 -14   1   20.00    2.80
  -2  14  -1   16.30    1.70
  -2  14  -1   18.40    2.20
   2  14   1   16.60    1.50
   2  14   1   17.60    1.70
   3 -14   1   22.60    2.40
  -3 -14  -1   19.70    1.70
   3 -14   1   24.60    2.40
   3 -14   1   21.70    2.10
   3 -14   1   21.40    2.70
   3  14   1   19.30    1.90
   3  14   1   23.60    1.70
  -3  14  -1   21.20    2.10
  -3  14  -1   23.90    2.60
   4 -14   1   15.70    2.30
   4 -14   1   15.90    2.60
   4 -14   1   10.20    1.60
  -4 -14  -1   17.70    1.70
   4  14   1   14.10    1.40
  -4  14  -1   17.00    2.00
   4  14   1   10.00    2.00
  -4  14  -1   16.40    2.30
   5 -14   1    6.20    1.30
   5 -14   1    9.30    1.80
   5 -14   1   10.10    2.40
   5 -14   1    7.30    1.50
  -5 -14  -1   12.10    1.60
  -5  14  -1   12.00    2.20
   5  14   1    5.90    2.00
  -5  14  -1   10.90    1.80
  -6 -14  -1    6.90    1.40
   6 -14   1    4.10    1.30
   6 -14   1   10.20    2.80
   6 -14   1    4.60    1.50
  -6  14  -1    6.90    1.60
   6  14   1    5.40    2.10
  -6  14  -1    7.50    2.20
   7 -14   1   20.80    2.70
  -7 -14  -1   31.50    2.20
   7 -14   1   32.20    3.90
   7 -14   1   32.40    4.20
  -7  14  -1   27.80    3.60
  -7  14  -1   29.90    3.50
   8 -14   1    0.10    1.20
  -8 -14  -1    1.80    1.20
   8 -14   1    1.80    2.10
   8 -14   1   -0.20    1.50
   8  14   1   -1.50    2.00
  -8  14  -1    2.60    2.00
   9 -14   1    4.80    2.90
   9 -14   1    1.30    1.50
   9 -14   1   -1.20    1.60
   9  14   1   -1.90    2.40
  -9  14  -1    2.90    2.20
  10 -14   1   -1.70    1.90
  10 -14   1    0.70    1.80
  10 -14   1    3.80    2.80
  10  14   1   -3.20    2.60
 -10  14  -1    6.20    2.60
  11 -14   1   -1.80    2.40
  11 -14   1    3.60    3.00
  11  14   1   -3.70    3.30
  12 -14   1    3.10    3.30
  12 -14   1   -3.80    2.40
  12 -15  -1   11.50    4.50
  12 -15  -1    3.00    3.20
  11 -15  -1   -0.60    2.50
  11 -15  -1    6.40    3.60
 -10 -15   1    0.50    1.40
  10 -15  -1   -1.20    2.20
  10 -15  -1    1.00    2.20
  10  15  -1   -6.10    3.10
 -10  15   1    3.00    2.40
  -9 -15   1    4.80    1.60
   9 -15  -1    4.80    2.80
   9 -15  -1    1.60    2.10
  -9  15   1    5.00    2.40
   9  15  -1   -3.30    2.90
   8 -15  -1    0.30    2.30
  -8 -15   1    0.70    1.30
   8 -15  -1   -0.80    1.50
   8 -15  -1   -2.30    1.30
  -8  15   1   -0.70    1.20
  -8  15   1   -2.10    1.50
   8  15  -1   -3.80    2.30
  -8  15   1    0.30    2.00
   7 -15  -1    1.60    2.00
  -7 -15   1    0.30    1.20
   7 -15  -1   -0.70    1.10
   7 -15  -1   -0.20    1.40
  -7  15   1    1.90    1.50
  -7  15   1    0.60    1.80
   7  15  -1   -1.40    2.30
  -6 -15   1   -0.60    1.10
   6 -15  -1    0.50    1.30
   6 -15  -1    1.60    2.10
   6 -15  -1   -0.80    0.90
  -6  15   1    1.40    1.20
   6  15  -1   -0.20    2.10
  -6  15   1    1.90    1.90
   5 -15  -1  222.68    9.60
   5 -15  -1  226.88    8.90
   5 -15  -1  234.48    8.60
  -5 -15   1  210.18    7.60
  -5  15   1  231.78    8.40
  -5  15   1  221.88    8.60
   5  15  -1  224.48   11.80
   4 -15  -1   40.30    3.40
   4 -15  -1   41.90    2.90
   4 -15  -1   38.70    2.60
   4 -15  -1   41.70    3.70
  -4 -15   1   36.80    2.50
   4  15  -1   43.00    6.00
  -4  15   1   41.00    3.10
  -4  15   1   45.00    3.30
   3 -15  -1  120.09    5.90
   3 -15  -1  118.09    4.90
   3 -15  -1  128.69    5.40
  -3 -15   1  110.99    4.60
  -3  15   1  117.09    5.10
  -3  15   1  121.49    5.10
   3  15  -1  124.19    7.60
   3  15  -1  119.79    4.70
   2 -15  -1   13.00    1.50
   2 -15  -1   21.20    2.50
   2 -15  -1   22.00    2.10
  -2 -15   1   18.90    1.80
   2  15  -1   23.50    1.80
   2  15  -1   19.60    1.80
  -2  15   1   21.10    2.00
   2  15  -1   21.00    2.10
  -2  15   1   21.80    2.20
  -1 -15   1    3.70    0.50
   1 -15  -1    7.00    1.30
  -1 -15   1    5.50    1.30
   1 -15  -1    4.90    1.60
   1 -15  -1    3.80    0.90
  -1  15   1    4.50    1.50
  -1  15   1    3.60    1.10
   1  15  -1    5.60    1.50
   1  15  -1    4.60    1.00
  -1  15   1    4.60    0.90
   1  15  -1    3.70    1.10
   0 -15   1    6.30    0.80
   0 -15   1   10.00    1.60
   0 -15  -1    9.10    1.40
   0 -15   1    5.50    1.00
   0  15   1    6.60    1.00
   0  15  -1    5.60    1.20
   0  15  -1    8.70    1.20
   0  15   1    7.70    1.30
   0  15  -1   10.90    1.80
   0  15   1    5.90    1.00
   0  15   1    8.30    1.50
   1 -15   1   98.59    4.10
   1 -15   1   96.99    4.60
   1 -15   1  100.09    4.10
   1 -15   1   96.69    5.00
  -1 -15  -1   94.39    3.80
  -1  15  -1   97.69    4.10
  -1  15  -1   97.19    4.20
   1  15   1   98.09    4.90
  -1  15  -1   95.79    4.40
   1  15   1   98.19    3.90
   1  15   1   96.49    4.10
   1  15   1   99.59    3.20
   1  15   1   99.49    4.00
   2 -15   1    2.90    1.50
   2 -15   1    4.20    1.40
  -2 -15  -1    1.90    1.00
   2 -15   1    0.40    1.00
   2 -15   1    1.40    0.90
   2  15   1    3.00    1.30
  -2  15  -1    3.40    1.10
   2  15   1    2.30    0.70
   2  15   1    1.90    1.10
   2  15   1    1.90    1.00
  -2  15  -1    4.20    1.60
  -3 -15  -1   11.10    1.50
   3 -15   1   11.50    2.40
   3 -15   1   13.00    2.00
   3 -15   1    7.00    1.40
   3 -15   1   10.30    1.60
  -3  15  -1    8.50    1.60
   3  15   1   11.20    1.70
   3  15   1    7.30    1.80
  -3  15  -1   10.40    2.10
   3  15   1    9.30    1.20
   4 -15   1   -0.10    0.60
   4 -15   1    0.00    1.10
   4 -15   1    0.60    1.70
   4 -15   1    1.10    1.30
  -4 -15  -1   -0.40    1.00
  -4  15  -1   -0.20    1.40
   4  15   1    0.30    0.70
   4  15   1   -0.60    1.50
  -4  15  -1    0.80    1.30
  -5 -15  -1   13.90    1.70
   5 -15   1    6.70    1.30
   5 -15   1   12.90    2.80
   5 -15   1   12.20    2.20
   5 -15   1    7.50    1.60
  -5  15  -1   12.60    2.50
   5  15   1    5.20    2.00
  -5  15  -1   10.00    1.70
  -6 -15  -1   23.00    2.00
   6 -15   1   30.50    4.20
   6 -15   1   18.40    2.50
   6 -15   1   22.50    3.40
   6  15   1   14.10    2.80
  -6  15  -1   21.50    2.40
  -6  15  -1   25.30    3.30
   7 -15   1    0.90    1.10
  -7 -15  -1    3.70    1.30
   7 -15   1    2.80    2.20
   7 -15   1    1.40    1.70
  -7  15  -1    1.10    1.90
   7  15   1    0.20    1.90
   8 -15   1   -2.20    1.40
   8 -15   1    0.30    2.10
   8 -15   1   -1.40    1.00
  -8 -15  -1   -1.00    1.10
   8  15   1   -2.80    2.00
  -8  15  -1    2.90    2.10
   9 -15   1   11.80    3.60
   9 -15   1    6.60    2.50
  -9 -15  -1   10.90    1.80
   9  15   1    2.30    3.00
  -9  15  -1   11.20    3.00
  10 -15   1    0.00    2.30
  10 -15   1    2.50    3.00
  10  15   1   -3.90    2.70
 -10  15  -1    1.40    2.50
  11 -15   1   -0.70    2.90
  11 -15   1   -3.40    2.00
 -11  15  -1    4.70    2.80
  11 -16  -1   14.90    4.20
 -11 -16   1   10.50    2.30
  11 -16  -1    4.00    2.60
  10 -16  -1   -0.70    2.00
  10 -16  -1    0.60    2.60
 -10 -16   1    1.90    1.50
 -10  16   1    2.70    2.70
   9 -16  -1    5.80    2.90
  -9 -16   1    3.90    1.60
   9 -16  -1    1.30    2.00
  -9  16   1    5.50    2.50
   9  16  -1   -3.70    2.90
  -8 -16   1    0.20    1.30
   8 -16  -1   -2.80    1.60
   8 -16  -1    1.40    2.20
  -8  16   1    1.00    2.00
   8  16  -1   -3.60    2.50
  -8  16   1    0.30    1.60
   7 -16  -1    0.00    1.50
   7 -16  -1    2.40    2.10
  -7 -16   1    2.80    1.40
  -7  16   1    1.60    1.40
   7  16  -1   -2.20    2.30
  -7  16   1    2.80    2.10
   6 -16  -1    3.70    1.50
  -6 -16   1    6.00    1.60
   6 -16  -1    6.00    2.50
   6  16  -1    2.60    2.40
  -6  16   1    4.00    1.60
  -6  16   1    5.30    2.20
   5 -16  -1    2.70    1.40
   5 -16  -1    4.40    2.20
  -5 -16   1    4.10    1.40
  -5  16   1    4.40    2.00
   5  16  -1    0.40    2.10
  -5  16   1    2.80    1.40
  -4 -16   1   45.00    2.80
   4 -16  -1   47.80    3.70
   4 -16  -1   44.10    3.10
   4 -16  -1   54.99    4.20
   4  16  -1   53.39    6.80
  -4  16   1   47.10    3.40
  -4  16   1   48.10    3.40
   3 -16  -1   11.20    1.60
   3 -16  -1   16.80    2.10
   3 -16  -1   17.40    2.80
  -3 -16   1   14.40    1.90
  -3  16   1   16.90    2.40
   3  16  -1   15.90    2.20
  -3  16   1   14.40    1.90
   2 -16  -1    0.60    1.40
   2 -16  -1    0.30    0.90
   2 -16  -1    1.20    1.10
  -2 -16   1   -0.60    1.10
   2  16  -1    2.30    1.50
   2  16  -1    1.20    1.40
  -2  16   1   -0.20    1.30
  -2  16   1    1.40    1.20
   2  16  -1    1.20    1.10
   2  16  -1    1.30    1.30
   1 -16  -1   22.90    1.90
   1 -16  -1   21.10    2.50
   1 -16  -1   20.80    2.10
  -1 -16   1   22.50    1.30
  -1 -16   1   22.20    2.00
  -1  16   1   23.40    2.20
  -1  16   1   22.30    1.80
   1  16  -1   26.70    2.70
   1  16  -1   25.80    1.90
   1  16  -1   19.80    1.90
  -1  16   1   18.00    1.90
   0 -16   1   11.40    1.70
   0 -16  -1   12.30    1.60
   0 -16   1    6.90    1.10
   0 -16  -1   10.80    2.00
   0 -16   1    7.20    0.90
   0  16   1   10.90    1.70
   0  16  -1   10.90    1.90
   0  16   1   13.60    1.60
   0  16   1   10.40    1.30
   0  16  -1    8.30    1.50
   0  16  -1    9.70    1.30
   1 -16   1   -0.30    1.40
   1 -16   1   -0.40    1.00
   1 -16   1    1.30    0.80
  -1 -16  -1   -1.00    0.80
   1  16   1    0.50    1.00
   1  16   1   -0.10    1.00
  -1  16  -1   -1.00    1.20
   1  16   1   -0.50    0.60
  -1  16  -1   -0.50    1.00
   1  16   1    0.30    0.30
   1  16   1   -0.30    1.10
   2 -16   1    2.20    1.60
   2 -16   1    2.00    1.30
  -2 -16  -1    0.10    1.00
   2 -16   1   -2.30    1.00
   2 -16   1    0.70    0.90
  -2  16  -1    1.40    1.40
   2  16   1    1.70    0.70
   2  16   1   -0.70    1.10
   2  16   1    2.50    1.10
   2  16   1    0.50    1.40
  -2  16  -1   -0.50    1.10
   3 -16   1   29.00    2.50
   3 -16   1   32.80    2.40
   3 -16   1   29.50    2.90
  -3 -16  -1   30.90    2.10
   3 -16   1   28.30    3.30
  -3  16  -1   32.50    2.90
  -3  16  -1   31.70    2.90
   3  16   1   30.10    2.30
   3  16   1   33.00    2.40
  -4 -16  -1   84.19    3.70
   4 -16   1   91.99    4.50
   4 -16   1   86.49    5.50
   4 -16   1   95.79    4.80
   4 -16   1   94.69    5.00
   4  16   1   89.09    4.00
  -4  16  -1   95.49    4.90
  -4  16  -1  101.29    4.70
   4  16   1   87.19    6.90
   5 -16   1    4.10    1.10
   5 -16   1    4.80    1.60
   5 -16   1    6.20    2.40
   5 -16   1   10.40    2.10
  -5 -16  -1    9.40    1.60
  -5  16  -1    9.80    2.20
   5  16   1    2.20    1.90
  -5  16  -1    6.10    1.70
  -6 -16  -1    0.70    1.10
   6 -16   1    1.30    2.10
   6 -16   1   -0.10    0.80
   6 -16   1    0.50    1.40
   6  16   1   -1.20    1.90
  -6  16  -1   -0.30    1.40
  -6  16  -1    1.30    1.90
  -7 -16  -1    8.10    1.60
   7 -16   1    5.20    1.50
   7 -16   1   11.10    3.10
   7 -16   1    6.10    2.10
   7  16   1    3.70    2.40
  -7  16  -1   11.20    2.60
   8 -16   1    2.70    2.60
   8 -16   1    0.30    1.60
  -8 -16  -1    3.20    1.40
  -8  16  -1    1.30    2.10
   8  16   1   -3.50    2.10
   9 -16   1   -3.60    1.90
   9 -16   1    1.20    2.40
  -9  16  -1    3.10    2.30
   9  16   1   -5.20    2.40
  10 -16   1   -1.30    2.30
  10 -16   1    1.90    2.80
 -10  16  -1    0.00    2.40
  10  16   1   -5.40    2.90
  11 -16   1    5.30    3.50
  11 -16   1   -1.70    2.60
 -11  16  -1    3.10    3.00
  11 -17  -1    7.50    3.60
  11 -17  -1    1.20    2.80
  10 -17  -1   -5.60    2.10
 -10 -17   1    0.90    1.60
  10 -17  -1   -1.90    2.40
  10  17  -1   -7.70    3.50
 -10  17   1    1.50    2.60
   9 -17  -1    3.70    2.70
  -9 -17   1   -0.10    1.50
   9 -17  -1   -0.70    2.00
  -9  17   1    5.70    2.60
   9  17  -1   -6.50    3.00
  -8 -17   1    2.00    1.40
   8 -17  -1    2.50    2.50
   8 -17  -1   -3.30    1.60
   8  17  -1   -5.00    2.60
  -8  17   1    0.30    2.10
   7 -17  -1    4.20    1.80
   7 -17  -1    4.30    2.40
  -7 -17   1    4.80    1.60
  -7  17   1    3.90    1.80
   7  17  -1   -1.50    2.60
  -7  17   1    5.80    2.30
   6 -17  -1   21.60    3.70
  -6 -17   1   17.90    2.20
   6 -17  -1   14.90    2.40
  -6  17   1   20.40    2.40
  -6  17   1   23.70    3.40
   5 -17  -1   22.70    2.50
  -5 -17   1   31.80    2.60
   5 -17  -1   34.00    3.80
  -5  17   1   25.50    2.60
  -5  17   1   34.70    3.20
   4 -17  -1   -0.50    1.20
   4 -17  -1    0.80    1.80
   4 -17  -1   -0.40    1.30
  -4 -17   1   -0.40    1.20
   4  17  -1   -1.80    1.90
  -4  17   1    0.40    1.70
  -4  17   1    0.30    1.10
   3 -17  -1   79.49    4.90
  -3 -17   1   74.09    3.60
   3 -17  -1   70.19    3.80
   3 -17  -1   74.19    4.20
   3  17  -1   71.49    3.90
   3  17  -1   82.89    7.00
  -3  17   1   77.59    4.30
  -3  17   1   81.09    4.10
   2 -17  -1    0.40    1.40
   2 -17  -1   -0.20    1.10
   2 -17  -1   -0.40    0.90
  -2 -17   1   -1.20    1.10
  -2  17   1    0.90    1.40
   2  17  -1    0.10    1.10
   2  17  -1    0.60    1.50
   2  17  -1   -0.70    1.30
  -2  17   1   -1.00    1.10
   1 -17  -1   11.10    2.20
  -1 -17   1    8.40    1.60
   1 -17  -1   10.70    1.70
   1 -17  -1    6.30    1.10
   1  17  -1   11.20    2.00
   1  17  -1    8.80    1.60
  -1  17   1    8.80    1.60
  -1  17   1   11.20    1.90
   0 -17  -1    2.70    1.50
   0 -17  -1    2.50    1.20
   0 -17   1    1.50    1.10
   0 -17   1    2.00    0.80
   0  17   1    2.30    1.50
   0  17  -1    1.50    1.20
   0  17   1    3.20    1.30
   0  17  -1    3.40    1.50
   1 -17   1   16.80    2.80
   1 -17   1   19.70    2.30
  -1 -17  -1   18.80    2.00
   1 -17   1   13.50    1.40
  -1  17  -1   21.70    2.60
   1  17   1   21.40    2.30
  -1  17  -1   12.80    1.80
   1  17   1   15.50    1.80
   1  17   1   20.50    2.90
   2 -17   1    5.30    1.20
   2 -17   1    8.10    2.30
   2 -17   1    7.30    1.60
  -2 -17  -1   10.30    1.50
   2 -17   1    8.10    1.20
   2  17   1    9.90    1.80
   2  17   1    7.10    1.40
   2  17   1    4.40    1.60
  -2  17  -1    4.70    1.50
  -2  17  -1    8.50    2.00
  -3 -17  -1   22.50    2.10
   3 -17   1   21.10    2.00
   3 -17   1   19.90    3.10
   3 -17   1   15.20    1.80
   3 -17   1   19.90    2.30
  -3  17  -1   14.00    1.90
  -3  17  -1   17.90    2.60
   3  17   1   17.20    2.10
   4 -17   1    0.00    0.60
   4 -17   1   -0.70    1.10
   4 -17   1    0.70    1.80
   4 -17   1    2.30    1.60
  -4 -17  -1    0.00    1.00
  -4  17  -1    0.00    1.70
  -4  17  -1    1.90    1.30
   4  17   1   -1.90    1.60
   4  17   1    0.70    1.40
   5 -17   1   11.30    2.30
   5 -17   1    5.60    1.60
   5 -17   1    5.10    1.70
   5 -17   1    6.50    2.60
  -5 -17  -1    9.60    1.60
  -5  17  -1    4.40    1.60
  -5  17  -1    8.70    2.40
   5  17   1    2.40    2.00
   6 -17   1    2.30    2.00
   6 -17   1   -1.50    1.40
  -6 -17  -1   -1.10    1.00
  -6  17  -1   -0.90    1.70
   6  17   1   -1.80    1.90
  -6  17  -1   -0.40    1.40
   7 -17   1   -1.90    1.40
   7 -17   1   -1.20    1.80
  -7 -17  -1   -1.40    1.00
   7  17   1   -2.10    2.10
  -7  17  -1    0.50    1.90
   8 -17   1   -0.50    1.80
   8 -17   1   -0.30    2.10
  -8 -17  -1    1.50    1.30
  -8  17  -1    0.40    2.00
   9 -17   1   -2.90    2.00
   9 -17   1   -0.50    2.40
  -9  17  -1    1.90    2.40
   9  17   1   -5.60    2.60
  10 -17   1   -4.00    1.90
  10 -17   1    4.60    3.30
 -10  17  -1    5.00    3.00
  11 -17   1    3.00    3.20
  11 -17   1   -2.90    2.10
 -11  17  -1    3.30    2.90
  11 -18  -1   -2.70    2.40
  11 -18  -1    0.60    3.00
  10 -18  -1   -1.00    2.20
  10 -18  -1    3.60    3.10
 -10 -18   1    1.50    1.70
 -10  18   1    2.20    2.80
   9 -18  -1   -2.60    2.20
  -9 -18   1    2.00    1.60
   9 -18  -1    2.90    2.80
  -9  18   1    2.60    2.50
   8 -18  -1   10.80    3.40
   8 -18  -1    7.50    2.50
  -8 -18   1   10.10    2.00
  -8  18   1   12.80    3.30
  -7 -18   1   21.80    2.50
   7 -18  -1   28.70    4.60
   7 -18  -1   14.00    2.60
  -7  18   1   17.60    2.60
  -7  18   1   31.20    4.00
  -6 -18   1    2.00    1.50
   6 -18  -1    1.40    2.00
   6 -18  -1   -1.10    1.50
  -6  18   1    0.50    1.40
   6  18  -1   -3.00    2.30
  -6  18   1    0.00    1.90
   5 -18  -1   18.70    2.40
   5 -18  -1   27.50    4.00
  -5 -18   1   22.50    2.40
  -5  18   1   29.20    3.60
  -5  18   1   21.40    2.40
   4 -18  -1   19.70    2.30
  -4 -18   1   26.00    2.30
   4 -18  -1   33.10    2.80
   4 -18  -1   28.80    3.50
  -4  18   1   24.80    2.60
  -4  18   1   34.20    3.70
   4  18  -1   29.90    2.70
   3 -18  -1    1.80    1.20
  -3 -18   1    5.20    1.60
   3 -18  -1    4.70    2.00
   3 -18  -1    5.00    1.50
   3  18  -1    1.70    1.80
   3  18  -1    2.50    1.30
   3  18  -1    4.00    1.60
  -3  18   1    3.10    1.40
  -3  18   1    4.70    1.80
   2 -18  -1   -1.90    0.90
  -2 -18   1   -0.70    1.10
   2 -18  -1   -1.30    1.40
   2 -18  -1    0.60    1.10
  -2  18   1   -1.90    1.20
   2  18  -1    0.10    1.40
   2  18  -1    0.70    1.40
  -2  18   1    0.10    1.50
   2  18  -1    0.20    1.20
  -1 -18   1    8.00    1.60
   1 -18  -1    7.70    2.00
   1 -18  -1   10.00    1.70
   1 -18  -1    6.00    1.10
  -1  18   1    8.70    2.00
   1  18  -1    6.20    1.50
  -1  18   1    8.20    1.60
   1  18  -1    6.50    1.80
   0 -18  -1   11.00    1.70
   0 -18   1    7.20    1.50
   0 -18  -1    8.40    2.00
   0 -18   1    6.50    1.00
   0  18  -1    6.10    1.50
   0  18  -1    6.20    1.80
   0  18   1    9.90    2.00
   0  18   1   10.50    1.60
  -1 -18  -1   42.50    2.70
   1 -18   1   46.10    3.00
   1 -18   1   48.70    2.90
   1 -18   1   44.00    3.70
  -1  18  -1   45.50    3.20
   1  18   1   43.40    2.90
  -1  18  -1   42.90    3.10
   1  18   1   48.80    3.00
   2 -18   1    7.80    1.40
  -2 -18  -1   11.20    1.70
   2 -18   1    9.70    2.50
   2 -18   1   11.40    1.90
   2  18   1    5.80    1.70
   2  18   1   12.00    1.90
   2  18   1   10.20    1.60
  -2  18  -1   11.50    1.90
  -2  18  -1   11.30    2.20
   3 -18   1    1.20    1.80
   3 -18   1   -0.70    1.30
  -3 -18  -1    0.20    1.00
   3 -18   1   -1.10    1.00
  -3  18  -1   -0.40    1.20
   3  18   1    0.40    1.10
   3  18   1   -1.30    1.60
  -3  18  -1   -0.30    1.70
   3  18   1    0.00    1.30
   4 -18   1    5.00    1.80
   4 -18   1    1.00    1.30
  -4 -18  -1    5.20    1.40
   4 -18   1    3.20    2.20
  -4  18  -1    5.00    2.10
  -4  18  -1    3.00    1.50
   4  18   1   -0.90    1.80
   4  18   1    4.00    1.60
   5 -18   1   -0.40    1.40
  -5 -18  -1    0.30    1.10
   5 -18   1   -1.20    1.80
   5 -18   1    1.60    1.60
  -5  18  -1    2.00    2.00
   5  18   1   -2.60    1.90
   5  18   1   -1.50    1.30
  -5  18  -1   -1.30    1.20
   6 -18   1   -0.70    1.40
  -6 -18  -1    0.00    1.20
   6 -18   1   -0.50    2.00
   6  18   1   -3.30    2.10
  -6  18  -1   -3.10    1.30
  -6  18  -1    0.10    1.90
   7 -18   1    4.80    2.80
  -7 -18  -1    4.90    1.60
   7 -18   1   -1.10    1.80
   7  18   1   -2.00    2.40
  -7  18  -1    5.10    2.50
   8 -18   1   -0.60    2.20
   8 -18   1   -1.20    1.90
  -8  18  -1    0.70    2.10
   9 -18   1    1.80    2.80
   9 -18   1   -2.90    2.10
  -9  18  -1    3.70    2.70
  10 -18   1   -1.00    2.20
  10 -18   1    7.30    3.60
 -10  18  -1    7.80    3.30
 -11  18  -1    2.60    2.90
  11 -19  -1    1.80    3.30
  11 -19  -1   -3.20    2.80
  10 -19  -1    3.40    2.90
  10 -19  -1   -2.90    2.20
 -10  19   1    3.30    2.80
   9 -19  -1    4.80    3.30
  -9 -19   1    0.80    1.50
   9 -19  -1   -2.50    2.20
  -9  19   1   -0.10    2.80
   8 -19  -1    5.80    3.00
  -8 -19   1    2.80    1.50
   8 -19  -1    0.60    2.20
  -8  19   1    4.80    2.70
   7 -19  -1   -2.50    1.70
   7 -19  -1   -0.60    1.90
  -7 -19   1    0.40    1.30
  -7  19   1    1.60    2.20
  -7  19   1    1.40    1.60
  -6 -19   1    4.50    1.70
   6 -19  -1    5.60    2.60
   6 -19  -1    2.80    1.80
  -6  19   1    6.70    2.50
   6  19  -1   -2.20    2.60
  -6  19   1    4.20    1.60
  -5 -19   1    4.10    1.60
   5 -19  -1    5.10    2.40
   5 -19  -1    1.90    1.50
  -5  19   1    0.90    2.00
   5  19  -1   -1.60    2.30
  -5  19   1    1.00    1.50
  -4 -19   1   -1.90    1.20
   4 -19  -1   -0.60    1.20
   4 -19  -1   -0.20    1.80
   4 -19  -1    0.10    1.50
   4  19  -1   -3.40    1.90
  -4  19   1    0.20    1.40
  -4  19   1   -0.40    1.80
   4  19  -1    0.40    1.60
   3 -19  -1    3.40    1.90
  -3 -19   1    2.10    1.40
   3 -19  -1    2.50    1.20
   3 -19  -1    2.30    1.50
   3  19  -1    4.30    1.90
  -3  19   1    3.40    1.50
  -3  19   1    2.10    1.70
   3  19  -1    1.50    1.30
   3  19  -1    1.10    1.80
   2 -19  -1    1.30    1.30
   2 -19  -1   -1.10    0.90
   2 -19  -1    1.00    1.60
  -2 -19   1    1.20    1.30
   2  19  -1    1.50    1.60
  -2  19   1    1.40    1.70
   2  19  -1    0.00    1.30
  -2  19   1    1.20    1.20
   1 -19  -1   49.60    3.90
  -1 -19   1   49.30    3.10
   1 -19  -1   49.30    3.00
   1  19  -1   48.00    3.40
  -1  19   1   51.89    3.30
  -1  19   1   52.79    3.40
   1  19  -1   52.99    3.40
   0 -19   1   17.00    1.80
   0 -19  -1   20.80    2.90
   0 -19   1   18.70    2.20
   0 -19  -1   19.30    2.20
   0  19   1   20.80    2.50
   0  19   1   15.30    1.90
   0  19  -1   14.20    2.00
   0  19  -1   17.40    2.50
  -1 -19  -1   22.50    2.00
   1 -19   1   24.30    2.30
   1 -19   1   30.30    2.90
   1 -19   1   26.80    3.50
  -1  19  -1   26.40    2.50
  -1  19  -1   24.60    2.90
   1  19   1   26.60    2.50
   1  19   1   28.00    2.60
   2 -19   1    2.80    1.50
  -2 -19  -1    3.30    1.20
   2 -19   1    3.00    1.90
   2 -19   1    0.40    1.00
  -2  19  -1    0.10    1.50
  -2  19  -1    2.30    1.40
   2  19   1    3.80    1.50
   2  19   1    1.90    1.30
   3 -19   1   27.80    2.90
   3 -19   1   16.60    2.10
  -3 -19  -1   24.50    2.10
   3 -19   1   23.30    3.40
   3  19   1   24.60    2.50
   3  19   1   23.30    2.20
  -3  19  -1   23.30    3.10
  -3  19  -1   26.60    2.70
   4 -19   1    4.20    1.50
  -4 -19  -1    9.70    1.70
   4 -19   1    6.80    2.50
   4 -19   1    6.00    1.80
  -4  19  -1    6.80    2.20
   4  19   1    8.30    1.80
  -4  19  -1    5.60    1.70
   5 -19   1    0.60    1.50
  -5 -19  -1    0.30    1.20
   5 -19   1    1.40    1.70
   5 -19   1    1.50    2.20
   5  19   1   -3.60    2.00
  -5  19  -1   -0.90    1.40
  -5  19  -1   -2.30    1.80
   5  19   1   -0.50    1.40
   6 -19   1   -1.60    1.40
  -6 -19  -1    0.60    1.20
   6 -19   1    0.30    2.20
  -6  19  -1   -2.00    1.70
   6  19   1   -3.80    2.20
  -6  19  -1   -0.30    2.00
   7 -19   1   -0.70    1.70
   7 -19   1    0.50    2.30
  -7 -19  -1    1.90    1.40
   7  19   1   -5.40    2.40
  -7  19  -1    0.30    2.10
   8 -19   1   -0.90    2.50
   8 -19   1   -1.70    2.00
  -8  19  -1    0.50    2.40
   9 -19   1    2.40    2.60
   9 -19   1   -2.10    2.20
  -9  19  -1   -0.70    2.20
  10 -19   1    0.20    2.60
  10 -19   1   -4.10    2.10
 -10  19  -1    0.90    2.60
  10 -20  -1   -1.80    2.60
  10 -20  -1    3.30    3.40
 -10  20   1    2.90    3.00
  -9 -20   1    8.30    2.10
   9 -20  -1    6.40    3.20
   9 -20  -1    7.00    2.90
  -9  20   1    6.10    3.10
  -8 -20   1   -1.20    1.70
   8 -20  -1    2.60    2.70
   8 -20  -1   -1.90    2.00
  -8  20   1    1.20    2.40
  -7 -20   1    0.50    1.60
   7 -20  -1   -1.40    2.20
   7 -20  -1    0.00    1.80
  -7  20   1    0.70    2.40
  -7  20   1   -0.40    1.70
   6 -20  -1    3.40    2.00
   6 -20  -1    8.20    3.00
  -6 -20   1    9.10    1.90
  -6  20   1    5.10    2.00
  -6  20   1   10.00    2.80
   5 -20  -1   -2.40    1.30
  -5 -20   1    1.70    1.50
   5 -20  -1    1.40    2.00
  -5  20   1    0.00    1.90
   5  20  -1    1.00    1.70
  -5  20   1    0.60    1.40
   4 -20  -1   12.10    2.20
   4 -20  -1    6.70    1.70
   4 -20  -1   12.10    3.00
  -4 -20   1   12.20    2.10
  -4  20   1   12.40    2.80
   4  20  -1    9.20    2.20
  -4  20   1    9.40    1.90
   4  20  -1    7.70    1.70
   4  20  -1    3.00    2.40
   3 -20  -1   -0.80    1.10
   3 -20  -1   -0.60    1.70
   3 -20  -1    3.90    1.50
  -3 -20   1    2.40    1.40
   3  20  -1    0.50    1.70
  -3  20   1    0.10    1.40
  -3  20   1    2.00    2.00
   3  20  -1   -0.20    1.30
   3  20  -1    2.30    1.70
   2 -20  -1   56.69    4.40
  -2 -20   1   58.99    3.40
   2 -20  -1   57.79    3.50
   2 -20  -1   62.79    3.50
   2  20  -1   63.39    3.80
  -2  20   1   60.79    3.90
  -2  20   1   58.99    4.00
   2  20  -1   63.09    3.90
  -1 -20   1    8.80    1.90
   1 -20  -1   10.70    1.80
   1 -20  -1   10.90    2.40
  -1  20   1    9.20    2.10
  -1  20   1    9.80    1.80
   1  20  -1   11.00    2.30
   1  20  -1    7.30    1.70
   0 -20  -1   18.60    2.20
   0 -20   1   18.80    2.40
   0 -20  -1   20.20    3.00
   0  20  -1   15.20    2.10
   0  20  -1   20.60    2.80
   0  20   1   16.00    2.40
   0  20   1   16.90    2.00
   1 -20   1    5.70    2.10
   1 -20   1    8.40    1.90
  -1 -20  -1    6.80    1.50
   1 -20   1    4.80    1.10
   1  20   1    5.20    1.50
   1  20   1    7.70    1.90
  -1  20  -1   11.30    2.40
  -1  20  -1    4.40    1.50
   2 -20   1   20.70    2.10
   2 -20   1   28.20    2.70
   2 -20   1   27.70    3.30
  -2 -20  -1   27.20    2.30
   2  20   1   29.30    2.80
   2  20   1   30.50    2.70
  -2  20  -1   34.70    3.30
  -2  20  -1   24.40    2.50
   3 -20   1    5.70    1.50
   3 -20   1   10.20    2.80
  -3 -20  -1   11.70    1.80
   3 -20   1    7.20    1.90
  -3  20  -1   10.80    2.00
  -3  20  -1    9.70    2.40
   3  20   1    8.20    1.70
   3  20   1   11.80    2.10
  -4 -20  -1    4.60    1.40
   4 -20   1    2.50    1.50
   4 -20   1    7.60    2.20
   4 -20   1    7.00    2.60
  -4  20  -1    6.30    2.50
   4  20   1    4.80    1.70
  -4  20  -1    3.90    1.70
  -5 -20  -1   12.20    1.90
   5 -20   1   10.00    3.20
   5 -20   1   13.90    2.70
   5 -20   1    6.70    1.90
   5  20   1    9.10    2.00
  -5  20  -1    5.30    1.90
  -5  20  -1   15.40    3.10
   6 -20   1   -0.80    2.10
   6 -20   1   -1.40    1.60
  -6 -20  -1    2.50    1.40
   6  20   1    0.60    1.50
  -6  20  -1    1.30    2.30
   7 -20   1   -2.90    1.70
   7 -20   1    0.80    2.20
  -7  20  -1    0.30    2.20
   8 -20   1    1.80    2.70
   8 -20   1   -1.60    2.00
  -8  20  -1   -0.20    2.50
   9 -20   1    0.00    2.40
   9 -20   1   -0.20    2.80
  -9  20  -1    5.90    3.10
  10 -20   1    2.20    3.10
  10 -20   1   -5.50    2.10
 -10  20  -1   -5.10    2.40
  10 -21  -1   -2.70    2.60
  10 -21  -1    2.80    2.90
 -10  21   1    5.40    3.20
   9 -21  -1    1.20    2.90
   9 -21  -1   -3.50    2.40
  -9  21   1    2.90    3.10
  -8 -21   1    1.70    1.80
   8 -21  -1   -1.30    2.20
   8 -21  -1   -2.80    2.00
  -8  21   1   -0.50    2.40
   7 -21  -1   -0.40    2.10
  -7 -21   1    2.60    1.80
   7 -21  -1    6.40    3.10
  -7  21   1    5.50    2.90
  -6 -21   1    2.10    1.60
   6 -21  -1    1.10    1.80
   6 -21  -1    2.80    2.60
   6  21  -1    2.40    1.90
  -6  21   1    1.70    2.50
  -6  21   1    2.30    1.80
   5 -21  -1    1.20    2.10
  -5 -21   1    0.30    1.50
   5 -21  -1   -2.00    1.40
  -5  21   1    1.00    2.10
   5  21  -1   -1.40    1.60
  -5  21   1   -1.30    1.60
   4 -21  -1    0.60    1.90
  -4 -21   1   -0.40    1.40
   4 -21  -1   -1.10    1.20
   4 -21  -1   -0.80    1.40
  -4  21   1    0.30    1.50
   4  21  -1   -1.30    1.60
  -4  21   1    2.10    1.90
   4  21  -1   -2.00    1.30
   3 -21  -1    2.90    2.00
   3 -21  -1    0.20    1.20
  -3 -21   1    2.80    1.50
   3 -21  -1    1.80    1.60
  -3  21   1    2.20    2.00
   3  21  -1    2.40    1.70
  -3  21   1    2.40    1.60
   3  21  -1    2.50    1.60
   2 -21  -1   -0.70    1.00
   2 -21  -1    0.00    1.60
   2 -21  -1    2.40    1.40
  -2 -21   1    0.30    1.30
  -2  21   1    0.70    1.40
   2  21  -1   -0.70    1.50
  -2  21   1    4.10    2.00
   2  21  -1   -0.10    1.30
   1 -21  -1   14.50    2.70
  -1 -21   1   12.70    2.00
   1 -21  -1   17.60    2.30
  -1  21   1   16.00    2.60
  -1  21   1   11.70    2.00
   1  21  -1   10.40    2.00
   1  21  -1   11.80    2.30
   0 -21   1    0.40    1.80
   0 -21   1    0.00    1.40
   0 -21  -1    0.60    1.70
   0 -21  -1    0.60    1.20
   0  21   1    1.20    1.40
   0  21   1   -0.50    1.60
   0  21  -1    0.50    1.80
   0  21  -1    0.10    1.40
  -1 -21  -1   16.80    2.20
   1 -21   1   14.20    3.00
   1 -21   1   13.60    2.30
  -1 -21  -1   15.20    2.70
  -1  21  -1   11.40    2.40
  -1  21  -1   13.20    2.20
   1  21   1   12.80    2.30
   1  21   1    8.50    1.80
   2 -21   1    8.40    1.50
  -2 -21  -1   13.90    1.90
   2 -21   1   10.80    2.80
   2 -21   1   17.30    2.60
   2  21   1    8.90    1.80
   2  21   1   13.30    2.30
  -2  21  -1   10.20    1.90
  -2  21  -1   15.20    2.80
  -3 -21  -1   11.50    1.80
   3 -21   1   12.10    2.20
   3 -21   1    7.30    2.70
   3 -21   1    5.50    1.60
  -3  21  -1   11.20    2.60
   3  21   1    6.20    1.60
  -3  21  -1    7.00    1.90
   3  21   1    9.40    2.00
   4 -21   1    8.90    2.80
   4 -21   1    7.50    2.00
  -4 -21  -1    6.20    1.60
   4 -21   1    6.00    1.80
  -4  21  -1    6.40    2.00
   4  21   1    7.40    1.70
   4  21   1    8.60    1.90
  -4  21  -1    8.10    2.50
   5 -21   1   -1.40    1.50
   5 -21   1    0.40    1.60
   5 -21   1    0.30    2.10
  -5 -21  -1    0.80    1.20
  -5  21  -1    2.00    2.10
  -5  21  -1    1.40    1.60
   5  21   1    2.80    1.70
   6 -21   1   -0.90    1.80
  -6 -21  -1    3.90    1.50
   6 -21   1    0.20    2.40
   6  21   1   -0.60    2.50
  -6  21  -1    0.40    2.40
   7 -21   1   -0.80    2.20
   7 -21   1   -3.40    1.80
  -7  21  -1   -0.10    2.10
   8 -21   1   -1.30    2.30
   8 -21   1   -4.60    2.00
  -8  21  -1   -3.00    2.20
   9 -21   1    3.60    3.30
   9 -21   1   -3.50    2.10
  -9  21  -1    2.10    2.60
   9 -22  -1   -2.90    2.30
   9 -22  -1    1.10    3.00
  -9  22   1    1.30    3.10
   8 -22  -1   -3.40    2.10
  -8 -22   1    0.40    1.90
   8 -22  -1   -0.80    2.50
  -8  22   1    3.90    3.10
   7 -22  -1   -3.50    1.70
   7 -22  -1    1.80    2.70
  -7 -22   1    0.20    1.70
  -7  22   1    0.10    2.60
   7  22  -1   -0.40    1.90
   6 -22  -1    0.20    2.30
  -6 -22   1    2.10    1.70
   6 -22  -1   -2.00    1.70
  -6  22   1   -4.20    1.50
   6  22  -1   -1.90    1.70
  -6  22   1    2.40    2.60
   5 -22  -1   -2.10    1.40
   5 -22  -1    0.70    2.30
  -5 -22   1   -1.00    1.40
  -5  22   1    1.40    2.30
  -5  22   1    0.80    1.80
   5  22  -1   -0.30    1.70
   5  22  -1   -0.10    1.50
   4 -22  -1   -1.30    1.30
  -4 -22   1    1.40    1.50
   4 -22  -1    2.20    2.20
   4 -22  -1    2.30    1.70
  -4  22   1    3.20    2.30
  -4  22   1   -1.20    1.60
   4  22  -1    3.80    2.00
   4  22  -1    1.00    1.60
  -3 -22   1   10.30    2.00
   3 -22  -1    6.40    1.60
   3 -22  -1    9.70    2.10
   3 -22  -1   10.10    2.70
  -3  22   1    7.70    2.40
   3  22  -1    8.80    1.90
   3  22  -1   11.50    2.40
  -3  22   1    8.80    2.10
   2 -22  -1    0.10    1.80
   2 -22  -1    1.00    1.40
  -2 -22   1    0.50    1.30
  -2  22   1   -0.60    1.50
  -2  22   1    0.80    1.90
   2  22  -1   -1.00    1.50
   2  22  -1   -1.60    1.30
   1 -22  -1   10.70    2.60
  -1 -22   1   10.40    2.00
   1 -22  -1    9.40    1.90
  -1  22   1    9.30    2.00
  -1  22   1    8.50    2.30
   1  22  -1   10.00    2.40
   1  22  -1    8.20    1.90
   0 -22   1   -0.50    1.40
   0 -22  -1    0.40    1.20
   0 -22  -1   -0.40    1.70
   0 -22   1    0.60    1.90
   0  22   1   -1.50    1.60
   0  22  -1   -2.70    1.30
   0  22  -1   -1.40    1.70
   0  22   1   -2.50    1.40
  -1 -22  -1   15.70    2.10
  -1 -22  -1   14.30    2.70
   1 -22   1   15.70    3.30
   1 -22   1   15.10    2.40
  -1  22  -1   13.80    2.80
   1  22   1   15.60    2.50
  -1  22  -1   12.60    2.10
   1  22   1   13.40    2.10
  -2 -22  -1    0.40    1.20
   2 -22   1    2.00    2.20
   2 -22   1    1.20    1.40
   2 -22   1   -2.00    1.10
   2  22   1   -0.20    1.50
  -2  22  -1    1.10    1.40
   2  22   1   -1.60    1.40
  -2  22  -1   -1.20    1.70
  -3 -22  -1    0.30    1.30
   3 -22   1   -1.90    1.10
   3 -22   1    1.20    2.20
   3 -22   1    1.00    1.50
  -3  22  -1   -0.90    1.30
   3  22   1   -0.50    1.50
   3  22   1   -1.20    1.40
  -3  22  -1    2.30    2.00
  -4 -22  -1    1.20    1.30
   4 -22   1    1.50    2.30
   4 -22   1    2.70    1.90
   4 -22   1   -1.70    1.30
  -4  22  -1    1.10    2.30
   4  22   1    0.00    1.40
  -4  22  -1   -0.90    1.60
   4  22   1    0.80    1.50
   5 -22   1   28.00    3.70
  -5 -22  -1   23.60    2.50
   5 -22   1   16.10    2.60
   5 -22   1   25.90    4.40
  -5  22  -1   15.20    2.60
  -5  22  -1   25.40    3.90
   5  22   1   18.00    2.30
   5  22   1   20.00    2.60
   6 -22   1    0.50    1.90
   6 -22   1    2.50    2.70
  -6  22  -1    3.70    2.60
   7 -22   1    0.50    2.20
   7 -22   1    6.80    3.20
  -7  22  -1    9.30    3.20
   8 -22   1   -4.90    1.90
   8 -22   1    2.10    2.80
  -8  22  -1    0.20    2.50
   9 -22   1   -2.90    2.60
   9 -22   1    3.80    3.10
  -9  22  -1    3.90    2.90
   9 -23  -1    2.70    3.10
   9 -23  -1   -5.20    2.40
  -9  23   1    1.40    2.90
   8 -23  -1   -3.60    2.00
   8 -23  -1   -2.00    2.40
  -8  23   1    4.20    3.10
  -7 -23   1   -0.20    1.70
   7 -23  -1   -3.80    1.80
   7 -23  -1    3.30    3.10
  -7  23   1    2.70    2.90
   7  23  -1    0.90    2.00
  -6 -23   1    4.80    2.00
   6 -23  -1   -2.30    1.80
   6 -23  -1    2.90    2.70
  -6  23   1    0.00    2.00
   6  23  -1    7.50    2.40
  -6  23   1    3.80    2.80
   5 -23  -1    2.60    2.30
  -5 -23   1    3.70    1.70
   5 -23  -1   -1.30    1.60
   5  23  -1    1.10    1.70
  -5  23   1    1.00    1.90
  -5  23   1   -1.90    2.00
   5  23  -1    1.00    1.80
   4 -23  -1    4.90    1.80
   4 -23  -1    6.60    2.60
   4 -23  -1   11.10    2.40
  -4 -23   1    9.30    2.00
   4  23  -1    6.50    2.20
  -4  23   1   10.70    2.90
   4  23  -1    5.80    1.90
  -4  23   1    4.20    2.00
   3 -23  -1    7.20    2.50
  -3 -23   1    6.50    1.90
   3 -23  -1    7.40    2.00
   3  23  -1    5.80    2.10
  -3  23   1    3.00    2.10
   3  23  -1    2.90    1.80
  -3  23   1    3.70    2.00
   2 -23  -1   -0.30    1.90
  -2 -23   1   -0.60    1.30
   2 -23  -1    0.60    1.40
   2  23  -1    0.60    1.80
  -2  23   1    1.10    1.90
   2  23  -1    1.20    1.50
  -2  23   1   -0.60    1.50
  -1 -23   1   11.60    2.10
   1 -23  -1   11.80    2.10
   1 -23  -1    8.50    2.50
   1  23  -1    5.50    1.90
  -1  23   1    5.80    1.80
  -1  23   1    7.90    2.30
   1  23  -1   10.10    2.50
   0 -23   1    4.00    2.30
   0 -23  -1    4.60    2.10
   0 -23   1    2.80    1.60
   0 -23  -1    5.10    1.60
   0  23   1    4.10    2.00
   0  23   1    2.10    1.60
   0  23  -1    6.80    2.30
   0  23  -1    2.90    1.70
   1 -23   1   -1.70    1.80
  -1 -23  -1    0.30    1.20
   1 -23   1    1.60    1.50
  -1 -23  -1    1.80    1.80
   1  23   1   -1.20    1.50
   1  23   1    0.80    1.70
  -1  23  -1   -3.10    1.50
  -1  23  -1    0.80    2.10
   2 -23   1    2.00    1.80
   2 -23   1   -0.30    1.90
  -2 -23  -1    4.90    1.50
   2  23   1    3.40    1.80
  -2  23  -1    5.30    2.50
  -2  23  -1    1.10    1.70
   2  23   1    2.70    1.70
  -3 -23  -1    0.50    1.30
   3 -23   1    0.80    1.60
   3 -23   1   -0.70    2.00
   3 -23   1   -1.80    2.10
  -3  23  -1    1.40    2.00
   3  23   1    1.80    1.60
  -3  23  -1   -2.30    1.60
   3  23   1   -0.10    1.50
   4 -23   1   -1.90    1.40
  -4 -23  -1    3.50    1.50
   4 -23   1    1.90    2.50
   4 -23   1    1.10    1.90
  -4  23  -1    4.70    2.60
   4  23   1    2.40    1.80
   4  23   1    0.80    1.60
  -4  23  -1    1.10    1.80
  -5 -23  -1    2.70    1.90
   5 -23   1    2.30    2.70
   5 -23   1    3.80    2.10
   5 -23   1   -1.70    1.60
   5  23   1   -0.30    1.60
  -5  23  -1    1.60    2.30
   6 -23   1    0.20    2.40
   6 -23   1   -3.40    1.80
  -6  23  -1    0.40    2.40
   7 -23   1    1.00    2.30
   7 -23   1    3.50    3.00
  -7  23  -1    2.10    2.70
   8 -23   1   -5.10    2.10
   8 -23   1    2.00    2.80
  -8  23  -1   -3.40    2.40
   8 -24  -1   -1.40    2.30
   8 -24  -1   -1.70    2.30
  -8  24   1   -0.50    2.60
   7 -24  -1    0.30    2.70
   7 -24  -1   -3.00    2.10
  -7  24   1    2.60    3.10
   6 -24  -1   -2.80    2.20
  -6 -24   1    1.70    1.70
   6 -24  -1   -4.00    1.80
  -6  24   1    0.70    2.60
  -6  24   1   -4.90    2.00
   6  24  -1    0.20    1.90
   6  24  -1   -0.40    1.80
   5 -24  -1   -2.30    1.70
   5 -24  -1    2.00    2.60
  -5 -24   1    1.90    1.70
   5  24  -1   -0.40    1.80
  -5  24   1    0.60    1.80
  -5  24   1   -0.30    2.40
   5  24  -1   -0.80    1.80
  -4 -24   1    2.00    1.60
   4 -24  -1    1.30    1.60
   4 -24  -1    0.60    2.30
   4  24  -1    1.40    1.80
  -4  24   1   -2.70    2.10
   4  24  -1    0.90    1.90
  -4  24   1   -1.90    1.80
   3 -24  -1    3.80    2.30
   3 -24  -1    3.00    1.80
  -3 -24   1    1.70    1.60
  -3  24   1    0.20    1.90
   3  24  -1    2.00    1.80
  -3  24   1    3.30    2.30
   3  24  -1    1.40    1.90
   2 -24  -1    2.90    1.60
   2 -24  -1    2.10    2.20
  -2 -24   1    1.00    1.50
  -2  24   1   -0.50    1.60
   2  24  -1   -0.40    1.90
  -2  24   1    3.90    2.20
   2  24  -1   -2.80    1.60
  -1 -24   1    0.60    2.20
   1 -24  -1    1.50    2.00
   1 -24  -1   -0.20    1.30
  -1 -24   1   -0.20    1.40
  -1  24   1   -2.80    1.50
   1  24  -1    0.00    1.90
   1  24  -1   -1.80    1.60
  -1  24   1    0.80    1.90
   0 -24  -1   -1.70    1.60
   0 -24   1    2.30    1.60
   0 -24   1    0.40    2.10
   0 -24  -1    1.00    1.30
   0  24  -1   -0.40    1.60
   0  24   1   -2.30    1.50
   0  24   1    1.40    1.90
   0  24  -1    1.40    2.00
   1 -24   1    0.80    2.10
  -1 -24  -1    0.70    1.80
  -1 -24  -1   -0.90    1.20
   1 -24   1    0.30    1.60
   1  24   1    2.60    1.80
   1  24   1   -3.70    1.40
  -1  24  -1    0.50    2.20
  -1  24  -1   -0.10    1.60
  -2 -24  -1    5.00    1.70
  -2 -24  -1    4.70    2.30
   2 -24   1    4.80    2.60
   2 -24   1    5.80    2.00
   2  24   1    6.00    2.10
  -2  24  -1    2.90    2.00
  -2  24  -1    3.40    2.50
   2  24   1    1.90    1.70
  -3 -24  -1    0.70    1.30
   3 -24   1   -0.10    2.00
   3 -24   1    0.30    1.90
   3  24   1    2.00    1.90
  -3  24  -1    2.40    2.40
  -3  24  -1   -0.30    1.80
   3  24   1    1.60    1.70
  -4 -24  -1   25.40    2.70
   4 -24   1   21.30    4.20
   4 -24   1   29.70    3.90
  -4  24  -1   32.20    4.40
  -4  24  -1   17.80    2.90
   4  24   1   22.40    3.00
   4  24   1   18.70    2.60
   5 -24   1    3.90    2.10
   5 -24   1   11.40    2.80
   5 -24   1   10.00    3.50
  -5  24  -1    8.20    3.20
   5  24   1    3.70    2.00
   6 -24   1   -3.20    1.90
   6 -24   1    0.60    2.70
   6  24   1    0.70    1.80
  -6  24  -1    6.40    3.10
   7 -24   1   -3.80    2.00
   7 -24   1    0.90    2.80
  -7  24  -1    1.00    3.00
   8 -24   1    3.10    3.40
   8 -24   1   -6.30    2.20
  -8  24  -1    1.60    3.00
   7 -25  -1   -2.70    2.20
   7 -25  -1    4.90    3.10
   7  25  -1    2.10    2.10
  -7  25   1    4.10    3.10
   6 -25  -1   -1.90    2.60
  -6 -25   1    0.70    1.70
   6 -25  -1    3.10    2.90
   6  25  -1   -1.80    1.90
  -6  25   1    5.20    3.30
   6  25  -1    3.10    2.30
  -5 -25   1    0.50    1.60
   5 -25  -1    0.20    2.40
   5  25  -1    1.20    2.00
   5  25  -1   -1.80    1.90
  -5  25   1   -0.90    2.40
  -5  25   1   -6.00    1.80
   4 -25  -1    0.20    2.30
  -4 -25   1   -0.60    1.60
   4  25  -1   -0.60    1.90
   4  25  -1    1.30    2.10
  -4  25   1   -3.40    1.70
  -4  25   1   -0.40    2.30
   3 -25  -1   -0.10    1.70
  -3 -25   1    1.50    1.60
   3 -25  -1    0.20    2.00
  -3  25   1    0.70    2.30
   3  25  -1    1.90    2.20
  -3  25   1   -0.80    1.80
   3  25  -1    0.30    1.80
   2 -25  -1    2.70    2.20
   2 -25  -1    1.80    1.60
  -2 -25   1   -0.80    1.40
   2  25  -1   -2.80    1.60
  -2  25   1   -1.40    2.00
   2  25  -1   -1.40    1.90
  -2  25   1   -2.50    1.70
   1 -25  -1    0.60    2.00
  -1 -25   1    0.90    1.60
  -1 -25   1   -1.90    1.80
   1 -25  -1    0.40    1.50
  -1  25   1   -2.70    1.70
   1  25  -1   -2.40    1.70
   1  25  -1    0.00    2.10
  -1  25   1   -2.70    1.70
   0 -25   1    1.00    2.20
   0 -25  -1    0.90    2.00
   0 -25   1    2.10    1.70
   0 -25  -1    1.00    1.50
   0  25   1   -0.10    1.80
   0  25  -1   -1.50    1.60
   0  25  -1   -0.70    2.10
   0  25   1   -0.60    1.80
  -1 -25  -1   -0.40    1.30
  -1 -25  -1   -1.70    1.70
   1 -25   1    0.40    2.10
   1 -25   1    1.00    1.70
   1  25   1   -1.50    1.70
  -1  25  -1   -1.40    2.10
  -1  25  -1   -4.20    1.50
   1  25   1    0.90    1.90
  -2 -25  -1    0.60    1.90
  -2 -25  -1   -0.10    1.40
   2 -25   1    2.40    2.10
   2 -25   1   -1.70    2.10
   2  25   1    0.90    1.80
  -2  25  -1   -0.50    1.80
  -2  25  -1    3.00    2.50
   2  25   1   -0.70    1.70
   3 -25   1    1.30    2.10
   3 -25   1    2.00    2.60
  -3 -25  -1    1.90    1.40
  -3  25  -1    5.70    2.80
   3  25   1    0.90    1.80
   3  25   1    2.90    1.90
  -3  25  -1   -1.80    1.80
   4 -25   1    8.80    3.40
   4 -25   1   12.10    3.00
   4  25   1    9.70    2.30
  -4  25  -1   13.60    3.60
  -4  25  -1    5.30    2.50
   5 -25   1    0.80    2.30
   5 -25   1    1.40    2.80
   5  25   1    1.20    1.90
  -5  25  -1    1.20    2.70
   6 -25   1    0.50    2.70
   6 -25   1   -4.90    2.00
   6  25   1   -3.00    1.70
  -6  25  -1    3.20    2.90
   7 -25   1    2.60    3.00
   7 -25   1   -5.70    2.10
   7  25   1   -2.60    1.70
  -7  25  -1    2.10    2.90
   7 -26  -1   -0.10    2.90
  -7  26   1    5.20    3.30
   7  26  -1   -3.30    1.90
   6 -26  -1   -0.60    2.70
   6  26  -1    0.80    2.10
  -6  26   1    4.50    3.10
   5 -26  -1    3.90    2.80
  -5 -26   1    5.70    2.00
  -5  26   1    1.80    2.50
  -5  26   1   -0.10    2.10
   5  26  -1   -0.90    2.00
   5  26  -1    1.20    2.10
   4 -26  -1    2.70    2.70
  -4 -26   1    3.00    1.70
  -4  26   1    4.70    2.80
  -4  26   1   -0.80    2.20
   4  26  -1   -0.20    2.00
   4  26  -1    1.10    2.10
   3 -26  -1   -0.10    1.70
   3 -26  -1   -1.70    2.00
  -3 -26   1    0.20    1.60
   3  26  -1   -0.60    2.00
  -3  26   1   -2.90    1.90
  -3  26   1    3.40    2.60
   3  26  -1    1.30    2.30
   2 -26  -1    0.70    2.20
   2 -26  -1    0.00    1.60
  -2 -26   1    0.80    1.70
   2  26  -1    0.50    2.00
  -2  26   1    0.80    2.20
   2  26  -1    0.20    2.20
  -2  26   1   -4.10    1.70
  -1 -26   1    1.90    2.50
  -1 -26   1    0.60    1.70
   1 -26  -1    3.20    1.70
   1 -26  -1   -1.30    2.00
  -1  26   1    3.50    2.30
   1  26  -1   -2.30    1.80
  -1  26   1   -1.10    1.80
   1  26  -1    1.10    2.20
   0 -26   1    2.40    1.80
   0 -26  -1    2.90    2.20
   0 -26  -1    0.40    1.50
   0 -26   1    1.20    2.40
   0  26   1    2.80    2.20
   0  26  -1    5.60    2.80
   0  26  -1    0.70    1.90
   0  26   1    1.20    2.00
  -1 -26  -1    3.70    1.70
   1 -26   1    4.60    2.10
   1 -26   1    2.30    2.50
  -1 -26  -1    2.30    2.30
  -1  26  -1    1.70    2.20
  -1  26  -1    4.00    2.60
   1  26   1   -0.90    1.90
   1  26   1    3.00    2.10
  -2 -26  -1    1.30    2.10
   2 -26   1   -0.60    2.40
  -2 -26  -1    3.00    1.60
   2 -26   1   -1.80    1.60
   2  26   1    0.80    1.90
  -2  26  -1    1.60    2.40
  -2  26  -1   -3.10    1.70
   2  26   1   -0.90    1.90
  -3 -26  -1   -3.20    2.00
  -3 -26  -1    3.90    1.90
   3 -26   1   -0.20    2.50
   3 -26   1    4.30    2.30
  -3  26  -1   -1.80    2.00
  -3  26  -1    2.60    2.60
   3  26   1   -0.60    1.90
   4 -26   1    7.90    2.70
   4 -26   1    3.60    3.00
   4  26   1    1.60    2.10
  -4  26  -1   12.30    3.60
   5 -26   1    2.70    3.20
  -5  26  -1   -1.80    2.80
   5  26   1   -2.40    1.90
   6 -26   1    1.80    2.90
  -6  26  -1    1.10    2.70
   6  26   1   -3.40    1.90
   6 -27  -1    3.10    3.00
  -6  27   1   -1.00    2.50
   6  27  -1   -5.40    2.00
  -5 -27   1    0.80    1.90
   5 -27  -1    0.10    2.40
  -5  27   1   -0.10    2.50
  -5  27   1   -4.10    2.50
   5  27  -1    1.10    3.10
   5  27  -1   -1.90    2.10
   4 -27  -1    0.10    2.50
  -4 -27   1    3.10    1.80
   4  27  -1    3.10    2.40
  -4  27   1    4.20    2.90
   4  27  -1   -4.60    1.80
  -4  27   1   -3.20    2.20
   3 -27  -1   -0.60    1.70
   3 -27  -1    2.10    2.50
  -3 -27   1    1.10    1.70
   3  27  -1    0.90    2.00
  -3  27   1    1.40    2.30
   3  27  -1    2.30    2.40
  -3  27   1    3.80    2.80
  -2 -27   1   -3.30    2.30
   2 -27  -1    1.80    1.80
  -2 -27   1    1.20    1.80
   2 -27  -1   -0.50    2.20
  -2  27   1   -3.60    1.90
   2  27  -1    3.60    2.50
  -2  27   1   -0.90    2.40
   2  27  -1   -2.70    2.00
   1 -27  -1    2.00    1.70
  -1 -27   1   -0.30    2.40
  -1 -27   1    0.70    1.70
   1 -27  -1    0.40    2.20
  -1  27   1   -2.00    1.90
   1  27  -1   -1.70    2.30
   1  27  -1   -4.20    1.90
  -1  27   1    1.80    2.40
   0 -27  -1    5.30    2.00
   0 -27   1    7.00    2.20
   0 -27   1    1.70    2.70
   0 -27  -1    5.10    2.60
   0  27  -1    1.50    2.20
   0  27  -1    2.00    2.50
   0  27   1    6.20    2.60
   0  27   1   -1.40    2.00
  -1 -27  -1    3.20    1.70
  -1 -27  -1    0.40    2.10
   1 -27   1    0.80    2.40
   1 -27   1    2.60    2.00
  -1  27  -1   -3.50    2.00
  -1  27  -1    2.70    2.60
   1  27   1    4.10    2.30
   1  27   1   -1.00    2.00
  -2 -27  -1    3.60    1.70
   2 -27   1    0.90    2.60
  -2 -27  -1    0.10    2.20
   2 -27   1    1.10    2.00
  -2  27  -1   -1.00    2.10
   2  27   1    2.50    2.20
  -2  27  -1    3.10    2.70
   2  27   1    0.90    2.10
   3 -27   1    8.10    2.60
   3 -27   1    4.70    2.90
   3  27   1    2.70    2.20
  -3  27  -1    7.20    3.20
  -3  27  -1    1.00    2.20
   4 -27   1    1.80    2.90
   4 -27   1    2.40    2.30
   4  27   1   -3.40    1.90
  -4  27  -1    0.90    2.80
   5 -27   1    5.90    3.40
   5  27   1   -0.50    2.10
  -5  27  -1    5.80    3.30
  -6  27  -1    6.20    3.40
   6  27   1   -1.70    2.00
   5 -28  -1   -1.50    2.40
  -5  28   1    2.20    2.90
   5  28  -1   -4.80    2.00
  -4 -28   1    2.00    1.80
   4 -28  -1    0.20    2.50
   4  28  -1   -1.00    2.20
  -4  28   1   -7.40    2.00
   4  28  -1   -3.40    2.00
  -4  28   1    3.50    2.70
   3 -28  -1    2.10    1.90
  -3 -28   1    1.30    1.60
   3 -28  -1    2.80    2.60
  -3  28   1   -3.30    2.10
   3  28  -1    0.90    2.30
  -3  28   1    1.60    2.60
   3  28  -1   -3.30    2.00
  -2 -28   1    1.40    1.90
   2 -28  -1    1.90    1.80
   2 -28  -1   -1.00    2.30
  -2 -28   1   -3.30    2.20
   2  28  -1   -2.50    2.10
   2  28  -1    2.30    2.50
  -2  28   1    0.90    2.50
  -2  28   1   -1.90    2.00
   1 -28  -1    1.60    2.50
  -1 -28   1    0.00    2.60
   1 -28  -1    1.40    1.90
  -1 -28   1    1.00    1.70
  -1  28   1   -1.10    2.30
   1  28  -1    2.40    2.40
  -1  28   1   -0.80    2.10
   1  28  -1   -1.00    2.20
   0 -28   1    3.70    2.00
   0 -28  -1    7.90    2.90
   0 -28   1    2.00    2.70
   0 -28  -1    3.40    1.90
   0  28  -1    0.20    2.30
   0  28  -1   -1.20    2.20
   0  28   1    3.60    2.50
   0  28   1   -3.30    1.90
   1 -28   1    3.30    2.10
  -1 -28  -1    3.90    1.90
   1 -28   1    5.00    2.90
  -1 -28  -1    5.10    2.70
  -1  28  -1    2.30    2.40
   1  28   1    6.10    2.60
   1  28   1    1.20    2.30
  -1  28  -1   10.90    3.20
   2 -28   1    5.30    2.30
   2 -28   1    1.30    2.80
  -2  28  -1    3.30    3.00
   2  28   1    0.30    2.20
  -2  28  -1   -1.00    2.20
   3 -28   1    7.50    2.60
   3 -28   1    1.80    2.90
  -3  28  -1    5.00    3.20
   3  28   1   -2.40    2.00
   4 -28   1    6.50    3.40
   4 -28   1    8.50    2.90
  -4  28  -1    3.10    2.90
   4  28   1   -0.80    2.00
  -5  28  -1    3.20    3.30
  -4  29   1   -0.70    2.60
   3 -29  -1    1.70    1.90
   3 -29  -1    0.50    2.60
  -3 -29   1   -5.00    2.40
  -3 -29   1    0.50    1.80
   3  29  -1   -5.90    2.00
  -3  29   1   -4.60    2.10
   3  29  -1    3.00    2.40
  -3  29   1    5.90    3.00
  -2 -29   1    0.80    1.90
   2 -29  -1    1.20    1.90
   2 -29  -1   -0.40    2.40
  -2 -29   1   -0.30    2.50
  -2  29   1    2.20    2.70
   2  29  -1    4.20    2.60
  -2  29   1   -0.40    2.30
   2  29  -1   -1.30    2.30
   1 -29  -1   -1.70    2.30
  -1 -29   1   -0.20    2.60
   1 -29  -1    4.00    2.00
  -1 -29   1    3.80    2.00
   1  29  -1    4.10    2.70
  -1  29   1   -3.10    2.20
   1  29  -1   -2.70    2.10
  -1  29   1   -1.90    2.30
   0 -29  -1    1.00    2.50
   0 -29   1    6.40    2.30
   0 -29  -1    4.40    2.00
   0 -29   1    2.80    2.80
   0  29  -1    0.00    2.40
   0  29   1   -0.60    2.20
   0  29   1    2.20    2.40
   0  29  -1    5.20    2.90
   1 -29   1    3.10    2.20
   1 -29   1    0.90    2.70
  -1  29  -1    2.70    2.80
  -1  29  -1   -0.40    2.30
   1  29   1   -2.20    2.20
   2 -29   1    7.00    3.40
   2 -29   1    5.80    2.50
  -2  29  -1   -0.40    2.40
   2  29   1    0.20    2.30
  -2  29  -1    9.40    3.40
   3 -29   1    0.60    2.60
   3 -29   1    2.90    2.40
  -3  29  -1   -1.30    2.70
   3  29   1   -4.70    2.00
  -1 -30   1    1.90    2.00
  -1 -30   1    2.00    2.90
   1 -30  -1    2.30    2.60
   1 -30  -1    4.00    2.10
  -1  30   1    3.40    2.80
   1  30  -1    2.30    2.60
  -1  30   1   -1.00    2.40
   1  30  -1   -4.70    2.30
   0 -30   1    2.00    2.90
   0 -30  -1    1.30    2.90
   0 -30   1    4.90    2.10
   0  30   1    0.40    2.50
   0  30  -1   -3.60    2.20
   0  30  -1    1.80    2.70
   1 -30   1    7.80    3.40
   1 -30   1   11.40    2.70
   1  30   1    0.10    2.40
  -1  30  -1   14.30    3.70
  -1  30  -1    1.80    2.60
  14   0  -2   -6.20    2.20
  13   0  -2   -4.90    2.90
  13   0  -2   -1.90    2.20
  12   0  -2   -4.60    2.40
  12   0  -2   -1.10    2.00
  11   0  -2   -0.80    1.70
  11   0  -2   -4.30    2.00
  10   0  -2    8.20    1.90
  10   0  -2   14.40    3.10
  10   0  -2    6.70    2.50
   9   0  -2    1.70    1.50
   9   0  -2    2.60    2.00
  -9   0   2    1.30    1.20
   9   0  -2    1.20    1.70
  -8   0   2  236.88    8.30
   8   0  -2  253.37   12.60
  -8   0   2  238.88    8.00
   8   0  -2  241.58    9.10
   8   0  -2  224.28    9.60
   7   0  -2    0.40    1.40
   7   0  -2    0.70    1.00
  -7   0   2   -1.00    0.60
  -7   0   2    0.50    1.00
   7   0  -2    1.30    1.40
  -6   0   2  292.27    9.30
   6   0  -2  278.67   10.30
   6   0  -2  292.57    9.80
  -6   0   2  282.77    9.10
   6   0  -2  306.57    9.90
   6   0  -2  279.67   12.00
   5   0  -2   -1.00    0.60
  -5   0   2   -0.30    0.80
   5   0  -2   -0.40    0.80
   5   0  -2   -0.20    1.00
  -5   0   2    0.20    0.60
   5   0  -2   -0.20    0.90
  -4   0   2   41.80    2.00
   4   0  -2   43.80    2.10
   4   0  -2   38.30    2.30
   4   0  -2   40.90    2.50
  -4   0   2   39.30    2.00
   3   0  -2    0.10    0.60
   3   0  -2   -0.20    0.70
  -3   0   2   -0.20    0.70
   3   0  -2    0.00    0.70
  -3   0   2   -0.30    0.60
   3   0  -2   -0.50    0.50
  -3   0   2    0.40    0.50
   3   0  -2    0.90    0.80
   2   0  -2  102.59    3.60
  -2   0   2  100.99    3.60
  -2   0   2  110.59    3.70
  -2   0   2  102.29    3.80
   2   0  -2  101.29    3.60
   2   0  -2  104.29    3.80
  -2   0   2  107.79    4.60
  -2   0   2  103.19    3.40
   2   0  -2  106.19    4.70
   2   0  -2  108.49    3.50
   1   0  -2   -0.80    0.50
  -1   0   2    0.00    0.50
   1   0  -2    0.10    0.30
  -1   0   2   -0.70    0.50
   1   0  -2   -0.20    0.50
  -1   0   2   -0.40    0.30
   0   0   2   -3.60    0.30
   0   0  -2   -4.00    0.20
   0   0  -2   -4.00    0.50
   0   0   2   -3.10    0.30
   0   0  -2   -3.30    0.30
   0   0   2   -3.50    0.30
   1   0   2    0.20    0.30
  -1   0  -2    0.30    0.20
   1   0   2    1.00    0.40
   1   0   2   -0.40    0.30
   1   0   2    0.80    0.30
   1   0   2    1.30    0.40
   1   0   2    1.60    0.30
   1   0   2    0.10    0.20
  -1   0  -2    0.40    0.20
  -1   0  -2    0.80    0.40
  -1   0  -2   -0.10    0.30
  -2   0  -2 4698.43  129.39
  -2   0  -2 4544.75  130.09
   2   0   2 4349.56  130.09
  -2   0  -2 4867.71  129.69
   2   0   2 4593.64  130.99
   2   0   2 4778.12  129.99
  -2   0  -2 4806.32  130.69
   2   0   2 4514.85  128.89
   2   0   2 4580.34  129.59
  -2   0  -2 4777.22  130.99
   3   0   2   -0.10    0.40
  -3   0  -2   -0.30    0.30
   3   0   2    0.00    0.50
   3   0   2    0.20    0.40
  -3   0  -2    0.10    0.60
  -3   0  -2   -0.80    0.50
   3   0   2    0.40    0.70
  -3   0  -2   -0.30    0.50
   3   0   2    0.10    0.30
   3   0   2   -0.40    0.50
   4   0   2   28.30    2.10
  -4   0  -2   29.90    1.50
   4   0   2   31.00    3.10
  -4   0  -2   31.70    1.70
   4   0   2   27.50    1.60
   5   0   2    0.60    0.60
  -5   0  -2    0.10    0.50
   5   0   2    0.30    0.70
   5   0   2    0.50    1.00
   5   0   2   -0.20    0.60
   6   0   2   20.60    2.30
   6   0   2   14.10    1.60
  -6   0  -2   21.90    1.50
   6   0   2   21.20    1.80
   7   0   2    0.10    0.90
   7   0   2    0.40    1.10
   7   0   2    0.30    0.90
   7   0   2   -1.50    1.20
  -7   0  -2    0.30    0.60
   8   0   2  116.39    6.10
   8   0   2  115.89    8.60
   8   0   2  112.19    5.70
   9   0   2    0.40    1.70
   9   0   2    0.00    1.20
   9   0   2   -0.90    1.40
  10   0   2    1.70    1.50
  10   0   2    0.50    1.90
  10   0   2    1.10    2.20
  11   0   2   -2.10    2.00
  11   0   2   -0.40    2.20
  11   0   2   -0.20    1.70
  12   0   2    1.10    2.20
  12   0   2   -0.20    2.60
  13   0   2   -1.80    2.20
  13   0   2   -3.60    2.70
  14  -1  -2   -5.50    2.10
  14   1  -2   -3.20    2.30
  13  -1  -2    0.10    2.30
  13  -1  -2   -1.30    2.90
  13   1  -2   -6.20    2.80
  13   1  -2   -1.80    2.20
  12  -1  -2   -1.80    1.70
  12  -1  -2   -4.20    2.30
  12   1  -2   -1.00    1.90
  12   1  -2   -3.50    2.60
  11  -1  -2   -1.90    2.00
  11  -1  -2   -0.70    1.70
  11  -1  -2    1.80    2.50
  11   1  -2   -0.30    1.70
  11   1  -2   -1.00    2.20
  10  -1  -2   -0.30    2.00
 -10  -1   2    0.20    1.10
  10  -1  -2   -0.90    1.40
  10  -1  -2   -1.00    1.90
  10   1  -2   -0.40    2.10
  10   1  -2   -1.50    1.40
 -10   1   2    0.90    1.40
   9  -1  -2   64.39    4.90
   9  -1  -2   63.49    4.50
  -9  -1   2   69.29    3.40
   9  -1  -2   72.59    7.50
   9   1  -2   67.69    7.10
  -9   1   2   68.99    3.30
   9   1  -2   68.19    4.50
   8  -1  -2  117.69    5.90
  -8  -1   2  129.59    5.20
  -8  -1   2  123.49    5.00
   8  -1  -2  131.29    6.60
   8  -1  -2  134.39    9.00
   8   1  -2  133.59    6.10
  -8   1   2  129.09    5.00
   8   1  -2  127.09    6.60
   8   1  -2  136.69    9.20
  -8   1   2  126.19    5.30
  -7  -1   2   13.20    1.70
   7  -1  -2   12.00    2.30
  -7  -1   2   11.60    1.40
   7  -1  -2    6.20    1.30
   7   1  -2    8.60    1.50
  -7   1   2   13.20    1.70
  -7   1   2   13.50    1.50
   7   1  -2   13.70    2.40
  -6  -1   2  108.59    4.20
   6  -1  -2  109.29    4.80
  -6  -1   2  115.19    4.30
   6  -1  -2  110.29    6.70
   6  -1  -2  106.59    5.20
  -6   1   2  110.79    4.20
   6   1  -2  110.09    4.70
   6   1  -2  106.19    5.20
   6   1  -2  108.39    6.80
   6   1  -2  114.69    4.50
  -6   1   2  114.59    4.40
   5  -1  -2    6.80    1.50
   5  -1  -2    6.90    1.00
  -5  -1   2    6.70    1.00
  -5  -1   2    6.70    1.20
   5  -1  -2    3.50    0.90
   5  -1  -2    4.90    1.30
  -5   1   2    7.20    1.00
  -5   1   2    9.00    1.30
   5   1  -2    6.30    1.10
   5   1  -2    6.20    1.50
   5   1  -2    3.00    1.20
   5   1  -2    8.00    1.10
   4  -1  -2    2.00    0.60
  -4  -1   2    1.90    0.60
   4  -1  -2    2.00    1.10
   4  -1  -2    0.60    0.60
   4  -1  -2    0.80    0.80
  -4  -1   2    1.80    0.90
   4   1  -2    1.10    0.60
   4   1  -2    1.30    0.60
   4   1  -2    1.00    0.90
   4   1  -2    1.30    0.90
  -4   1   2    2.10    0.70
  -4   1   2    1.20    0.80
   3  -1  -2   79.89    3.20
   3  -1  -2   75.59    3.40
  -3  -1   2   84.09    3.10
  -3  -1   2   78.59    3.10
  -3  -1   2   77.29    2.90
   3  -1  -2   81.69    3.00
   3  -1  -2   75.89    3.00
   3  -1  -2   78.09    4.20
   3   1  -2   82.89    4.60
   3   1  -2   80.49    2.90
  -3   1   2   82.39    4.70
   3   1  -2   77.39    3.10
  -3   1   2   78.79    2.90
   3   1  -2   80.09    3.10
  -3   1   2   76.99    3.00
   2  -1  -2  487.25   14.20
  -2  -1   2  515.85   14.20
   2  -1  -2  490.15   15.10
  -2  -1   2  477.75   14.00
  -2  -1   2  484.45   14.20
   2  -1  -2  483.65   14.00
   2  -1  -2  477.95   14.40
   2  -1  -2  497.05   14.20
  -2  -1   2  489.45   14.50
  -2  -1   2  493.25   15.30
  -2   1   2  474.35   14.00
  -2   1   2  485.95   14.40
   2   1  -2  486.35   15.30
  -2   1   2  492.75   15.10
   2   1  -2  488.55   14.20
   2   1  -2  500.15   14.00
  -2   1   2  515.55   14.30
  -2   1   2  480.25   14.20
   1  -1  -2  398.06   12.00
   1  -1  -2  402.36   11.20
  -1  -1   2  401.76   11.30
   1  -1  -2  390.86   11.50
  -1  -1   2  379.76   11.50
  -1  -1   2  396.16   12.30
  -1   1   2  397.96   11.50
  -1   1   2  412.06   12.10
  -1   1   2  381.76   11.50
   1   1  -2  409.56   11.50
   1   1  -2  413.86   11.30
   1   1  -2  382.66   12.20
  -1   1   2  398.66   11.20
   0  -1   2    8.70    0.60
   0  -1   2    8.20    0.50
   0  -1   2    9.40    0.60
   0  -1   2    8.20    0.70
   0   1  -2    8.30    0.50
   0   1   2    8.20    0.70
   0   1  -2    9.20    0.70
   0   1  -2    9.30    0.50
   0   1  -2    9.30    0.60
   0   1   2    8.60    0.40
   1  -1   2  378.16   10.90
   1  -1   2  371.26   10.90
   1  -1   2  378.76   11.20
   1  -1   2  384.26   10.90
  -1  -1  -2  385.16   10.80
   1  -1   2  392.26   10.90
  -1  -1  -2  393.36   10.70
   1  -1   2  393.96   11.20
   1  -1   2  360.86   10.90
   1   1   2  367.56   10.70
  -1   1  -2  387.66   10.80
   1   1   2  381.16   10.70
   1   1   2  392.86   10.80
   1   1   2  387.26   10.90
  -1   1  -2  394.66   10.90
   1   1   2  390.56   10.80
  -1   1  -2  382.56   10.90
  -1   1  -2  394.16   10.90
  -1   1  -2  391.36   10.90
   2  -1   2  999.00   27.50
  -2  -1  -2  978.30   27.40
   2  -1   2  940.11   27.10
   2  -1   2  980.80   27.50
   2  -1   2  979.10   27.80
  -2  -1  -2  999.20   27.30
  -2  -1  -2 1003.20   27.70
  -2  -1  -2  990.50   27.60
   2  -1   2  962.40   27.40
  -2  -1  -2  993.20   27.20
   2  -1   2  957.40   27.80
  -2   1  -2  972.00   27.40
  -2   1  -2  984.80   27.50
   2   1   2  974.10   27.70
   2   1   2  991.80   27.40
  -2   1  -2 1038.60   27.80
  -2   1  -2 1009.80   27.40
   2   1   2  946.81   27.60
   2   1   2  943.11   27.30
   3  -1   2   25.20    1.80
  -3  -1  -2   24.00    1.10
   3  -1   2   25.80    2.50
  -3  -1  -2   24.20    1.50
   3  -1   2   25.50    1.40
   3  -1   2   24.50    1.60
   3   1   2   21.80    1.20
   3   1   2   24.70    1.10
   3   1   2   23.40    1.30
   3   1   2   22.90    2.40
  -3   1  -2   23.00    1.40
   3   1   2   22.20    1.50
  -3   1  -2   24.80    1.30
   3   1   2   23.40    1.60
   4  -1   2    0.40    0.50
  -4  -1  -2    0.30    0.40
   4  -1   2    1.00    0.60
   4  -1   2   -0.70    0.80
   4  -1   2    0.40    0.60
   4   1   2    0.50    0.70
   4   1   2    0.00    0.70
  -4   1  -2    0.50    0.50
   4   1   2   -0.20    0.40
   4   1   2    0.00    0.50
   4   1   2   -0.10    0.50
  -4   1  -2    0.90    0.70
   5  -1   2   22.10    1.70
   5  -1   2   19.70    2.10
   5  -1   2   20.40    2.00
   5  -1   2   24.00    3.10
  -5  -1  -2   21.40    1.40
   5   1   2   23.20    1.10
   5   1   2   21.20    2.00
  -5   1  -2   23.30    1.50
   5   1   2   19.90    3.20
   5   1   2   23.20    2.00
  -5   1  -2   20.20    1.60
   5   1   2   21.70    1.60
   6  -1   2   -0.80    1.00
   6  -1   2    0.30    0.70
   6  -1   2   -0.10    0.80
   6  -1   2   -0.40    0.80
  -6  -1  -2    0.20    0.50
   6   1   2   -0.60    0.60
   6   1   2   -1.00    0.70
  -6   1  -2   -0.10    0.50
   6   1   2    0.30    0.90
   6   1   2    0.60    0.50
   6   1   2    0.20    1.10
   7  -1   2   39.40    3.30
   7  -1   2   34.70    3.20
  -7  -1  -2   39.70    2.20
   7  -1   2   39.00    2.60
   7  -1   2   33.90    4.60
   7   1   2   35.00    3.10
   7   1   2   38.20    1.50
   7   1   2   38.00    2.50
   7   1   2   34.90    4.60
   7   1   2   34.30    2.90
  -7   1  -2   39.70    2.20
   8  -1   2    5.00    1.40
   8  -1   2    5.70    2.10
   8  -1   2    3.40    1.60
   8   1   2    3.00    1.70
   8   1   2    6.10    2.20
   8   1   2    3.70    1.30
   9  -1   2   27.20    3.70
   9  -1   2   14.80    2.20
   9  -1   2   12.00    2.60
   9   1   2   11.90    2.70
   9   1   2   22.30    2.60
  10  -1   2    6.40    2.60
  10  -1   2    4.20    1.70
  10  -1   2    2.90    2.20
  10   1   2    4.50    1.90
  10   1   2    5.10    2.40
  10   1   2    3.50    2.40
  11  -1   2   11.60    3.40
  11  -1   2    6.60    2.80
  11  -1   2    5.30    2.20
  11   1   2    9.40    2.40
  11   1   2    5.10    2.80
  11   1   2   13.40    3.50
  12  -1   2    3.80    2.30
  12  -1   2    3.70    2.70
  12  -1   2    9.60    3.50
  12   1   2    5.70    2.40
  12   1   2    1.90    2.90
  13  -1   2   -1.10    2.50
  13  -1   2   -4.50    2.10
  13   1   2   -3.70    2.10
  13   1   2   -2.90    2.80
  14  -2  -2   -2.10    2.40
  14   2  -2   -5.10    2.30
  13  -2  -2   -1.80    3.20
  13  -2  -2    1.20    2.60
  13   2  -2    1.40    2.40
  13   2  -2   -2.70    3.40
  12  -2  -2   -2.60    2.60
  12  -2  -2   -2.20    2.00
  12  -2  -2    4.90    2.90
  12   2  -2   -3.30    2.80
  12   2  -2    0.10    2.00
  11  -2  -2   -3.40    1.90
  11  -2  -2   -2.10    1.70
  11  -2  -2   -1.40    2.20
  11   2  -2   -2.10    1.60
  11   2  -2   -3.20    1.90
  10  -2  -2    4.10    2.50
  10  -2  -2    2.20    1.80
 -10  -2   2    3.70    1.40
  10  -2  -2    0.40    1.80
  10   2  -2    1.80    1.70
  10   2  -2    1.00    2.20
  -9  -2   2   36.60    2.60
   9  -2  -2   31.70    3.90
   9  -2  -2   34.40    3.60
   9   2  -2   33.80    3.60
  -9   2   2   33.20    2.40
   8  -2  -2    0.90    1.70
   8  -2  -2    1.80    1.50
  -8  -2   2    0.90    1.20
   8  -2  -2    1.80    1.40
  -8  -2   2    2.20    0.90
  -8   2   2    1.90    1.10
  -8   2   2    0.70    1.10
   8   2  -2    1.50    1.80
   8   2  -2    3.20    1.30
   7  -2  -2    8.60    1.80
  -7  -2   2   15.90    1.70
  -7  -2   2   12.30    1.40
   7  -2  -2   14.90    2.50
   7  -2  -2   10.90    1.70
   7   2  -2   13.70    1.60
  -7   2   2   16.60    1.70
  -7   2   2   12.10    1.50
   7   2  -2   13.00    1.70
   6  -2  -2   17.00    2.40
   6  -2  -2   12.30    1.60
  -6  -2   2   16.80    1.60
  -6  -2   2   15.70    1.70
  -6   2   2   14.90    1.60
   6   2  -2   11.40    1.40
   6   2  -2   13.70    1.40
  -6   2   2   15.50    1.50
  -5  -2   2  121.99    4.60
   5  -2  -2  121.99    5.40
   5  -2  -2  124.99    6.60
  -5  -2   2  125.59    4.50
   5   2  -2  122.09    4.80
   5   2  -2  124.79    6.80
  -5   2   2  122.39    4.60
  -5   2   2  122.79    4.50
   5   2  -2  133.79    4.60
   4  -2  -2    5.30    1.10
   4  -2  -2   10.90    1.10
   4  -2  -2   10.90    1.70
  -4  -2   2    8.00    0.90
   4  -2  -2    6.90    1.00
  -4  -2   2   10.70    1.30
  -4   2   2   10.50    1.20
   4   2  -2    7.90    0.90
  -4   2   2    8.70    1.00
   4   2  -2    4.80    1.20
   4   2  -2    7.00    0.90
  -3  -2   2  570.64   16.90
   3  -2  -2  577.94   17.30
   3  -2  -2  567.34   17.60
   3  -2  -2  596.04   17.10
  -3  -2   2  619.14   17.10
   3  -2  -2  587.44   18.30
  -3  -2   2  588.64   17.20
   3  -2  -2  613.34   17.00
   3   2  -2  581.34   17.00
  -3   2   2  588.74   17.00
   3   2  -2  621.24   17.60
   3   2  -2  583.04   17.00
  -3   2   2  576.34   17.00
  -3   2   2  614.54   18.40
   3   2  -2  576.14   18.70
   2  -2  -2  396.26   11.40
   2  -2  -2  398.56   12.40
  -2  -2   2  408.26   12.90
  -2  -2   2  389.76   11.60
  -2  -2   2  413.16   11.50
   2  -2  -2  377.06   11.80
  -2  -2   2  374.86   11.40
   2  -2  -2  411.66   11.50
   2  -2  -2  378.06   11.60
  -2   2   2  389.16   11.40
  -2   2   2  409.66   11.70
   2   2  -2  377.86   12.70
   2   2  -2  407.96   11.70
  -2   2   2  386.76   11.60
  -2   2   2  404.06   12.40
   2   2  -2  396.86   11.40
  -2   2   2  385.36   11.80
   1  -2  -2  913.91   24.90
  -1  -2   2  875.41   25.00
  -1  -2   2  921.91   26.20
   1  -2  -2  875.81   25.20
   1  -2  -2  933.01   25.00
   1  -2  -2  886.61   25.60
  -1  -2   2  891.61   25.30
   1   2  -2  868.31   26.10
   1   2  -2  946.51   25.30
  -1   2   2  879.61   25.20
  -1   2   2  907.61   25.70
   1   2  -2  878.31   25.00
  -1   2   2  871.81   24.90
   0  -2  -2   49.99    1.50
   0  -2   2   48.30    1.70
   0  -2   2   49.20    1.70
   0  -2   2   47.20    1.90
   0  -2   2   48.60    1.70
   0   2  -2   48.90    1.90
   0   2  -2   49.90    1.70
   0   2  -2   52.19    1.70
   0   2   2   48.70    1.60
   1  -2   2 2821.02   77.39
   1  -2   2 2690.53   77.19
   1  -2   2 2666.03   76.69
  -1  -2  -2 2791.42   76.19
  -1  -2  -2 2791.72   75.79
   1  -2   2 2645.74   76.59
   1  -2   2 2770.32   78.79
   1  -2   2 2647.44   76.49
  -1   2  -2 2857.41   77.19
  -1   2  -2 2767.02   77.19
   1   2   2 2691.43   76.19
   1   2   2 2662.93   75.79
  -1   2  -2 2704.93   76.49
  -1   2  -2 2820.62   77.39
  -1   2  -2 2810.52   76.69
   2  -2   2    2.90    0.50
   2  -2   2    2.90    0.80
  -2  -2  -2    3.30    0.20
   2  -2   2    1.20    0.50
  -2  -2  -2    3.10    0.60
   2  -2   2    2.90    0.60
   2  -2   2    3.30    0.40
   2  -2   2    3.30    0.70
  -2   2  -2    4.20    0.70
  -2   2  -2    4.40    0.80
   2   2   2    1.70    0.40
   2   2   2    2.70    0.40
  -2   2  -2    3.10    0.50
  -2   2  -2    3.40    0.40
   2   2   2    3.40    0.60
   2   2   2    2.70    0.50
  -2   2  -2    3.70    0.70
   3  -2   2   83.39    3.00
  -3  -2  -2   81.99    3.10
   3  -2   2   86.89    4.50
   3  -2   2   81.19    3.40
   3  -2   2   81.09    3.50
  -3  -2  -2   84.69    2.60
   3   2   2   85.59    2.80
   3   2   2   81.89    2.80
   3   2   2   80.09    4.40
   3   2   2   79.19    3.20
  -3   2  -2   81.99    2.90
  -3   2  -2   82.19    3.10
   3   2   2   78.59    3.20
   3   2   2   86.49    2.90
  -4  -2  -2   10.30    0.80
   4  -2   2    9.60    1.00
   4  -2   2    9.00    1.50
   4  -2   2    7.20    1.00
  -4   2  -2    9.50    1.20
   4   2   2   11.10    0.90
   4   2   2    8.40    1.00
   4   2   2    8.90    0.90
   4   2   2   11.00    1.40
  -4   2  -2    7.90    0.90
   5  -2   2    0.90    0.70
  -5  -2  -2    1.00    0.50
   5  -2   2    0.80    1.10
   5  -2   2    0.00    0.70
   5  -2   2   -0.90    0.60
   5   2   2    0.40    0.60
  -5   2  -2    0.30    0.50
   5   2   2    0.20    0.70
   5   2   2   -0.40    0.60
  -5   2  -2    0.40    0.90
   5   2   2   -0.20    0.90
   5   2   2    0.40    0.60
   6  -2   2    7.70    1.60
   6  -2   2   14.40    2.30
  -6  -2  -2   14.60    1.20
   6  -2   2    8.10    1.30
   6  -2   2   11.90    1.40
  -6   2  -2   11.40    1.20
   6   2   2    8.20    1.20
   6   2   2   13.40    1.10
   6   2   2   10.20    1.30
  -6   2  -2   13.20    1.70
   6   2   2   11.70    1.90
   6   2   2    6.90    1.60
  -7  -2  -2   28.50    1.80
   7  -2   2   24.10    2.80
   7  -2   2   28.70    2.40
   7   2   2   25.10    2.70
   7   2   2   27.80    4.30
   7   2   2   27.40    1.80
   7   2   2   23.00    2.40
   7   2   2   25.20    2.10
  -7   2  -2   26.00    2.00
   8  -2   2    9.80    1.80
   8  -2   2    5.40    1.80
   8  -2   2   15.00    3.00
   8   2   2   13.80    2.60
   8   2   2    6.00    2.10
   8   2   2    7.70    1.60
   9  -2   2   17.00    3.10
   9  -2   2    8.50    2.30
   9  -2   2   11.20    2.10
   9   2   2   11.40    2.80
   9   2   2   19.20    3.20
   9   2   2   11.00    1.90
  10  -2   2    2.80    2.10
  10  -2   2    8.50    2.80
  10  -2   2    3.40    1.70
  10   2   2    7.20    2.60
  10   2   2    4.00    2.40
  10   2   2    4.90    1.70
  11  -2   2    6.90    2.30
  11  -2   2   13.00    3.40
  11  -2   2    5.50    2.50
  11   2   2    7.50    2.10
  11   2   2    6.20    3.00
  12  -2   2    3.60    2.90
  12  -2   2   -1.00    1.80
  12  -2   2    0.50    2.50
  12   2   2   -0.40    2.00
  12   2   2    0.10    2.60
  13  -2   2    3.80    3.40
  13  -2   2    0.20    2.60
  13  -2   2   10.60    3.80
  13   2   2    0.30    3.10
  13   2   2    5.40    2.70
  14  -3  -2   -5.00    2.40
  14   3  -2   -6.00    2.20
  13  -3  -2   -5.40    2.80
  13  -3  -2   -5.50    1.90
  13   3  -2   -5.60    3.00
  13   3  -2   -2.20    2.00
  12  -3  -2   -3.10    2.50
  12  -3  -2   -0.50    2.10
  12  -3  -2    0.00    2.80
  12   3  -2   -4.70    2.70
  12   3  -2   -1.00    1.80
  11  -3  -2    7.30    2.30
  11  -3  -2   13.60    3.50
  11  -3  -2    4.80    2.80
  11   3  -2    8.90    2.10
  11   3  -2    6.80    3.00
 -10  -3   2    2.10    1.30
  10  -3  -2   -0.60    1.80
  10  -3  -2    0.70    2.00
  10  -3  -2   -1.40    1.40
  10   3  -2    0.20    2.20
  10   3  -2   -0.20    1.50
   9  -3  -2   58.29    4.70
   9  -3  -2   65.79    7.20
  -9  -3   2   65.49    3.50
   9  -3  -2   74.79    5.40
   9   3  -2   71.69    4.60
  -9   3   2   68.29    4.60
   9   3  -2   63.99    7.20
  -9   3   2   72.19    3.40
   8  -3  -2   35.40    3.50
  -8  -3   2   32.10    2.50
  -8  -3   2   35.30    2.40
   8  -3  -2   37.90    3.50
   8  -3  -2   32.10    5.30
   8   3  -2   36.30    3.30
  -8   3   2   33.60    2.30
  -8   3   2   33.50    2.70
   8   3  -2   35.10    5.60
   7  -3  -2    1.50    1.10
   7  -3  -2    1.50    1.50
  -7  -3   2    1.70    0.80
   7  -3  -2    1.40    1.40
  -7  -3   2    2.90    1.20
   7   3  -2    1.90    1.10
  -7   3   2    1.60    1.00
  -7   3   2    3.60    1.10
   7   3  -2    1.70    1.00
   7   3  -2    2.00    1.60
   6  -3  -2   31.60    2.90
  -6  -3   2   31.90    2.10
  -6  -3   2   31.20    2.00
   6  -3  -2   30.60    4.00
   6   3  -2   31.10    2.40
  -6   3   2   28.90    2.00
  -6   3   2   29.10    2.00
   6   3  -2   33.20    2.20
   6   3  -2   32.00    4.60
   5  -3  -2    1.20    0.80
  -5  -3   2    0.20    0.60
   5  -3  -2    0.40    1.10
   5  -3  -2    0.90    0.90
  -5  -3   2    0.60    0.90
   5   3  -2    0.80    1.00
  -5   3   2    0.30    0.70
  -5   3   2    1.40    0.90
   5   3  -2    0.80    0.70
   5   3  -2    0.70    0.70
  -4  -3   2   25.30    1.60
   4  -3  -2   26.30    2.10
  -4  -3   2   27.90    1.80
   4  -3  -2   27.30    2.90
   4   3  -2   30.80    1.70
  -4   3   2   28.70    1.80
   4   3  -2   27.80    1.80
  -4   3   2   26.60    1.70
   4   3  -2   26.90    3.20
  -3  -3   2  616.64   17.80
  -3  -3   2  626.04   17.60
  -3  -3   2  604.74   17.50
   3  -3  -2  619.14   17.60
   3  -3  -2  588.44   17.90
   3  -3  -2  605.24   18.80
   3  -3  -2  610.34   18.30
   3   3  -2  632.84   17.60
  -3   3   2  621.74   18.80
  -3   3   2  621.44   17.60
   3   3  -2  604.34   17.50
  -3   3   2  609.84   17.70
   3   3  -2  584.14   19.30
   2  -3  -2 1596.14   46.20
   2  -3  -2 1579.44   45.70
   2  -3  -2 1655.33   46.00
  -2  -3   2 1694.73   47.10
   2  -3  -2 1632.74   45.40
  -2  -3   2 1688.83   45.50
   2  -3  -2 1665.33   45.60
  -2  -3   2 1645.84   45.50
  -2  -3   2 1666.63   45.80
   2   3  -2 1654.53   45.60
  -2   3   2 1629.24   45.60
  -2   3   2 1654.93   45.80
  -2   3   2 1660.93   46.30
  -2   3   2 1576.64   45.50
  -2   3   2 1626.24   46.00
   2   3  -2 1519.75   46.80
   2   3  -2 1625.74   45.80
   1  -3  -2  251.17    7.60
   1  -3  -2  251.47    7.20
   1  -3  -2  264.27    7.40
  -1  -3   2  238.58    7.40
  -1  -3   2  264.77    8.80
  -1  -3   2  240.08    7.70
   1   3  -2  246.38    8.70
  -1   3   2  244.28    7.40
  -1   3   2  258.07    8.00
  -1   3   2  248.88    7.30
   1   3  -2  253.77    7.70
  -1   3   2  267.17    7.70
   1   3  -2  254.37    7.40
  -1   3   2  252.07    7.60
   0  -3   2 1715.43   47.50
   0  -3   2 1689.73   47.10
   0  -3  -2 1715.43   47.00
   0  -3  -2 1674.03   47.30
   0  -3   2 1652.43   47.70
   0  -3   2 1664.93   48.20
   0   3   2 1714.03   47.40
   0   3  -2 1777.92   47.10
   0   3  -2 1616.54   46.90
   0   3   2 1629.44   46.80
   0   3   2 1660.93   47.00
   0   3  -2 1659.63   47.30
   0   3   2 1692.43   46.90
   0   3  -2 1805.32   46.90
   1  -3   2  895.21   25.20
   1  -3   2  903.61   25.10
   1  -3   2  866.21   25.00
   1  -3   2  879.41   25.00
  -1  -3  -2  871.31   24.80
   1  -3   2  889.11   25.00
  -1   3  -2  893.21   25.20
  -1   3  -2  893.61   25.10
  -1   3  -2  909.91   25.00
  -1   3  -2  895.11   25.00
  -1   3  -2  925.61   25.00
   2  -3   2   81.39    3.20
   2  -3   2   82.49    3.30
   2  -3   2   80.79    2.90
  -2  -3  -2   84.89    2.80
   2  -3   2   83.39    2.90
   2  -3   2   82.79    2.60
   2  -3   2   86.29    3.00
   2   3   2   81.39    2.60
  -2   3  -2   80.89    3.00
   2   3   2   82.29    2.90
   2   3   2   83.09    2.60
  -2   3  -2   83.19    2.60
   2   3   2   83.09    4.10
  -2   3  -2   87.49    3.10
   3  -3   2    3.50    0.80
  -3  -3  -2    2.60    0.70
  -3  -3  -2    2.90    0.30
   3  -3   2    2.00    0.60
   3  -3   2    3.70    1.00
   3  -3   2    2.40    0.60
   3   3   2    1.80    0.80
   3   3   2    2.10    0.50
  -3   3  -2    3.60    0.90
   3   3   2    2.60    0.50
   3   3   2    3.80    0.70
   3   3   2    3.30    0.70
   3   3   2    4.10    0.70
   4  -3   2    0.90    0.60
   4  -3   2    0.40    0.60
   4  -3   2    0.70    1.00
   4  -3   2    0.30    0.60
  -4  -3  -2    1.20    0.40
   4   3   2    0.50    0.70
  -4   3  -2    0.00    0.20
   4   3   2    0.70    0.50
   4   3   2    0.10    0.70
   4   3   2    1.00    0.60
  -4   3  -2    0.00    0.80
   4   3   2   -0.20    0.40
   5  -3   2   88.59    3.60
   5  -3   2   84.99    4.30
  -5  -3  -2   88.29    3.10
   5  -3   2   82.29    4.00
   5  -3   2   93.99    5.70
  -5   3  -2   75.19    3.30
   5   3   2   84.79    3.90
   5   3   2   88.49    3.40
  -5   3  -2   86.69    3.70
   5   3   2   87.89    5.70
   5   3   2   94.59    3.20
   5   3   2   88.69    3.80
   6  -3   2   58.59    2.90
   6  -3   2   58.69    4.90
   6  -3   2   59.49    3.70
   6  -3   2   64.89    3.90
   6   3   2   63.09    2.60
   6   3   2   58.19    3.40
   6   3   2   57.09    3.30
   6   3   2   61.99    5.30
  -6   3  -2   62.39    2.80
   6   3   2   59.69    2.90
  -6   3  -2   53.99    3.10
   7  -3   2    1.30    1.50
   7  -3   2    1.10    1.20
   7  -3   2    2.00    1.10
   7   3   2    2.80    1.50
   7   3   2    2.50    1.10
  -7   3  -2    1.60    0.80
   7   3   2    0.90    1.30
   7   3   2    1.70    1.00
   8  -3   2   -0.90    1.70
   8  -3   2   -0.30    1.20
   8  -3   2    0.50    1.10
   8   3   2    1.30    1.10
   8   3   2   -0.50    1.30
   8   3   2   -1.20    1.50
   9  -3   2   10.30    2.50
   9  -3   2   20.80    3.60
   9  -3   2   13.30    2.30
   9   3   2   11.90    2.00
   9   3   2    8.50    2.40
  10  -3   2    0.60    1.60
  10  -3   2    2.20    2.30
  10  -3   2   -0.60    1.40
  10   3   2    1.10    1.50
  10   3   2   -0.40    1.80
  11  -3   2    2.80    2.70
  11  -3   2    2.10    2.30
  11  -3   2    1.50    2.00
  11   3   2    0.10    2.30
  11   3   2    1.90    1.80
  12  -3   2   -1.10    2.00
  12  -3   2   -0.40    2.60
  12  -3   2   -1.40    1.80
  12   3   2   -1.60    2.60
  12   3   2   -1.10    1.90
  13  -3   2   -1.90    2.40
  13  -3   2   -1.70    2.60
  13  -3   2   -2.80    2.30
  13   3   2   -1.20    2.80
  13   3   2   -5.10    1.90
  14  -4  -2   -5.20    2.40
  13  -4  -2   -3.80    2.40
  13  -4  -2   -4.40    2.80
  13  -4  -2    4.00    3.40
  13   4  -2   -0.90    2.20
  13   4  -2   -2.50    3.20
  12  -4  -2   -3.20    2.00
  12  -4  -2   -0.70    2.60
  12  -4  -2   -4.60    2.40
  12   4  -2   -0.50    1.90
  12   4  -2   -4.70    2.60
  11  -4  -2   -2.10    2.10
  11  -4  -2    3.10    2.50
  11  -4  -2    2.00    2.00
  11   4  -2   -1.80    2.20
  11   4  -2   -1.90    1.50
  10  -4  -2    1.60    2.00
 -10  -4   2    4.20    1.50
  10  -4  -2    2.40    2.20
  10  -4  -2    0.90    1.70
  10   4  -2    2.40    1.60
  10   4  -2    1.40    2.10
   9  -4  -2   89.69    7.90
  -9  -4   2   86.69    4.20
   9  -4  -2   85.89    5.90
   9  -4  -2   90.69    5.60
   9   4  -2  101.99    9.00
   9   4  -2   90.69    5.10
  -9   4   2   91.39    3.90
  -9   4   2   88.29    4.90
   8  -4  -2    5.70    1.60
   8  -4  -2    9.40    2.40
   8  -4  -2    4.20    1.80
  -8  -4   2   10.80    1.80
  -8  -4   2    9.40    1.40
  -8   4   2    7.40    1.50
   8   4  -2    3.90    2.10
  -8   4   2   12.20    1.70
   8   4  -2    8.10    1.60
  -7  -4   2    5.60    1.40
  -7  -4   2    4.00    1.00
   7  -4  -2    4.00    1.30
   7  -4  -2    2.60    1.50
   7  -4  -2    4.50    1.70
  -7   4   2    6.00    1.30
   7   4  -2    5.80    1.20
  -7   4   2    3.20    1.10
   7   4  -2    4.10    1.20
   7   4  -2    3.00    1.70
  -6  -4   2   62.09    2.80
  -6  -4   2   56.59    3.00
   6  -4  -2   58.69    4.90
   6  -4  -2   56.29    3.70
   6  -4  -2   55.19    3.60
   6   4  -2   58.19    3.00
   6   4  -2   58.89    3.20
  -6   4   2   54.89    2.90
   6   4  -2   58.59    5.40
  -6   4   2   53.19    2.70
  -5  -4   2   51.89    2.40
  -5  -4   2   52.39    2.70
   5  -4  -2   53.69    4.20
   5  -4  -2   46.90    3.10
  -5   4   2   51.19    2.50
   5   4  -2   54.59    2.60
  -5   4   2   50.69    2.60
   5   4  -2   49.90    4.50
   5   4  -2   48.50    2.60
   4  -4  -2  179.48    6.60
  -4  -4   2  193.78    6.10
  -4  -4   2  191.28    6.40
   4  -4  -2  189.78    7.70
   4  -4  -2  189.18    7.00
  -4   4   2  180.58    6.20
  -4   4   2  191.38    6.20
  -4   4   2  183.28    6.40
   4   4  -2  197.18    6.20
   4   4  -2  190.08    6.10
   4   4  -2  185.98    8.40
  -3  -4   2  404.86   12.50
   3  -4  -2  418.16   13.30
   3  -4  -2  389.56   12.80
  -3  -4   2  416.16   12.20
   3  -4  -2  411.66   12.60
  -3  -4   2  425.26   12.10
   3   4  -2  429.56   12.30
  -3   4   2  421.56   12.20
  -3   4   2  408.96   12.30
  -3   4   2  422.06   13.30
   3   4  -2  416.16   14.20
   2  -4  -2 1617.44   46.20
  -2  -4   2 1714.63   47.30
   2  -4  -2 1619.34   45.90
  -2  -4   2 1670.73   46.00
  -2  -4   2 1577.24   45.60
   2  -4  -2 1569.74   45.50
   2  -4  -2 1714.63   45.70
   2  -4  -2 1593.84   46.10
   2   4  -2 1666.93   45.60
  -2   4   2 1547.15   45.70
  -2   4   2 1722.43   46.40
   2   4  -2 1560.14   47.00
  -2   4   2 1665.13   46.30
  -2   4   2 1621.44   45.60
  -2   4   2 1672.73   46.10
   1  -4  -2    0.80    0.50
   1  -4  -2    0.40    0.60
   1  -4  -2    1.10    0.40
  -1  -4   2    1.30    0.60
  -1  -4   2    0.40    0.40
  -1  -4   2    0.00    0.70
   1   4  -2    0.30    0.40
   1   4  -2    1.50    1.00
   1   4  -2    0.80    0.80
  -1   4   2    0.50    0.50
  -1   4   2    1.70    0.40
  -1   4   2    0.70    0.50
  -1   4   2    0.50    0.40
  -1   4   2    0.30    0.60
   0  -4  -2    8.80    0.60
   0  -4   2    9.70    0.80
   0  -4  -2    9.10    0.70
   0  -4   2    9.10    1.00
   0  -4  -2    9.80    0.60
   0   4   2    9.50    0.60
   0   4   2    9.20    0.60
   0   4  -2    9.00    0.80
   0   4   2   10.50    0.60
   0   4  -2    9.40    0.80
   0   4  -2   10.20    1.10
   0   4  -2   10.30    0.90
  -1  -4  -2  242.48    6.60
   1  -4   2  235.38    7.00
   1  -4   2  232.08    7.20
   1  -4   2  231.58    7.00
   1  -4   2  238.78    7.00
   1  -4   2  240.98    7.10
  -1   4  -2  234.18    7.10
  -1   4  -2  232.48    7.00
  -1   4  -2  227.48    7.10
  -1   4  -2  230.08    7.00
  -1   4  -2  240.08    7.00
  -1   4  -2  228.28    6.90
   2  -4   2   18.20    1.20
   2  -4   2   20.00    1.20
   2  -4   2   16.70    1.40
   2  -4   2   17.80    1.50
  -2  -4  -2   19.50    1.10
  -2   4  -2   18.70    1.00
   2   4   2   18.50    0.80
  -2   4  -2   16.70    1.20
  -2   4  -2   19.20    1.30
   2   4   2   18.80    2.00
   2   4   2   18.30    1.10
  -3  -4  -2   58.59    2.40
   3  -4   2   54.89    2.40
   3  -4   2   54.29    2.70
   3  -4   2   58.79    2.40
   3  -4   2   56.09    2.90
  -3   4  -2   59.69    2.60
   3   4   2   55.29    3.80
   3   4   2   58.09    2.40
   3   4   2   56.09    2.10
   3   4   2   55.99    2.40
  -3   4  -2   56.49    2.40
  -3   4  -2   59.29    1.90
   4  -4   2   27.70    1.80
   4  -4   2   27.00    2.80
   4  -4   2   26.50    2.00
   4  -4   2   29.50    2.30
   4   4   2   30.00    1.80
  -4   4  -2   26.60    1.90
   4   4   2   26.80    3.20
   4   4   2   27.30    1.50
   4   4   2   29.80    1.60
   5  -4   2  143.59    7.30
   5  -4   2  145.49    5.10
   5  -4   2  135.59    5.60
   5  -4   2  141.49    6.00
   5   4   2  134.59    7.50
   5   4   2  145.59    4.90
   5   4   2  138.59    5.20
  -5   4  -2  135.29    5.20
   6  -4   2    4.40    1.20
   6  -4   2    5.60    1.10
   6  -4   2    6.30    1.80
   6  -4   2    2.90    1.10
   6   4   2    4.50    1.00
   6   4   2    3.40    1.40
  -6   4  -2    4.60    1.40
   6   4   2    4.00    1.00
   7  -4   2   10.60    2.10
   7  -4   2   14.50    1.90
   7  -4   2   18.60    2.80
  -7   4  -2   14.50    1.50
  -7   4  -2   21.10    2.40
   7   4   2   13.70    1.60
   7   4   2   22.80    2.10
   7   4   2    9.90    2.10
   8  -4   2    1.70    1.30
   8  -4   2   -0.80    1.20
   8  -4   2   -0.60    1.70
   8   4   2    0.10    1.10
   8   4   2    1.40    1.50
   9  -4   2   35.70    3.80
   9  -4   2   35.40    4.10
   9   4   2   35.30    3.70
  10  -4   2    4.70    2.40
  10  -4   2    0.60    1.70
  10  -4   2    0.50    1.70
  10   4   2   -0.60    1.90
  10   4   2    1.10    1.50
  11  -4   2   -0.60    1.80
  11  -4   2   -1.10    1.90
  11  -4   2   -0.50    2.30
  11   4   2    1.00    1.70
  11   4   2   -1.00    2.00
  12  -4   2   -1.70    1.90
  12  -4   2    2.10    2.60
  12  -4   2   -1.00    2.30
  12   4   2   -1.90    2.60
  12   4   2   -2.70    1.90
  13  -4   2   -0.90    2.50
  13  -4   2   -3.00    2.60
  13  -4   2   -3.90    2.40
  13   4   2   -4.80    2.00
  13   4   2   -4.60    2.60
  14  -5  -2   -3.20    3.10
  14  -5  -2   -1.20    2.40
  13  -5  -2   -2.10    2.60
  13  -5  -2    3.60    3.50
  13  -5  -2   -5.20    2.60
  13   5  -2   -1.70    2.40
  13   5  -2   -3.80    3.10
  12  -5  -2   -2.10    2.10
  12  -5  -2    0.30    2.80
  12  -5  -2   -2.80    2.50
  12   5  -2   -2.90    2.90
  12   5  -2   -1.40    1.90
  11  -5  -2    0.00    2.20
  11  -5  -2   -1.50    2.10
  11  -5  -2    0.80    1.90
  11   5  -2   -0.50    1.60
  11   5  -2   -1.90    2.20
  10  -5  -2    5.70    2.70
  10  -5  -2    0.90    1.90
  10  -5  -2    2.20    1.80
 -10  -5   2    5.60    1.60
  10   5  -2    1.80    2.20
  10   5  -2    3.00    1.60
   9  -5  -2   12.10    3.00
   9  -5  -2    4.80    2.10
   9  -5  -2    4.40    1.80
  -9  -5   2    8.10    1.70
   9   5  -2    4.20    1.50
  -9   5   2   10.50    1.60
  -9   5   2   10.80    1.80
   9   5  -2    4.20    2.20
  -8  -5   2   -0.90    0.60
  -8  -5   2   -0.40    1.20
   8  -5  -2   -0.20    1.20
   8  -5  -2   -2.30    1.40
   8  -5  -2    0.90    1.50
  -8   5   2    0.00    1.00
   8   5  -2    0.10    1.70
  -8   5   2   -0.80    1.00
   8   5  -2    0.90    1.30
   7  -5  -2    1.80    1.40
  -7  -5   2    1.20    0.70
   7  -5  -2    1.30    1.20
   7  -5  -2    2.80    1.70
  -7  -5   2    4.00    1.30
  -7   5   2    1.40    1.00
   7   5  -2    0.40    1.50
   7   5  -2    2.70    1.00
   7   5  -2    2.20    1.10
  -7   5   2    1.40    1.10
  -6  -5   2   73.59    3.10
   6  -5  -2   69.89    4.00
   6  -5  -2   68.39    4.20
  -6  -5   2   72.89    3.50
   6  -5  -2   73.19    5.30
  -6   5   2   73.19    3.20
   6   5  -2   77.39    3.50
  -6   5   2   68.79    3.40
   6   5  -2   70.29    5.90
   6   5  -2   72.59    3.50
  -5  -5   2  126.89    4.90
  -5  -5   2  131.49    4.50
   5  -5  -2  130.39    6.50
   5  -5  -2  116.99    5.50
   5   5  -2  127.09    4.60
  -5   5   2  113.89    4.80
  -5   5   2  123.19    4.60
   5   5  -2  120.69    7.00
  -5   5   2  129.79    4.70
   5   5  -2  137.99    4.80
  -4  -5   2   35.40    1.90
   4  -5  -2   34.30    2.50
  -4  -5   2   36.80    1.90
   4  -5  -2   38.80    2.70
  -4  -5   2   38.00    2.30
   4  -5  -2   37.60    3.30
   4   5  -2   35.60    2.00
   4   5  -2   42.30    2.10
  -4   5   2   39.20    2.10
   4   5  -2   39.10    3.90
  -4   5   2   35.30    2.20
  -4   5   2   38.80    2.10
   3  -5  -2  314.37    9.90
   3  -5  -2  312.77   10.40
   3  -5  -2  315.07   10.20
  -3  -5   2  309.67    9.80
  -3  -5   2  323.47    9.30
  -3  -5   2  313.37    9.40
  -3   5   2  302.67    9.60
  -3   5   2  318.47   10.40
   3   5  -2  315.27    9.40
  -3   5   2  310.77    9.50
   3   5  -2  299.17   11.30
  -2  -5   2  832.52   23.90
   2  -5  -2  873.41   23.90
  -2  -5   2  816.12   23.50
   2  -5  -2  844.12   24.00
   2  -5  -2  823.62   23.80
   2  -5  -2  810.92   23.90
  -2   5   2  822.82   23.70
  -2   5   2  832.52   24.00
  -2   5   2  812.62   23.60
  -2   5   2  861.41   24.40
   2   5  -2  795.22   25.00
  -2   5   2  804.42   23.40
   2   5  -2  858.71   23.50
  -1  -5   2  352.76   10.20
  -1  -5   2  341.97   10.20
  -1  -5   2  335.87   10.50
   1  -5  -2  351.96   10.40
  -1  -5   2  346.57   11.40
   1  -5  -2  361.06   10.10
  -1   5   2  366.26   10.40
  -1   5   2  346.47   10.10
  -1   5   2  350.16   10.40
  -1   5   2  342.37   10.30
  -1   5   2  356.96   10.00
   1   5  -2  326.57   11.40
   1   5  -2  351.66   10.20
  -1   5   2  348.37   10.00
   0  -5   2  237.28    7.10
   0  -5   2  237.28    7.10
   0  -5  -2  235.58    7.00
   0  -5   2  236.98    8.10
   0  -5   2  232.08    7.30
   0  -5  -2  241.38    6.80
   0  -5  -2  233.28    6.80
   0  -5   2  228.38    7.10
   0   5  -2  241.58    7.20
   0   5   2  236.68    6.80
   0   5  -2  229.48    7.00
   0   5   2  236.08    6.80
   0   5  -2  239.08    7.10
   0   5   2  229.48    6.80
   0   5  -2  247.48    7.30
   0   5  -2  236.08    7.30
   1  -5   2  333.47   10.00
   1  -5   2  324.57    9.80
  -1  -5  -2  341.57    9.40
   1  -5   2  331.77    9.80
   1  -5   2  330.37    9.90
  -1   5  -2  331.27    9.80
   1   5   2  338.37    9.50
  -1   5  -2  328.77    9.90
  -1   5  -2  347.37    9.90
  -1   5  -2  338.97    9.80
   1   5   2  329.47   10.70
  -1   5  -2  335.07    9.90
  -2  -5  -2   11.40    0.90
   2  -5   2   12.30    1.10
   2  -5   2   11.30    1.20
   2  -5   2   12.00    1.20
   2  -5   2   11.30    1.40
  -2   5  -2   11.10    1.00
   2   5   2   10.00    0.60
  -2   5  -2    9.30    0.90
  -2   5  -2   11.40    1.30
   2   5   2   10.20    0.90
   3  -5   2  333.17   10.90
   3  -5   2  336.07   10.10
  -3  -5  -2  351.96   10.20
   3  -5   2  332.57   10.20
   3  -5   2  333.17   10.60
   3   5   2  327.57    9.70
   3   5   2  339.67   12.10
  -3   5  -2  338.67    9.70
   3   5   2  326.77   10.00
  -3   5  -2  331.57   10.10
  -3   5  -2  341.57   10.30
   4  -5   2  121.59    5.30
   4  -5   2  124.39    4.40
   4  -5   2  122.79    5.00
   4  -5   2  129.19    6.20
  -4   5  -2  124.89    4.40
  -4   5  -2  120.29    4.60
  -4   5  -2  124.39    3.70
   4   5   2  124.59    4.50
   4   5   2  124.09    6.60
   4   5   2  122.29    4.20
   5  -5   2    1.70    0.90
   5  -5   2    3.00    0.90
   5  -5   2    2.10    0.90
   5  -5   2    2.40    1.30
  -5   5  -2    3.00    0.80
  -5   5  -2    2.70    1.10
   5   5   2    2.20    0.70
   5   5   2    3.00    0.70
   5   5   2    1.20    0.90
   6  -5   2   13.50    1.60
   6  -5   2    6.20    1.40
   6  -5   2    8.00    1.40
   6  -5   2   15.50    2.50
   6   5   2   12.70    1.30
  -6   5  -2   10.70    1.30
  -6   5  -2   17.00    2.10
   6   5   2    6.00    1.70
   6   5   2    8.10    1.20
   7  -5   2    5.10    1.50
   7  -5   2    7.70    1.60
   7  -5   2   12.50    2.60
   7   5   2    5.40    1.80
  -7   5  -2   12.20    2.10
   7   5   2   11.60    1.50
   7   5   2    9.70    1.40
   8  -5   2   29.20    4.70
   8  -5   2   24.40    2.70
   8  -5   2   28.60    3.30
   8   5   2   29.40    3.00
  -8   5  -2   27.70    2.60
   9  -5   2   49.70    4.40
   9  -5   2   46.10    6.20
   9  -5   2   41.90    4.40
   9   5   2   38.30    3.70
   9   5   2   41.70    6.90
  10  -5   2   14.90    3.20
  10  -5   2   30.50    4.60
  10  -5   2   17.30    2.60
  10   5   2   12.60    3.10
  10   5   2   18.90    2.50
  11  -5   2    0.50    1.80
  11  -5   2   -0.30    1.80
  11  -5   2    3.70    2.70
  11   5   2   -0.40    2.50
  11   5   2    0.20    1.70
  12  -5   2    3.50    2.90
  12  -5   2   14.00    4.00
  12  -5   2    6.70    2.70
  12   5   2    8.70    2.60
  12   5   2    3.90    3.30
  13  -5   2   -3.40    2.10
  13  -5   2   -5.70    2.30
  13  -5   2    1.20    2.90
  13   5   2   -3.30    3.00
  13  -6  -2    2.50    3.50
  13  -6  -2   -3.80    2.90
  13  -6  -2   -5.40    2.40
  12  -6  -2    5.40    3.40
  12  -6  -2   -1.00    2.40
  12  -6  -2    0.30    2.00
  12   6  -2    0.30    1.90
  12   6  -2   -3.20    3.30
  11  -6  -2   -1.30    2.30
  11  -6  -2   -1.60    1.90
  11  -6  -2   -3.00    1.70
  11   6  -2   -2.70    2.50
  11   6  -2   -1.40    1.50
  10  -6  -2   12.10    3.30
  10  -6  -2    5.40    2.10
 -10  -6   2   14.00    2.10
  10  -6  -2    5.10    2.30
  10   6  -2    8.90    1.90
  10   6  -2    4.30    2.80
   9  -6  -2   10.10    2.10
   9  -6  -2    5.30    2.00
   9  -6  -2   11.50    2.80
  -9  -6   2   13.80    2.10
   9   6  -2    7.20    1.70
  -9   6   2   14.90    1.90
   9   6  -2    6.20    2.50
  -9   6   2   10.90    1.80
   8  -6  -2   25.10    3.20
   8  -6  -2   15.80    2.20
  -8  -6   2   27.70    2.50
   8   6  -2   29.30    2.90
  -8   6   2   28.40    2.20
  -8   6   2   22.60    2.30
  -7  -6   2    2.70    1.30
   7  -6  -2    1.80    1.30
   7  -6  -2    0.90    1.40
   7  -6  -2    1.90    1.20
  -7  -6   2    0.60    0.70
   7   6  -2    1.40    1.00
   7   6  -2    2.30    1.60
  -7   6   2    1.50    1.00
   7   6  -2    0.30    1.00
  -7   6   2    2.00    1.10
   6  -6  -2   28.30    2.80
   6  -6  -2   28.40    3.70
  -6  -6   2   27.90    1.90
  -6  -6   2   24.90    2.20
   6   6  -2   27.60    2.30
   6   6  -2   28.60    2.10
   6   6  -2   32.50    5.00
  -6   6   2   28.10    2.00
  -6   6   2   25.70    2.20
  -6   6   2   28.20    2.10
  -5  -6   2    4.00    0.80
  -5  -6   2    4.50    1.30
   5  -6  -2    2.30    1.00
   5  -6  -2    4.10    1.10
   5  -6  -2    1.90    1.20
  -5   6   2    3.00    0.90
   5   6  -2    3.40    1.40
   5   6  -2    2.60    0.70
  -5   6   2    2.90    1.10
   5   6  -2    3.80    0.90
  -5   6   2    3.50    1.10
  -4  -6   2   19.20    1.40
   4  -6  -2   22.40    2.70
  -4  -6   2   19.80    1.70
  -4  -6   2   19.20    1.40
   4  -6  -2   20.80    2.10
   4  -6  -2   21.50    2.20
  -4   6   2   18.10    1.80
  -4   6   2   22.00    1.70
   4   6  -2   22.50    1.60
  -3  -6   2   70.69    2.50
  -3  -6   2   68.69    2.70
   3  -6  -2   72.39    3.30
  -3  -6   2   69.39    3.20
   3  -6  -2   67.79    3.50
   3  -6  -2   68.29    3.40
  -3   6   2   71.29    3.40
  -3   6   2   68.19    2.80
   3   6  -2   65.69    4.50
  -3   6   2   68.59    3.00
   3   6  -2   68.29    2.80
  -2  -6   2   15.00    1.60
   2  -6  -2   18.40    1.80
  -2  -6   2   14.30    1.10
   2  -6  -2   16.80    1.60
   2  -6  -2   14.60    1.50
  -2  -6   2   15.30    1.20
  -2   6   2   16.10    1.40
   2   6  -2   16.20    1.20
  -2   6   2   16.60    1.20
  -2   6   2   13.40    1.20
  -1  -6   2 1228.28   33.60
  -1  -6   2 1212.48   34.90
   1  -6  -2 1191.38   33.50
  -1  -6   2 1211.18   33.40
   1  -6  -2 1170.88   33.90
  -1  -6   2 1161.28   34.00
   1  -6  -2 1226.88   33.60
  -1  -6   2 1219.38   33.70
   1   6  -2 1131.79   34.80
  -1   6   2 1151.18   33.60
  -1   6   2 1225.28   33.80
   1   6  -2 1222.38   33.70
  -1   6   2 1241.28   33.90
  -1   6   2 1209.18   33.50
  -1   6   2 1155.28   33.50
  -1   6   2 1238.68   33.50
   0  -6   2  101.69    3.80
   0  -6   2  102.39    3.60
   0  -6   2  103.99    3.50
   0  -6  -2  105.39    3.30
   0  -6   2  110.09    4.70
   0  -6  -2  110.19    3.30
   0  -6   2  103.79    3.50
   0  -6  -2  108.69    3.60
   0   6   2  107.59    3.30
   0   6   2  110.49    3.30
   0   6   2  106.39    3.40
   0   6  -2  105.89    3.60
   0   6  -2  107.39    3.60
   0   6   2  109.59    3.60
   0   6  -2  101.69    3.70
   1  -6   2   67.39    2.60
   1  -6   2   59.79    2.50
   1  -6   2   62.99    2.60
  -1  -6  -2   66.79    2.10
   1  -6   2   66.29    2.50
   1   6   2   65.49    2.20
  -1   6  -2   64.99    2.60
  -1   6  -2   65.79    2.50
  -1   6  -2   67.19    2.50
  -1   6  -2   67.59    2.60
   1   6   2   66.69    3.20
   2  -6   2   45.00    2.50
   2  -6   2   46.50    2.00
   2  -6   2   46.10    2.30
  -2  -6  -2   46.20    1.60
   2  -6   2   45.80    2.10
  -2   6  -2   46.30    2.10
   2   6   2   46.20    1.80
  -2   6  -2   45.10    2.10
  -2   6  -2   46.60    2.00
   2   6   2   44.10    1.60
   2   6   2   47.40    3.00
   3  -6   2  178.18    6.60
   3  -6   2  168.48    6.20
   3  -6   2  176.68    5.90
   3  -6   2  178.88    5.80
  -3  -6  -2  184.08    5.80
   3   6   2  176.38    7.60
  -3   6  -2  176.48    5.50
   3   6   2  171.68    5.40
   3   6   2  172.78    5.60
  -3   6  -2  177.48    6.00
  -3   6  -2  174.88    5.80
   4  -6   2  196.18    8.20
   4  -6   2  186.18    7.30
   4  -6   2  197.08    7.00
   4  -6   2  207.38    6.50
   4  -6   2  189.68    6.50
   4   6   2  191.78    8.80
   4   6   2  191.18    6.40
  -4   6  -2  194.98    5.80
  -4   6  -2  194.08    6.40
   4   6   2  197.08    6.10
  -4   6  -2  187.38    6.60
   5  -6   2   74.69    3.30
   5  -6   2   72.79    3.90
   5  -6   2   70.99    4.10
   5  -6   2   69.49    4.80
   5   6   2   72.89    3.00
   5   6   2   69.49    5.40
   5   6   2   69.69    3.20
  -5   6  -2   68.89    2.30
  -5   6  -2   69.09    3.40
  -5   6  -2   71.39    2.30
  -5   6  -2   74.19    3.20
   6  -6   2   26.90    3.00
   6  -6   2   28.60    3.80
   6  -6   2   31.70    2.50
   6  -6   2   30.90    2.90
   6   6   2   29.00    4.20
   6   6   2   31.50    2.10
   6   6   2   28.00    2.30
  -6   6  -2   27.20    2.10
  -6   6  -2   26.40    2.40
   7  -6   2   59.39    4.00
   7  -6   2   57.99    5.60
   7  -6   2   57.99    4.40
   7   6   2   56.79    3.50
   7   6   2   60.29    6.30
   7   6   2   63.09    3.20
  -7   6  -2   58.49    3.20
  -7   6  -2   51.89    3.50
   8  -6   2   36.50    3.80
   8  -6   2   30.50    5.00
   8  -6   2   31.60    3.70
   8   6   2   37.60    3.30
  -8   6  -2   29.70    2.90
   8   6   2   34.40    5.50
   9  -6   2   60.59    5.00
   9  -6   2   65.99    5.30
   9  -6   2   70.49    7.20
   9   6   2   59.59    7.80
   9   6   2   70.69    4.60
  10  -6   2   -1.70    1.50
  10  -6   2    1.20    2.20
  10  -6   2   -0.80    1.50
  10   6   2   -0.30    1.40
  10   6   2   -0.40    2.10
  11  -6   2    2.60    2.60
  11  -6   2   -0.50    1.80
  11  -6   2    1.30    2.00
  11   6   2    1.40    1.80
  11   6   2   -1.20    2.10
  12  -6   2    5.80    3.40
  12  -6   2   -0.10    2.30
  12  -6   2    2.20    2.40
  12   6   2   -0.60    2.80
  12   6   2   -4.30    2.80
  13  -6   2   -3.70    2.40
  13  -6   2   -1.50    2.40
  13  -6   2   -1.60    2.70
  13   6   2   -5.70    3.00
  13  -7  -2   -5.50    2.60
  13  -7  -2   -1.60    2.70
  13  -7  -2    4.90    3.40
  12  -7  -2   15.20    4.00
  12  -7  -2    3.90    2.60
  12  -7  -2    2.10    3.00
  12   7  -2   -0.80    3.00
  11  -7  -2   -0.70    2.40
  11  -7  -2   -1.20    1.90
  11  -7  -2   -4.00    1.80
  11   7  -2   -1.10    1.50
  11   7  -2   -3.30    2.50
 -10  -7   2    2.50    1.40
  10  -7  -2   -0.60    2.10
  10  -7  -2   -0.50    1.50
  10  -7  -2   -0.80    1.70
  10   7  -2   -2.20    2.00
  10   7  -2    0.90    1.40
   9  -7  -2   -0.20    1.70
  -9  -7   2    1.50    1.40
   9  -7  -2   -0.60    1.50
   9  -7  -2    1.00    1.50
  -9   7   2   -1.20    1.10
   9   7  -2    0.90    1.20
  -9   7   2    1.30    1.30
   9   7  -2   -0.30    1.90
   8  -7  -2    9.70    2.60
  -8  -7   2   10.00    2.00
   8  -7  -2    7.10    1.70
   8  -7  -2    6.40    1.90
  -8   7   2   11.40    1.70
   8   7  -2    7.30    1.50
  -8   7   2    8.10    1.60
   8   7  -2    4.90    2.30
   7  -7  -2   12.60    1.90
  -7  -7   2   18.50    2.30
   7  -7  -2   18.20    2.90
   7  -7  -2   10.80    2.00
   7   7  -2   10.00    2.30
   7   7  -2   24.00    2.50
  -7   7   2   19.30    2.00
  -7   7   2   20.30    2.00
   7   7  -2   13.20    1.50
  -6  -7   2   89.79    4.20
   6  -7  -2   91.29    5.80
   6  -7  -2   91.99    4.80
   6  -7  -2   81.79    4.80
   6   7  -2   92.39    4.00
   6   7  -2   93.29    3.90
  -6   7   2   83.69    4.10
   6   7  -2   91.49    7.10
  -6   7   2   93.39    4.10
  -6   7   2   88.49    3.80
   5  -7  -2   46.80    3.20
   5  -7  -2   45.20    3.70
  -5  -7   2   43.40    2.70
   5  -7  -2   41.70    3.10
  -5  -7   2   46.50    2.30
   5   7  -2   44.00    5.00
   5   7  -2   45.40    2.30
  -5   7   2   44.80    2.50
  -5   7   2   46.00    2.60
  -5   7   2   42.00    2.60
   5   7  -2   51.89    2.50
  -4  -7   2    3.70    0.60
   4  -7  -2    3.50    1.00
  -4  -7   2    6.00    1.30
  -4  -7   2    4.40    0.70
   4  -7  -2    2.50    0.90
   4  -7  -2    4.50    1.30
  -4   7   2    4.20    0.90
  -4   7   2    4.20    1.20
   4   7  -2    5.00    0.90
   4   7  -2    2.90    1.50
  -3  -7   2    0.60    0.50
   3  -7  -2    0.60    0.60
   3  -7  -2    0.30    0.80
  -3  -7   2    0.00    0.30
  -3  -7   2   -0.30    1.00
   3  -7  -2    0.20    1.00
  -3   7   2   -0.20    0.40
   3   7  -2    0.10    0.50
  -3   7   2    0.20    0.60
  -3   7   2    0.20    0.90
   3   7  -2    0.70    1.00
   2  -7  -2  741.23   21.20
  -2  -7   2  737.53   21.70
  -2  -7   2  739.73   21.20
  -2  -7   2  725.93   21.10
   2  -7  -2  744.13   21.80
   2  -7  -2  741.03   21.50
   2   7  -2  764.12   21.20
  -2   7   2  708.83   21.20
  -2   7   2  779.52   21.10
   2   7  -2  715.83   22.80
  -2   7   2  747.73   21.20
   1  -7  -2  477.15   13.40
   1  -7  -2  476.25   13.90
  -1  -7   2  462.55   13.50
  -1  -7   2  478.25   13.60
  -1  -7   2  468.25   13.20
  -1  -7   2  478.65   14.90
  -1  -7   2  450.85   13.90
   1  -7  -2  461.85   13.60
   1  -7  -2  455.25   13.40
  -1   7   2  473.75   13.40
   1   7  -2  465.55   13.50
  -1   7   2  453.75   13.20
   1   7  -2  439.56   14.70
  -1   7   2  460.45   13.30
  -1   7   2  459.85   13.50
  -1   7   2  481.65   13.70
   0  -7   2 1262.87   35.50
   0  -7   2 1250.07   35.40
   0  -7  -2 1276.17   35.50
   0  -7   2 1316.97   36.60
   0  -7   2 1231.68   35.80
   0  -7  -2 1284.27   35.30
   0  -7   2 1244.38   35.50
   0  -7  -2 1271.27   35.20
   0   7  -2 1242.98   35.40
   0   7  -2 1208.78   35.60
   0   7  -2 1272.27   35.50
   0   7   2 1224.88   35.30
   0   7   2 1314.57   35.40
   0   7   2 1214.18   35.10
   0   7   2 1341.57   35.20
   0   7   2 1261.07   35.60
   1  -7   2    8.60    0.90
  -1  -7  -2    8.00    0.60
   1  -7   2    5.90    0.70
   1  -7   2   10.00    1.20
   1  -7   2    7.50    1.00
  -1   7  -2    6.60    0.80
  -1   7  -2    7.50    0.80
   1   7   2    8.70    0.70
  -1   7  -2    8.70    1.10
   1   7   2    8.20    1.40
   1   7   2    7.60    0.70
   2  -7   2  178.18    5.70
  -2  -7  -2  178.18    5.30
   2  -7   2  181.88    6.10
   2  -7   2  170.38    5.80
   2  -7   2  171.28    6.40
  -2   7  -2  182.88    5.90
  -2   7  -2  175.98    5.70
   2   7   2  169.18    7.00
   2   7   2  180.28    5.40
   2   7   2  180.78    5.30
  -2   7  -2  178.58    5.70
   3  -7   2    4.50    1.40
  -3  -7  -2    3.70    0.80
   3  -7   2    4.20    1.10
   3  -7   2    2.10    0.70
   3  -7   2    2.80    0.90
  -3   7  -2    4.20    0.80
   3   7   2    2.60    0.50
  -3   7  -2    4.00    1.10
   3   7   2    3.50    0.50
  -3   7  -2    3.90    0.80
   3   7   2    1.30    0.80
   4  -7   2    2.70    0.90
   4  -7   2    3.10    0.90
   4  -7   2    3.40    1.00
   4  -7   2    4.30    1.10
   4  -7   2    4.40    1.50
  -4   7  -2    4.70    0.80
   4   7   2    3.40    0.70
   4   7   2    2.40    0.60
  -4   7  -2    4.60    1.20
  -4   7  -2    4.80    0.90
   4   7   2    2.10    1.00
   5  -7   2    5.10    1.20
   5  -7   2    2.80    1.40
   5  -7   2    4.10    1.00
   5  -7   2    2.40    1.00
   5   7   2    3.00    0.80
   5   7   2    3.00    0.70
   5   7   2    2.30    1.10
  -5   7  -2    5.10    0.70
  -5   7  -2    3.70    1.30
  -5   7  -2    4.50    1.00
   6  -7   2  136.09    6.10
   6  -7   2  138.59    6.70
   6  -7   2  133.39    7.60
  -6   7  -2  140.19    4.10
  -6   7  -2  135.99    5.70
   6   7   2  143.99    5.50
   6   7   2  142.09    5.20
  -6   7  -2  140.49    5.40
   6   7   2  142.89    8.50
   7  -7   2    4.30    1.50
   7  -7   2    5.10    1.60
   7  -7   2    9.50    2.40
  -7   7  -2    8.60    1.40
   7   7   2    5.90    1.20
  -7   7  -2    8.70    2.00
   7   7   2    9.10    1.30
   7   7   2    4.30    1.80
   8  -7   2    0.10    1.20
   8  -7   2   -0.80    1.20
   8  -7   2   -0.10    1.80
   8   7   2   -1.20    1.00
  -8   7  -2    0.40    1.50
   8   7   2    0.90    1.70
   9  -7   2   27.40    4.10
   9  -7   2   12.00    2.50
   9  -7   2   19.10    2.70
  -9   7  -2   23.50    3.00
   9   7   2   10.20    2.90
   9   7   2   19.80    2.20
  10  -7   2    5.60    2.60
  10  -7   2    3.60    2.00
  10  -7   2    3.00    2.00
  10   7   2    2.70    1.60
  10   7   2    2.70    2.40
  11  -7   2   -0.70    1.90
  11  -7   2    0.30    1.90
  11  -7   2   -0.90    2.30
  11   7   2   -4.00    1.50
  11   7   2   -3.40    2.20
  12  -7   2   -1.70    2.00
  12  -7   2   -2.30    1.80
  12  -7   2    0.80    2.70
  12   7   2   -2.30    2.80
  13  -7   2   -1.50    2.50
  13  -7   2   -1.40    2.70
  13  -7   2   -4.80    2.00
  13   7   2   -5.80    2.60
  13  -8  -2   -4.60    2.60
  13  -8  -2    0.50    3.20
  12  -8  -2    4.40    3.20
  12  -8  -2    0.40    2.70
  12  -8  -2   -0.80    2.30
  12   8  -2   -5.40    3.10
  11  -8  -2   -2.60    1.80
  11  -8  -2   -0.60    2.10
  11  -8  -2   -1.70    2.00
  11   8  -2   -0.30    3.00
  11   8  -2   -3.70    2.30
 -10  -8   2    9.10    2.00
  10  -8  -2    8.30    2.30
  10  -8  -2   12.40    3.40
  10  -8  -2    4.70    2.30
  10   8  -2    5.80    1.70
  10   8  -2    2.10    2.50
  -9  -8   2   -0.40    1.30
   9  -8  -2   -0.60    1.50
   9  -8  -2    0.90    1.80
   9  -8  -2   -0.30    1.50
  -9   8   2   -1.40    1.10
  -9   8   2   -0.90    1.20
   9   8  -2   -0.60    2.00
   9   8  -2   -2.10    1.10
   8  -8  -2   -0.10    1.50
   8  -8  -2    0.80    1.40
  -8  -8   2    2.10    1.40
   8  -8  -2   -0.70    1.30
  -8   8   2    1.70    1.20
   8   8  -2   -1.10    1.90
   8   8  -2   -1.30    1.00
  -8   8   2   -0.30    1.00
  -7  -8   2   -1.70    1.20
   7  -8  -2    0.20    1.40
   7  -8  -2   -0.20    1.10
  -7  -8   2    0.10    0.40
   7  -8  -2   -0.40    1.10
  -7   8   2   -0.20    1.30
  -7   8   2   -0.10    1.10
  -7   8   2    0.50    0.90
   7   8  -2    0.70    1.00
   7   8  -2   -0.30    1.80
   6  -8  -2    2.50    1.20
   6  -8  -2    2.80    1.50
  -6  -8   2    3.70    1.40
   6  -8  -2    2.10    1.10
   6   8  -2    1.80    0.80
  -6   8   2    1.80    1.30
   6   8  -2    0.80    1.60
   6   8  -2    2.70    0.90
  -6   8   2    3.00    1.00
  -6   8   2    3.90    1.30
   5  -8  -2   -0.40    1.10
  -5  -8   2   -0.20    0.50
   5  -8  -2    0.70    0.90
  -5  -8   2   -0.10    0.40
   5  -8  -2    1.10    1.10
  -5  -8   2   -1.10    1.10
  -5   8   2    0.20    1.00
   5   8  -2   -0.20    0.60
  -5   8   2   -0.10    0.90
   5   8  -2    1.20    1.30
   4  -8  -2   94.09    4.70
  -4  -8   2   96.29    3.20
  -4  -8   2   93.39    3.50
   4  -8  -2   89.59    4.50
   4  -8  -2   90.79    4.30
  -4  -8   2   88.99    4.00
  -4   8   2   94.29    5.00
  -4   8   2   89.59    4.00
   4   8  -2   95.19    6.30
  -4   8   2   91.69    3.80
   4   8  -2   99.29    3.70
  -3  -8   2    4.20    1.30
   3  -8  -2    3.70    0.80
  -3  -8   2    5.00    1.00
   3  -8  -2    6.00    1.40
  -3  -8   2    3.90    0.50
  -3  -8   2    5.50    0.80
   3  -8  -2    3.50    1.00
   3   8  -2    5.60    0.80
  -3   8   2    2.60    0.50
   3   8  -2    2.60    1.30
  -3   8   2    5.10    1.10
  -3   8   2    4.70    0.90
   2  -8  -2  859.81   24.60
  -2  -8   2  820.42   24.50
  -2  -8   2  832.52   23.90
   2  -8  -2  845.12   24.30
  -2  -8   2  845.42   24.00
   2  -8  -2  840.22   23.60
   2  -8  -2  822.82   23.90
  -2   8   2  841.02   23.70
   2   8  -2  804.42   25.60
  -2   8   2  846.12   23.90
   2   8  -2  861.51   24.00
  -2   8   2  854.21   24.10
   1  -8  -2   17.50    1.20
   1  -8  -2   19.60    1.50
   1  -8  -2   17.50    1.50
  -1  -8   2   19.00    1.60
  -1  -8   2   18.00    1.30
  -1  -8   2   18.80    1.00
  -1  -8   2   18.00    2.90
  -1  -8   2   20.90    1.20
   1   8  -2   20.90    1.30
   1   8  -2   19.70    2.80
  -1   8   2   19.50    1.20
  -1   8   2   20.80    1.80
  -1   8   2   18.80    1.30
   0  -8   2  225.28    7.90
   0  -8  -2  212.98    6.40
   0  -8   2  210.88    6.60
   0  -8   2  215.18    6.70
   0  -8   2  212.68    6.60
   0  -8  -2  219.48    6.50
   0  -8   2  209.48    7.00
   0  -8  -2  209.88    6.80
   0   8  -2  208.08    6.80
   0   8   2  207.48    6.40
   0   8   2  219.48    6.40
   0   8  -2  216.38    6.50
   0   8   2  209.18    6.80
   0   8  -2  217.58    6.70
   0   8  -2  214.08    6.70
   0   8   2  207.68    6.50
   0   8   2  217.98    6.60
   1  -8   2    5.20    0.70
  -1  -8  -2    8.10    0.70
   1  -8   2    8.50    1.10
   1  -8   2    5.90    0.80
   1   8   2    7.90    0.70
   1   8   2    8.00    0.70
  -1   8  -2    6.20    0.90
  -1   8  -2    8.00    1.20
   1   8   2    8.10    0.80
  -1   8  -2    5.50    0.70
  -2  -8  -2   22.00    1.10
   2  -8   2   25.60    1.70
   2  -8   2   22.10    1.60
   2  -8   2   21.30    2.00
   2  -8   2   20.90    1.50
   2   8   2   23.10    1.10
   2   8   2   23.60    2.30
  -2   8  -2   21.60    1.70
   2   8   2   21.90    1.20
  -2   8  -2   23.60    1.60
   3  -8   2    0.50    0.70
  -3  -8  -2    1.50    0.50
   3  -8   2    0.00    0.70
   3  -8   2    0.30    0.80
   3  -8   2    1.00    1.00
   3   8   2    0.90    0.40
  -3   8  -2    1.70    0.90
  -3   8  -2    0.80    0.70
   3   8   2    0.20    0.30
   3   8   2    0.10    0.70
   4  -8   2   63.09    3.30
   4  -8   2   62.59    3.70
   4  -8   2   65.59    3.50
   4  -8   2   58.99    3.00
   4  -8   2   61.59    4.10
   4   8   2   61.99    2.60
   4   8   2   62.79    2.50
  -4   8  -2   60.99    3.00
  -4   8  -2   63.09    2.50
   4   8   2   58.09    4.60
  -4   8  -2   61.19    3.10
   5  -8   2    1.10    0.80
   5  -8   2    3.20    1.50
   5  -8   2    1.80    0.90
  -5   8  -2    1.40    0.90
   5   8   2    1.70    1.10
   5   8   2    1.90    0.70
  -5   8  -2    2.90    0.70
  -5   8  -2    1.50    1.30
   5   8   2    1.90    0.60
   6  -8   2   48.10    3.60
   6  -8   2   50.39    4.00
   6  -8   2   50.79    4.60
  -6   8  -2   52.99    3.30
   6   8   2   53.79    2.90
  -6   8  -2   54.99    2.00
  -6   8  -2   50.39    2.00
   6   8   2   53.69    2.70
   6   8   2   52.89    5.60
  -6   8  -2   48.00    2.90
   7  -8   2   15.30    2.80
   7  -8   2    7.40    1.80
   7  -8   2   10.90    1.80
   7   8   2   12.40    1.50
  -7   8  -2   18.20    2.00
   7   8   2    6.60    2.00
  -7   8  -2   16.20    2.30
   8  -8   2   18.10    2.30
   8  -8   2   13.40    2.50
   8   8   2   14.80    2.90
   9  -8   2    1.80    1.60
   9  -8   2    1.40    2.20
   9  -8   2    0.50    1.30
   9   8   2    0.00    1.20
   9   8   2    0.70    2.00
  -9   8  -2    2.00    1.80
  10  -8   2    1.50    1.70
  10  -8   2    1.00    1.70
  10  -8   2    3.00    2.50
  10   8   2   -0.50    1.40
  10   8   2    0.80    2.30
  11  -8   2   -1.90    2.50
  11  -8   2    0.60    1.80
  11  -8   2   -0.20    1.90
  11   8   2   -1.10    2.60
  12  -8   2    3.30    3.20
  12  -8   2   -2.10    2.20
  12  -8   2   -1.10    2.20
  12   8   2   -2.20    3.00
  13  -8   2   -3.80    2.20
  13  -8   2   -3.60    2.50
  13   8   2   -2.10    3.50
  13  -9  -2    1.20    3.30
  13  -9  -2   -1.60    2.40
  12  -9  -2   -4.50    2.30
  12  -9  -2   -0.60    2.10
  12  -9  -2    3.00    3.00
  12   9  -2   -5.50    2.90
  11  -9  -2   -2.50    1.70
  11  -9  -2   -0.50    2.50
  11   9  -2   -2.40    2.60
  10  -9  -2    9.80    2.30
 -10  -9   2   16.80    2.50
  10  -9  -2   12.70    3.40
  10  -9  -2    6.10    2.40
  10   9  -2    4.60    3.00
  10   9  -2   10.90    1.80
   9  -9  -2    0.40    1.60
   9  -9  -2    2.20    1.60
   9  -9  -2    4.40    2.30
  -9  -9   2    3.50    1.70
   9   9  -2    1.40    1.20
  -9   9   2    1.20    1.40
  -9   9   2    5.90    1.50
   9   9  -2    0.30    2.20
   8  -9  -2    3.00    1.60
   8  -9  -2    2.00    1.80
   8  -9  -2    2.10    1.50
  -8  -9   2    2.90    1.50
  -8   9   2    4.40    1.40
   8   9  -2    0.80    2.00
  -8   9   2    2.50    1.30
   8   9  -2    1.60    1.10
  -7  -9   2    0.80    1.40
  -7  -9   2    1.80    1.00
   7  -9  -2    1.10    1.30
   7  -9  -2    0.20    1.60
   7  -9  -2    0.90    1.30
  -7   9   2    0.90    1.20
  -7   9   2    1.60    1.60
   7   9  -2    1.80    2.00
   7   9  -2    0.70    0.90
  -7   9   2    0.50    1.10
   6  -9  -2   47.70    3.80
   6  -9  -2   48.60    4.40
  -6  -9   2   42.00    3.00
  -6   9   2   49.30    3.00
   6   9  -2   46.90    2.80
   6   9  -2   50.59    5.70
  -6   9   2   46.30    2.80
  -6   9   2   45.10    3.10
   5  -9  -2   28.50    3.20
   5  -9  -2   27.90    2.70
  -5  -9   2   27.60    2.50
   5  -9  -2   26.90    2.60
  -5  -9   2   27.00    1.50
  -5   9   2   31.20    2.20
   5   9  -2   31.60    2.10
  -5   9   2   26.20    2.20
   5   9  -2   30.90    4.70
  -4  -9   2    0.70    0.30
   4  -9  -2    1.00    1.30
  -4  -9   2    1.70    1.30
   4  -9  -2    1.40    1.00
  -4  -9   2    0.20    0.50
   4  -9  -2    0.40    0.70
   4   9  -2    1.50    1.40
   4   9  -2    1.20    0.60
  -4   9   2    1.30    0.80
  -4   9   2    1.20    1.10
  -4   9   2    0.60    0.40
   3  -9  -2   28.30    2.30
  -3  -9   2   24.90    1.70
   3  -9  -2   28.80    2.20
  -3  -9   2   25.60    2.20
   3  -9  -2   25.40    2.30
  -3  -9   2   27.70    1.20
  -3  -9   2   30.30    1.60
   3   9  -2   29.20    4.00
  -3   9   2   26.50    1.90
  -3   9   2   27.90    1.80
   3   9  -2   27.90    1.70
  -3   9   2   25.60    1.70
   2  -9  -2   53.69    2.90
  -2  -9   2   50.69    2.90
   2  -9  -2   50.89    2.30
  -2  -9   2   52.39    1.80
   2  -9  -2   57.19    2.80
  -2  -9   2   51.79    2.40
  -2  -9   2   53.89    2.30
   2   9  -2   54.39    2.40
  -2   9   2   53.99    2.40
  -2   9   2   51.09    2.50
   2   9  -2   55.99    4.50
  -1  -9   2    0.80    0.50
  -1  -9   2    0.50    0.30
  -1  -9   2    1.10    0.80
   1  -9  -2    0.90    0.60
   1  -9  -2    0.20    0.60
  -1  -9   2    0.70    1.00
   1  -9  -2    0.90    0.80
   1   9  -2    0.60    0.50
  -1   9   2    0.60    0.60
   1   9  -2    0.60    0.90
  -1   9   2   -0.10    0.70
   1   9  -2    1.20    0.60
   0  -9   2    0.80    0.90
   0  -9   2    1.10    0.90
   0  -9   2    1.40    0.90
   0  -9  -2    1.60    0.70
   0  -9  -2    1.90    0.60
   0  -9   2    1.00    0.40
   0   9   2    0.40    0.30
   0   9   2    0.70    0.50
   0   9  -2    2.10    0.80
   0   9   2    2.10    0.70
   0   9   2    1.20    0.50
   0   9  -2    1.30    0.40
   0   9  -2    1.40    0.50
   0   9  -2    0.80    0.90
  -1  -9  -2    8.30    0.80
   1  -9   2    5.40    0.80
   1  -9   2    9.60    1.30
   1   9   2    8.90    0.90
   1   9   2    6.60    0.70
   1   9   2    8.70    0.80
  -1   9  -2    6.50    1.10
  -1   9  -2   11.00    1.50
   1   9   2    6.90    0.70
  -1   9  -2    7.50    1.00
   2  -9   2   15.80    1.80
   2  -9   2   16.40    1.40
  -2  -9  -2   16.60    1.00
   2  -9   2   15.20    1.60
  -2   9  -2   14.80    1.50
  -2   9  -2   17.60    1.60
   2   9   2   14.70    2.10
   2   9   2   16.70    1.00
   2   9   2   16.70    1.00
   3  -9   2  128.59    4.80
  -3  -9  -2  130.79    4.20
   3  -9   2  132.19    5.20
   3  -9   2  130.69    5.60
   3   9   2  132.69    4.20
  -3   9  -2  128.59    4.80
   3   9   2  129.09    4.30
   3   9   2  128.09    6.40
  -3   9  -2  131.69    5.00
   4  -9   2  110.19    5.70
   4  -9   2  108.49    5.20
   4  -9   2  107.89    4.80
   4  -9   2  100.29    4.30
   4   9   2  110.39    3.80
  -4   9  -2  109.59    4.30
   4   9   2  111.69    6.40
   4   9   2  107.59    3.80
  -4   9  -2  103.19    4.40
   5  -9   2   10.60    2.10
   5  -9   2   17.00    2.80
   5  -9   2    8.70    1.40
   5   9   2    7.30    1.70
  -5   9  -2   14.30    2.00
   5   9   2   11.00    1.20
   5   9   2   13.80    1.50
  -5   9  -2   16.20    2.00
  -5   9  -2   14.00    1.60
   6  -9   2    7.20    1.50
   6  -9   2    8.40    1.50
   6  -9   2   12.50    2.70
   6   9   2   10.10    1.20
  -6   9  -2   14.90    1.80
   6   9   2    6.40    1.90
   6   9   2   12.90    1.40
  -6   9  -2   11.70    2.10
   7  -9   2   34.80    4.50
   7  -9   2   35.70    3.80
   7  -9   2   36.30    3.70
  -7   9  -2   32.40    2.90
   7   9   2   36.20    5.30
  -7   9  -2   38.20    3.90
   7   9   2   37.10    2.80
   8  -9   2   25.30    3.70
   8  -9   2   11.70    2.20
   8  -9   2   15.80    2.30
   8   9   2   26.00    2.70
  -8   9  -2   24.60    3.00
   8   9   2   14.30    3.00
   9  -9   2    0.40    1.40
   9  -9   2    1.80    2.00
   9  -9   2    0.40    1.50
   9   9   2   -2.10    1.10
  -9   9  -2   -0.90    1.40
   9   9   2    0.00    1.90
  10  -9   2    4.00    1.90
  10  -9   2    8.80    3.20
  10  -9   2    3.00    1.90
  10   9   2    1.70    2.50
  11  -9   2    2.70    2.10
  11  -9   2    1.60    2.20
  11  -9   2    7.40    3.30
  11   9   2    2.90    3.00
  12  -9   2    3.70    2.80
  12  -9   2   10.90    4.10
  12  -9   2    0.80    2.50
  12   9   2    1.90    3.40
  13 -10  -2    1.60    3.10
  13 -10  -2   -5.50    2.50
  12 -10  -2    4.40    3.30
  12 -10  -2   -4.20    2.20
  11 -10  -2   -0.60    2.20
  11 -10  -2    4.00    2.90
  11 -10  -2    4.00    2.20
  11  10  -2   -3.60    2.90
  10 -10  -2    2.90    2.00
  10 -10  -2    1.40    2.00
  10 -10  -2    7.20    3.00
  10  10  -2   -0.50    2.70
  -9 -10   2   -1.20    1.40
   9 -10  -2   -1.40    1.80
   9 -10  -2   -3.20    1.40
   9 -10  -2   -1.90    1.50
   9  10  -2   -0.20    2.20
   9  10  -2   -0.90    1.10
  -9  10   2   -1.00    1.10
  -9  10   2    0.70    2.10
  -8 -10   2   46.80    3.30
   8 -10  -2   42.00    4.20
   8 -10  -2   43.10    5.40
  -8  10   2   46.10    2.90
  -8  10   2   47.10    3.40
  -8  10   2   39.80    3.40
   8  10  -2   41.70    6.50
   8  10  -2   45.10    3.00
   7 -10  -2    3.80    1.50
   7 -10  -2    4.50    1.60
   7 -10  -2    7.10    2.20
  -7 -10   2    8.10    2.00
   7  10  -2    4.90    2.30
  -7  10   2    9.10    1.60
  -7  10   2    8.90    1.80
  -7  10   2    8.50    2.00
   6 -10  -2    8.40    2.30
   6 -10  -2    4.30    1.40
  -6 -10   2    7.30    1.80
  -6 -10   2    6.80    1.00
   6 -10  -2    4.00    1.30
  -6  10   2    7.80    2.00
   6  10  -2    5.10    1.20
  -6  10   2    7.30    1.60
   6  10  -2    5.40    2.10
  -6  10   2    7.60    1.50
   5 -10  -2    0.30    0.90
   5 -10  -2    0.70    1.10
  -5 -10   2    0.70    1.30
  -5 -10   2    0.00    0.10
   5 -10  -2   -0.30    1.20
  -5 -10   2    0.00    0.30
  -5  10   2    0.00    1.20
  -5  10   2    0.00    0.80
   5  10  -2    1.00    1.60
   5  10  -2    0.60    0.70
  -4 -10   2  156.58    4.60
  -4 -10   2  151.98    6.00
   4 -10  -2  152.18    6.50
   4 -10  -2  153.18    6.20
   4 -10  -2  152.78    6.10
  -4 -10   2  146.69    5.30
  -4  10   2  158.48    5.60
   4  10  -2  153.28    8.20
   4  10  -2  155.38    5.50
  -4  10   2  146.79    5.80
  -3 -10   2    6.90    1.50
   3 -10  -2    9.80    1.70
  -3 -10   2    7.70    0.50
  -3 -10   2    7.40    0.90
  -3 -10   2    8.20    1.30
  -3 -10   2    8.10    0.40
   3 -10  -2    5.10    1.10
   3  10  -2    7.40    1.00
  -3  10   2    8.70    1.50
  -3  10   2    7.10    1.10
   3  10  -2    4.90    1.60
   2 -10  -2    9.00    1.20
  -2 -10   2    8.60    1.20
   2 -10  -2    7.70    1.10
  -2 -10   2    7.60    1.50
  -2 -10   2    6.70    0.80
   2 -10  -2    9.60    1.50
  -2 -10   2    9.10    0.60
   2  10  -2   10.00    1.10
  -2  10   2    9.20    1.40
  -2  10   2    7.80    1.00
   2  10  -2    5.60    1.40
   1 -10  -2   62.99    3.00
  -1 -10   2   56.99    3.10
  -1 -10   2   64.99    2.30
  -1 -10   2   62.89    2.70
   1 -10  -2   59.89    2.50
   1 -10  -2   59.19    2.70
  -1 -10   2   62.49    2.60
   1  10  -2   59.79    4.00
   1  10  -2   64.29    2.60
  -1  10   2   56.09    2.60
   1  10  -2   58.59    2.80
  -1  10   2   62.19    2.60
   1  10  -2   59.29    2.70
   0 -10   2   49.10    2.30
   0 -10  -2   47.60    2.00
   0 -10  -2   49.60    2.40
   0 -10   2   50.29    2.20
   0 -10   2   52.09    4.30
   0  10  -2   47.10    2.10
   0  10   2   52.09    2.30
   0  10   2   49.50    2.20
   0  10   2   48.70    2.10
   0  10  -2   48.20    2.30
   0  10   2   48.50    2.20
   0  10  -2   46.50    2.30
   0  10  -2   47.10    2.50
  -1 -10  -2    8.90    0.90
   1 -10   2    7.00    1.30
   1 -10   2   13.30    1.50
   1 -10   2    6.60    0.80
  -1  10  -2   10.60    1.20
  -1  10  -2   11.50    1.60
   1  10   2    7.40    0.70
   1  10   2   10.10    1.00
   1  10   2    9.30    0.90
   2 -10   2   36.30    2.70
  -2 -10  -2   38.60    1.70
   2 -10   2   38.00    2.20
   2 -10   2   38.00    2.30
  -2  10  -2   41.00    2.20
   2  10   2   39.10    3.10
  -2  10  -2   39.10    2.40
   2  10   2   37.90    1.70
   2  10   2   39.70    1.80
   3 -10   2    7.50    1.70
   3 -10   2    6.70    1.10
   3 -10   2    8.70    1.30
  -3 -10  -2    9.30    1.00
   3  10   2    8.00    0.80
   3  10   2    5.20    1.20
  -3  10  -2    8.50    1.20
   3  10   2    7.30    0.80
  -3  10  -2    8.80    1.50
   4 -10   2   -0.50    0.80
  -4 -10  -2    0.40    0.60
   4 -10   2    0.20    0.60
   4 -10   2    0.60    1.30
   4 -10   2   -0.20    0.70
  -4  10  -2    0.00    1.00
   4  10   2    0.10    0.50
   4  10   2    0.20    0.40
   4  10   2   -0.20    0.90
  -4  10  -2   -1.20    0.70
   5 -10   2   51.39    3.00
   5 -10   2   51.39    4.20
   5 -10   2   49.90    3.60
   5 -10   2   49.70    3.70
   5  10   2   49.10    2.50
  -5  10  -2   47.40    3.00
  -5  10  -2   53.09    3.00
   5  10   2   51.59    2.50
   5  10   2   49.20    5.10
   6 -10   2    5.30    1.40
   6 -10   2    4.70    1.40
   6 -10   2    7.90    2.40
   6  10   2    5.80    1.00
   6  10   2    7.60    1.20
   6  10   2    5.50    1.80
  -6  10  -2    9.20    1.50
  -6  10  -2   10.30    2.10
   7 -10   2    7.40    1.70
   7 -10   2    7.70    2.50
   7 -10   2    3.40    1.40
  -7  10  -2    8.90    2.10
   7  10   2    4.30    1.80
   7  10   2    5.10    1.20
   8 -10   2    3.10    1.50
   8 -10   2    5.00    2.60
   8 -10   2    3.10    1.60
  -8  10  -2    9.00    2.40
   8  10   2    3.20    2.00
   8  10   2    3.60    1.30
   9 -10   2    2.50    2.50
   9 -10   2    1.80    1.50
   9 -10   2    2.20    1.60
   9  10   2    1.10    2.10
  -9  10  -2    6.30    2.30
   9  10   2    3.10    2.10
  10 -10   2    0.50    2.30
  10 -10   2   -0.60    1.70
  10 -10   2   -0.70    1.60
 -10  10  -2    1.70    2.00
  10  10   2   -0.50    2.30
  11 -10   2    7.20    2.50
  11 -10   2    4.90    2.60
  11 -10   2   17.10    4.40
  11  10   2    4.10    3.20
  12 -10   2    4.70    2.90
  12 -10   2   10.00    4.10
  12 -10   2    3.30    2.60
  12  10   2    1.90    3.20
  13 -11  -2   12.20    4.50
  13 -11  -2   -0.60    2.60
  12 -11  -2    5.20    3.40
  12 -11  -2   -1.80    2.20
  12 -11  -2   -3.40    2.50
  12  11  -2   -6.50    3.60
  11 -11  -2   -4.20    1.90
  11 -11  -2   -3.50    2.00
  11 -11  -2    0.20    2.40
  11  11  -2   -5.30    3.00
  10 -11  -2   -0.70    1.80
  10 -11  -2   -0.80    1.90
  10 -11  -2    0.20    2.00
  10  11  -2   -4.30    2.50
   9 -11  -2   -0.30    1.70
   9 -11  -2   -0.10    1.70
   9 -11  -2   -1.50    1.50
   9  11  -2   -1.20    2.40
  -9  11   2    1.30    1.40
  -8 -11   2    0.70    1.50
   8 -11  -2    0.20    1.70
   8 -11  -2   -1.50    1.30
   8 -11  -2   -0.40    1.50
   8  11  -2   -0.10    2.20
  -8  11   2   -0.20    1.60
  -8  11   2   -0.80    1.30
  -8  11   2    0.50    1.30
   7 -11  -2   92.19    5.80
  -7 -11   2   94.89    4.90
   7 -11  -2   96.59    5.50
   7 -11  -2   94.39    6.50
   7  11  -2   97.49    8.20
  -7  11   2   96.69    5.00
  -7  11   2  100.59    4.80
  -7  11   2   97.89    4.40
  -6 -11   2   46.50    2.40
   6 -11  -2   45.40    3.80
  -6 -11   2   46.00    3.30
   6 -11  -2   40.90    3.60
   6 -11  -2   46.30    4.50
  -6 -11   2   46.90    2.50
  -6  11   2   38.80    3.10
   6  11  -2   52.39    6.90
  -6  11   2   49.80    3.20
   5 -11  -2   94.29    5.20
  -5 -11   2   91.29    4.60
   5 -11  -2   95.89    5.30
  -5 -11   2   98.49    3.10
  -5  11   2   93.29    4.50
   5  11  -2   97.39    7.60
  -5  11   2   95.29    4.30
   5  11  -2   93.19    4.10
  -4 -11   2    1.20    1.00
   4 -11  -2    1.70    1.00
  -4 -11   2   -0.10    1.20
   4 -11  -2    0.20    1.30
   4 -11  -2    0.20    0.70
  -4  11   2    1.70    1.00
   4  11  -2    0.60    1.60
  -4  11   2    1.30    1.20
   4  11  -2    1.20    0.70
  -3 -11   2    1.20    0.50
   3 -11  -2    0.90    1.10
  -3 -11   2    1.40    1.30
   3 -11  -2    1.20    0.50
   3 -11  -2    0.20    0.80
  -3 -11   2    1.20    0.90
   3  11  -2    1.60    0.70
  -3  11   2    0.20    1.00
  -3  11   2    1.70    0.90
   3  11  -2    1.30    1.40
   2 -11  -2    2.00    0.90
  -2 -11   2    0.90    0.50
   2 -11  -2    1.60    0.80
  -2 -11   2    2.70    1.30
  -2 -11   2    1.40    0.30
  -2 -11   2    1.80    0.80
   2 -11  -2    0.90    0.90
   2  11  -2    2.70    0.70
  -2  11   2    1.80    0.80
   2  11  -2    2.90    1.30
  -2  11   2    1.20    0.90
   1 -11  -2    4.00    0.90
  -1 -11   2    2.90    0.50
  -1 -11   2    3.60    1.00
   1 -11  -2    4.10    0.80
   1 -11  -2    3.20    1.10
  -1 -11   2    3.20    0.70
   1  11  -2    4.30    0.80
  -1  11   2    3.90    1.00
  -1  11   2    4.70    0.80
   1  11  -2    3.90    0.90
   1  11  -2    3.60    1.20
   1  11  -2    2.60    1.00
   0 -11   2   71.39    2.80
   0 -11  -2   69.89    3.20
   0 -11  -2   72.79    2.70
   0 -11   2   67.29    3.00
   0  11  -2   66.99    2.90
   0  11   2   66.59    2.80
   0  11   2   68.69    2.80
   0  11   2   72.09    2.80
   0  11  -2   71.49    3.00
   0  11  -2   71.79    3.20
   0  11  -2   67.59    2.90
   0  11   2   68.59    2.80
  -1 -11  -2   78.79    2.90
   1 -11   2   73.09    3.30
   1 -11   2   84.09    3.40
  -1  11  -2   77.79    3.30
   1  11   2   78.59    3.80
   1  11   2   76.99    2.90
   1  11   2   79.29    2.90
  -1  11  -2   77.89    3.50
   1  11   2   78.29    3.00
   1  11   2   81.09    2.90
   2 -11   2   12.90    1.60
   2 -11   2   11.50    1.90
   2 -11   2    7.40    1.00
  -2 -11  -2    9.80    1.00
   2  11   2    9.40    1.10
  -2  11  -2   11.60    1.70
   2  11   2    4.90    1.00
   2  11   2    6.10    0.60
  -2  11  -2    8.70    1.10
   2  11   2    8.20    0.80
   3 -11   2   21.90    1.90
  -3 -11  -2   19.40    1.30
   3 -11   2   20.00    2.10
   3 -11   2   20.50    2.30
   3  11   2   21.50    3.00
  -3  11  -2   21.20    1.90
   3  11   2   21.90    1.10
  -3  11  -2   21.30    2.00
   3  11   2   22.60    1.40
   4 -11   2   83.79    4.80
  -4 -11  -2   81.59    3.10
   4 -11   2   82.89    3.80
   4 -11   2   78.89    4.50
   4 -11   2   82.19    4.20
   4  11   2   84.39    5.70
  -4  11  -2   71.89    3.80
   4  11   2   79.39    3.20
  -4  11  -2   83.89    3.80
   4  11   2   81.79    3.00
   5 -11   2    6.00    2.00
   5 -11   2    2.30    1.00
  -5 -11  -2    7.40    1.10
   5 -11   2    6.50    1.50
   5 -11   2    3.00    1.10
   5  11   2    3.40    1.40
   5  11   2    5.10    0.90
   5  11   2    4.40    0.70
  -5  11  -2    5.60    1.40
  -5  11  -2    5.70    1.70
   6 -11   2   14.70    3.00
   6 -11   2    7.00    1.50
   6 -11   2    9.80    1.70
  -6  11  -2   13.90    2.30
   6  11   2   13.60    1.50
   6  11   2    6.00    1.90
   6  11   2    9.90    1.20
  -6  11  -2   12.50    1.80
   7 -11   2    1.10    1.10
   7 -11   2    3.40    2.20
   7 -11   2    2.30    1.40
  -7  11  -2    4.60    2.10
   7  11   2    0.80    1.60
   7  11   2    1.10    0.90
   8 -11   2    1.30    1.40
   8 -11   2   -0.70    1.00
   8 -11   2   -1.50    1.80
  -8  11  -2    1.60    1.70
   8  11   2   -0.50    1.60
   8  11   2    0.00    1.10
   9 -11   2    0.10    1.30
   9 -11   2    1.50    2.50
   9 -11   2   -0.90    1.60
  -9  11  -2    0.30    2.00
   9  11   2   -0.20    2.00
  10 -11   2   -2.00    1.70
  10 -11   2   -0.20    1.60
  10 -11   2    0.20    2.10
  10  11   2   -1.50    2.00
 -10  11  -2    3.90    2.20
  11 -11   2    7.40    3.50
  11 -11   2    1.50    2.10
  11 -11   2    3.00    2.20
  11  11   2   -0.70    3.00
  12 -11   2   -1.50    2.00
  12 -11   2    3.80    3.40
  12 -11   2   -5.30    2.10
  12  11   2   -5.50    2.60
  13 -12  -2   -3.60    2.60
  13 -12  -2    1.80    3.40
  12 -12  -2    0.60    3.00
  12 -12  -2   -1.90    2.20
  11 -12  -2    1.40    2.70
  11 -12  -2   -1.50    2.20
  11 -12  -2    0.30    2.40
  11  12  -2   -6.60    3.20
  10 -12  -2   -2.30    1.70
  10 -12  -2    0.10    2.10
  10 -12  -2   -2.30    1.60
  10  12  -2   -4.30    2.70
   9 -12  -2   -2.00    1.60
   9 -12  -2    0.00    1.60
   9 -12  -2    1.40    2.00
  -9  12   2    0.00    1.80
   9  12  -2   -2.20    2.60
  -8 -12   2    8.70    2.20
   8 -12  -2    7.50    2.70
   8 -12  -2    3.40    1.80
  -8  12   2    7.90    1.80
  -8  12   2    7.30    2.30
   8  12  -2    2.00    2.30
  -8  12   2    5.60    1.70
   7 -12  -2   12.60    2.80
   7 -12  -2    6.70    1.70
   7 -12  -2    7.50    1.80
  -7 -12   2   14.50    2.40
  -7  12   2   15.70    2.60
  -7  12   2   17.00    2.20
  -7  12   2   10.00    1.90
   7  12  -2    5.70    2.60
   6 -12  -2    2.20    1.50
   6 -12  -2    0.40    1.10
   6 -12  -2    0.30    1.70
  -6 -12   2    1.30    1.70
  -6  12   2   -3.60    1.50
   6  12  -2    0.10    2.10
  -6  12   2    2.00    1.20
   5 -12  -2   58.19    4.10
  -5 -12   2   51.49    3.40
   5 -12  -2   52.79    3.90
   5 -12  -2   60.89    4.00
  -5 -12   2   48.80    2.90
  -5 -12   2   56.99    2.70
   5  12  -2   59.89    3.10
   5  12  -2   60.99    6.70
  -5  12   2   57.79    3.40
  -5  12   2   54.29    3.40
  -4 -12   2   11.70    2.10
  -4 -12   2   11.30    1.60
   4 -12  -2    7.90    1.50
   4 -12  -2    9.70    2.00
  -4  12   2   11.70    1.90
   4  12  -2   10.90    1.30
  -4  12   2   10.60    1.50
   4  12  -2    8.80    2.20
   3 -12  -2   -0.30    1.20
   3 -12  -2    1.10    0.90
  -3 -12   2   -0.30    0.90
  -3 -12   2   -1.00    1.10
  -3 -12   2    0.20    0.50
   3 -12  -2    1.50    1.00
   3  12  -2    1.70    1.60
  -3  12   2    1.50    0.90
  -3  12   2    1.00    1.20
   3  12  -2   -0.30    0.60
  -2 -12   2   20.00    0.90
  -2 -12   2   17.30    1.60
   2 -12  -2   19.00    2.00
   2 -12  -2   18.00    1.50
   2 -12  -2   20.80    2.10
  -2 -12   2   18.20    2.20
  -2 -12   2   19.10    1.40
   2  12  -2   21.80    1.60
  -2  12   2   18.10    1.70
  -2  12   2   19.60    1.80
  -1 -12   2   80.89    2.90
  -1 -12   2   78.29    3.30
   1 -12  -2   77.69    3.10
   1 -12  -2   78.89    3.80
   1  12  -2   76.09    3.50
  -1  12   2   83.09    3.20
   1  12  -2   83.59    3.40
   1  12  -2   81.09    3.40
  -1  12   2   82.09    3.40
   0 -12   2    0.90    0.80
   0 -12  -2    0.30    0.80
   0 -12   2    0.30    0.40
   0 -12  -2    0.40    0.60
   0  12   2    0.10    0.70
   0  12  -2    0.00    0.70
   0  12  -2    0.40    0.50
   0  12   2   -0.10    0.80
   0  12   2    0.10    0.50
   0  12   2   -0.60    0.50
   0  12  -2    0.50    0.90
   1 -12   2   21.10    1.80
   1 -12   2   23.70    1.80
  -1 -12  -2   21.80    1.40
  -1  12  -2   22.70    1.90
   1  12   2   21.30    2.30
   1  12   2   22.50    1.50
   1  12   2   21.50    1.60
   1  12   2   24.50    1.40
  -1  12  -2   24.40    2.00
   1  12   2   22.40    1.50
  -2 -12  -2  105.09    3.70
   2 -12   2  105.39    4.30
   2 -12   2  106.49    4.40
   2 -12   2  101.79    5.00
   2  12   2  105.49    3.90
   2  12   2  107.19    5.40
   2  12   2  106.49    3.80
  -2  12  -2  110.29    4.60
   2  12   2  113.29    3.60
  -2  12  -2  114.79    4.40
   3 -12   2   42.90    2.80
   3 -12   2   42.80    3.30
  -3 -12  -2   42.50    2.00
   3 -12   2   39.40    2.50
  -3  12  -2   40.80    2.50
  -3  12  -2   42.70    2.80
   3  12   2   41.80    3.90
   3  12   2   42.90    1.60
   3  12   2   43.00    2.00
   4 -12   2    0.30    1.10
   4 -12   2   -0.30    0.90
   4 -12   2    0.90    1.50
  -4 -12  -2   -0.50    0.70
   4 -12   2    0.30    0.60
  -4  12  -2    0.50    1.30
   4  12   2    0.10    0.40
  -4  12  -2    0.30    0.90
   4  12   2    0.50    1.10
   4  12   2    0.50    0.60
   5 -12   2   48.20    4.00
   5 -12   2   45.70    3.10
  -5 -12  -2   46.70    2.30
   5 -12   2   48.60    3.70
   5 -12   2   47.40    4.10
   5  12   2   51.19    2.30
  -5  12  -2   49.40    3.00
   5  12   2   51.39    5.50
   5  12   2   51.99    2.60
  -5  12  -2   46.80    3.40
   6 -12   2   -0.50    0.80
   6 -12   2    0.90    1.90
  -6 -12  -2   -1.20    0.80
   6 -12   2    1.10    1.20
  -6  12  -2    0.00    1.10
  -6  12  -2    2.00    1.80
   6  12   2    0.30    1.40
   6  12   2   -1.20    0.70
   7 -12   2   -0.70    1.20
   7 -12   2    1.20    1.90
   7 -12   2   -0.30    0.90
  -7  12  -2   -1.00    1.50
   7  12   2   -0.90    1.30
   7  12   2   -0.10    1.70
   8 -12   2    3.20    1.50
   8 -12   2    1.70    1.50
   8 -12   2    6.80    2.90
  -8  12  -2    7.40    2.40
   8  12   2    2.50    2.00
   9 -12   2   -1.30    1.50
   9 -12   2   -0.10    1.30
   9 -12   2    2.20    2.50
   9  12   2   -1.00    2.10
  -9  12  -2    2.70    2.20
  10 -12   2    2.40    2.00
  10 -12   2    3.50    2.10
  10 -12   2    5.10    3.00
  10  12   2   -1.40    2.60
 -10  12  -2    7.30    2.70
  11 -12   2    3.40    3.20
  11 -12   2   -0.70    1.90
  11 -12   2   -1.20    1.90
  11  12   2   -3.00    2.80
  12 -12   2   -3.20    1.90
  12 -12   2    4.80    3.50
  12 -12   2   -2.40    2.50
  12  12   2   -4.60    3.00
  12 -13  -2    3.20    2.90
  12 -13  -2   10.40    3.90
  11 -13  -2    1.70    2.90
  11 -13  -2   -5.30    2.10
  10 -13  -2    7.80    3.30
  10 -13  -2    4.70    2.40
  10 -13  -2    1.40    2.10
  10  13  -2   -0.30    2.90
   9 -13  -2   -0.60    1.50
   9 -13  -2    0.00    1.70
   9 -13  -2    1.10    1.90
   9  13  -2   -2.20    2.40
  -9  13   2    1.20    1.80
   8 -13  -2   11.90    2.30
   8 -13  -2   15.30    2.40
  -8  13   2   17.30    2.30
   8  13  -2   11.00    3.20
  -8  13   2   26.80    3.40
  -8  13   2   22.50    2.40
   7 -13  -2   14.90    2.30
   7 -13  -2   19.00    3.30
  -7  13   2   17.50    2.40
  -7  13   2   16.90    2.10
  -7  13   2   21.00    3.00
   7  13  -2    8.70    2.90
   6 -13  -2   25.40    3.80
  -6 -13   2   27.70    3.00
   6 -13  -2   28.10    3.50
  -6 -13   2   24.60    2.20
   6 -13  -2   17.20    2.20
  -6  13   2   26.70    2.60
  -6  13   2   29.50    3.30
   5 -13  -2  108.09    5.80
   5 -13  -2  109.09    5.50
  -5 -13   2  108.09    5.40
  -5 -13   2  102.29    4.40
   5 -13  -2  107.89    5.30
  -5 -13   2  110.39    4.20
  -5  13   2  110.59    4.80
   5  13  -2  108.09    8.30
  -5  13   2  105.39    5.00
   4 -13  -2  256.17    8.40
   4 -13  -2  257.37    9.20
  -4 -13   2  247.38    8.40
   4 -13  -2  259.97    9.80
  -4 -13   2  252.57    9.40
  -4  13   2  253.37    8.70
   4  13  -2  257.87    8.60
  -4  13   2  260.67    9.00
   4  13  -2  247.78   11.80
  -3 -13   2    0.60    0.50
   3 -13  -2    0.90    1.00
   3 -13  -2    2.80    1.50
   3 -13  -2    1.30    1.00
  -3 -13   2    1.80    1.00
   3  13  -2    3.10    1.70
  -3  13   2    1.60    1.00
   3  13  -2    3.40    0.90
  -3  13   2    2.10    1.20
   2 -13  -2  139.19    5.00
   2 -13  -2  136.89    5.70
   2 -13  -2  132.79    5.30
  -2 -13   2  130.69    5.00
  -2 -13   2  134.89    4.80
   2  13  -2  145.79    5.10
  -2  13   2  137.09    5.20
  -2  13   2  134.89    5.00
   2  13  -2  139.19    7.20
  -1 -13   2   51.39    2.70
   1 -13  -2   48.90    3.00
   1 -13  -2   53.39    2.50
  -1 -13   2   53.09    2.20
   1  13  -2   53.39    2.80
  -1  13   2   55.09    2.60
   1  13  -2   50.09    2.90
  -1  13   2   52.09    2.70
   1  13  -2   53.49    2.60
   0 -13   2   23.90    1.60
   0 -13   2   21.10    1.80
   0 -13  -2   22.50    1.90
   0 -13  -2   20.50    1.50
   0  13  -2   22.20    1.70
   0  13  -2   21.50    2.00
   0  13   2   21.30    1.70
   0  13  -2   20.50    1.80
   0  13   2   21.30    1.80
  -1 -13  -2   66.49    2.70
   1 -13   2   69.89    3.10
   1 -13   2   64.39    3.10
   1  13   2   65.09    2.80
   1  13   2   62.59    2.70
   1  13   2   69.89    3.70
  -1  13  -2   68.29    3.30
  -1  13  -2   67.19    3.10
   1  13   2   72.89    2.70
   1  13   2   63.79    2.90
  -2 -13  -2    1.70    0.70
   2 -13   2    0.70    1.00
   2 -13   2    3.60    1.40
   2 -13   2    1.70    0.80
  -2  13  -2    2.20    1.00
  -2  13  -2    1.90    1.20
   2  13   2    1.70    0.90
   2  13   2    0.90    0.40
   2  13   2    2.00    0.60
   2  13   2    1.70    0.30
   2  13   2    1.70    0.90
   3 -13   2   11.30    1.50
   3 -13   2   15.40    2.50
  -3 -13  -2   15.20    1.30
   3 -13   2   22.00    2.30
   3  13   2   16.70    1.30
  -3  13  -2   14.90    2.20
   3  13   2   16.00    1.50
  -3  13  -2   15.40    1.70
   3  13   2   14.90    1.00
   3  13   2   15.70    0.80
   4 -13   2   56.89    4.00
  -4 -13  -2   54.29    2.50
   4 -13   2   54.59    3.70
   4 -13   2   53.59    3.90
   4 -13   2   53.09    3.10
  -4  13  -2   56.59    3.30
  -4  13  -2   51.59    3.30
   4  13   2   54.79    2.00
   4  13   2   57.29    5.10
   4  13   2   58.69    2.70
   5 -13   2    1.60    1.90
  -5 -13  -2    0.40    0.90
   5 -13   2   -0.30    1.30
   5 -13   2    1.30    1.20
   5 -13   2   -0.10    0.70
   5  13   2   -0.30    1.20
  -5  13  -2    1.50    1.60
  -5  13  -2    2.00    1.20
   5  13   2    0.40    0.70
   5  13   2   -0.20    0.50
   6 -13   2   18.10    2.40
   6 -13   2   25.10    3.50
  -6 -13  -2   25.30    1.90
   6 -13   2   25.00    3.70
  -6  13  -2   24.30    2.50
  -6  13  -2   26.90    3.10
   7 -13   2   -0.30    0.90
   7 -13   2    0.60    2.10
  -7 -13  -2    0.00    0.90
   7 -13   2   -1.40    1.20
  -7  13  -2   -1.00    1.60
   7  13   2   -0.10    1.60
   8 -13   2    1.80    1.70
   8 -13   2    3.20    2.40
   8 -13   2    1.40    1.30
   8  13   2    0.10    1.90
  -8  13  -2    5.10    2.10
   9 -13   2   10.30    3.20
   9 -13   2    4.10    2.00
   9 -13   2    4.20    1.80
   9  13   2    3.70    2.80
  -9  13  -2   12.80    2.90
  10 -13   2   -1.40    1.50
  10 -13   2   -4.40    1.80
  10 -13   2    1.00    2.60
  10  13   2   -2.90    2.10
 -10  13  -2    0.80    2.20
  11 -13   2   -2.00    1.80
  11 -13   2    2.60    3.00
  11 -13   2   -1.30    2.30
  11  13   2   -2.30    2.70
  12 -13   2   -3.90    2.50
  12 -13   2    2.30    3.20
  12  13   2   -4.40    3.40
  12 -14  -2    0.40    3.20
  12 -14  -2   -4.00    2.50
  11 -14  -2    3.20    3.10
  11 -14  -2   -5.30    2.10
  11  14  -2   -6.30    3.10
  10 -14  -2    4.70    2.90
  10 -14  -2    1.70    2.20
  10  14  -2   -4.10    3.30
   9 -14  -2   -2.20    1.50
   9 -14  -2   -3.10    1.40
   9 -14  -2    0.10    2.20
   9  14  -2   -3.50    2.70
  -9  14   2    2.20    2.20
   8 -14  -2    0.80    2.00
   8 -14  -2   -0.60    1.40
   8 -14  -2   -0.70    1.50
  -8  14   2    2.60    2.00
  -8  14   2   -0.20    1.40
   8  14  -2   -1.20    2.60
  -8  14   2    1.30    1.50
   7 -14  -2   -1.70    1.20
   7 -14  -2    0.50    1.40
   7 -14  -2    0.80    1.90
  -7 -14   2   -0.10    1.10
  -7  14   2    1.60    1.40
  -7  14   2    0.80    1.80
   7  14  -2   -0.80    2.30
  -6 -14   2   -0.30    1.20
   6 -14  -2   -1.40    1.00
   6 -14  -2   -1.00    1.60
   6 -14  -2    0.50    1.40
  -6  14   2   -0.50    1.20
   6  14  -2    0.60    2.10
  -6  14   2   -0.80    1.50
   5 -14  -2   47.80    4.10
   5 -14  -2   47.60    3.90
   5 -14  -2   41.60    3.70
  -5 -14   2   42.70    2.70
  -5  14   2   50.29    3.30
  -5  14   2   41.30    3.40
   5  14  -2   53.79    7.00
  -4 -14   2  220.68    7.80
  -4 -14   2  223.88    7.60
   4 -14  -2  228.18    9.20
   4 -14  -2  237.28    8.70
   4 -14  -2  223.38    7.20
  -4  14   2  229.58    8.30
  -4  14   2  237.08    8.10
   4  14  -2  227.98   11.50
   4  14  -2  259.07    8.70
   3 -14  -2    2.50    1.50
  -3 -14   2    0.60    1.00
   3 -14  -2    0.20    1.00
   3 -14  -2    2.10    1.00
  -3 -14   2   -0.10    0.20
  -3  14   2   -0.10    1.20
  -3  14   2    1.20    1.10
   3  14  -2    2.10    0.80
   3  14  -2    1.00    1.80
  -2 -14   2  100.29    4.20
   2 -14  -2   99.69    4.10
   2 -14  -2  106.69    4.50
   2 -14  -2  101.49    4.90
   2  14  -2  102.79    4.40
   2  14  -2  104.39    4.20
  -2  14   2  101.59    4.20
   2  14  -2  104.99    6.50
   2  14  -2  103.49    4.20
  -2  14   2  103.79    4.40
   1 -14  -2    2.90    1.00
   1 -14  -2    4.70    1.40
  -1 -14   2    2.30    0.50
  -1 -14   2    2.90    1.10
  -1  14   2    2.50    0.90
   1  14  -2    2.40    0.80
   1  14  -2    4.30    1.20
  -1  14   2    2.70    1.20
   1  14  -2    3.90    1.30
   0 -14   2   47.80    2.70
   0 -14   2   53.29    2.50
   0 -14  -2   49.80    2.90
   0 -14  -2   48.90    2.40
   0  14  -2   46.80    2.90
   0  14  -2   51.79    2.90
   0  14   2   53.09    2.40
   0  14   2   49.99    2.60
   0  14   2   47.70    2.60
  -1 -14  -2    4.50    1.00
   1 -14   2    7.10    1.40
   1 -14   2    4.00    0.90
   1  14   2    6.50    1.20
  -1  14  -2    6.00    1.60
   1  14   2    4.10    1.00
   1  14   2    3.90    1.00
   1  14   2    6.10    0.90
   1  14   2    4.00    0.60
  -1  14  -2    6.40    1.20
   2 -14   2    6.70    1.50
   2 -14   2    5.10    1.00
   2 -14   2    7.40    2.00
  -2 -14  -2    7.30    1.10
   2  14   2    2.90    1.10
   2  14   2    8.20    1.30
  -2  14  -2    7.10    1.70
   2  14   2    5.20    0.50
   2  14   2    6.10    0.60
   2  14   2    6.00    0.90
  -2  14  -2    5.30    1.30
   3 -14   2    0.40    0.90
   3 -14   2    0.40    1.50
   3 -14   2   -0.50    1.10
  -3 -14  -2    0.30    0.80
  -3  14  -2    0.30    1.10
   3  14   2   -0.20    1.10
  -3  14  -2    0.20    1.40
   3  14   2    1.50    1.00
   3  14   2    1.00    0.60
   4 -14   2    0.30    1.70
   4 -14   2    0.20    0.70
   4 -14   2    2.30    1.40
  -4 -14  -2    2.80    1.00
   4 -14   2    0.10    1.10
   4  14   2    1.00    0.70
  -4  14  -2    3.00    1.60
   4  14   2    1.40    1.30
  -4  14  -2    2.00    1.20
   5 -14   2   32.10    3.70
  -5 -14  -2   30.90    2.00
   5 -14   2   32.00    3.20
   5 -14   2   34.20    2.90
   5 -14   2   30.00    3.50
   5  14   2   31.80    5.00
  -5  14  -2   31.90    2.70
  -5  14  -2   31.80    3.10
   5  14   2   35.90    2.60
   6 -14   2   44.90    4.20
   6 -14   2   42.30    4.40
   6 -14   2   47.90    4.00
  -6 -14  -2   46.10    2.50
  -6  14  -2   41.80    3.50
   6  14   2   45.70    6.10
  -6  14  -2   43.20    3.30
   7 -14   2    1.50    1.20
   7 -14   2    1.90    1.50
   7 -14   2    2.90    2.20
  -7 -14  -2    2.70    1.20
  -7  14  -2    2.20    1.80
   7  14   2    1.50    1.90
  -8 -14  -2   20.70    2.00
   8 -14   2   25.50    4.40
   8 -14   2   14.80    2.70
  -8  14  -2   27.90    3.80
   9 -14   2    3.30    1.80
   9 -14   2    6.90    2.20
   9 -14   2    7.20    3.20
  -9  14  -2    9.90    2.80
   9  14   2    2.30    2.60
  10 -14   2    1.30    2.00
  10 -14   2    2.90    2.70
  10 -14   2   -1.10    1.60
 -10  14  -2    4.30    2.40
  10  14   2   -1.70    2.70
  11 -14   2   -1.10    2.40
  11 -14   2    1.70    3.10
 -11  14  -2    3.70    2.80
  11  14   2   -5.40    3.00
  12 -15  -2    2.40    3.40
  12 -15  -2   -3.40    2.50
  11 -15  -2    4.40    2.90
  11 -15  -2   11.70    4.10
  11  15  -2   -6.30    4.00
  10 -15  -2   -1.20    2.10
  10 -15  -2    1.40    2.70
  10  15  -2   -5.10    2.90
  -9 -15   2    1.60    1.40
   9 -15  -2   -2.70    1.80
   9 -15  -2   -0.60    2.00
   9  15  -2   -3.20    2.90
  -9  15   2   -1.10    1.80
   8 -15  -2    8.40    2.30
   8 -15  -2   17.60    3.80
  -8 -15   2   14.70    2.10
  -8  15   2   17.30    3.20
  -8  15   2   14.10    2.50
  -8  15   2   15.50    2.40
   7 -15  -2   -0.90    1.50
  -7 -15   2    1.30    1.40
   7 -15  -2    1.70    2.10
   7 -15  -2   -1.70    1.40
   7  15  -2   -1.60    2.30
  -7  15   2    0.30    1.90
  -7  15   2   -1.10    1.30
  -6 -15   2    3.60    1.40
   6 -15  -2    5.00    2.40
   6 -15  -2    2.40    1.60
   6 -15  -2    0.60    1.20
  -6  15   2    5.50    2.20
   6  15  -2    3.30    2.40
  -6  15   2    4.10    1.50
   5 -15  -2   -1.60    0.80
  -5 -15   2    0.20    1.20
   5 -15  -2   -0.10    1.60
   5 -15  -2    0.20    1.40
   5  15  -2   -0.40    2.20
  -5  15   2    2.60    1.20
  -5  15   2    1.70    1.60
  -4 -15   2  108.39    5.00
   4 -15  -2  109.99    5.40
   4 -15  -2  109.69    5.80
  -4 -15   2  101.89    4.50
   4  15  -2  109.89    8.60
  -4  15   2  107.19    5.10
  -4  15   2  103.19    4.80
  -3 -15   2    6.80    1.50
   3 -15  -2    8.00    1.50
   3 -15  -2    6.80    1.40
   3 -15  -2    8.80    2.10
  -3  15   2    7.20    1.70
  -3  15   2    8.10    1.50
   3  15  -2    5.50    1.30
   3  15  -2    5.60    2.10
   2 -15  -2   32.60    2.80
   2 -15  -2   33.60    2.20
  -2 -15   2   33.60    2.30
   2 -15  -2   29.70    2.60
   2  15  -2   33.50    4.60
  -2  15   2   36.70    2.50
   2  15  -2   33.70    2.60
   2  15  -2   33.60    2.50
  -2  15   2   35.50    2.50
   2  15  -2   32.20    2.20
  -1 -15   2   34.10    2.30
  -1 -15   2   36.30    1.80
   1 -15  -2   34.30    2.70
   1 -15  -2   33.30    2.10
   1  15  -2   32.50    2.50
   1  15  -2   35.50    2.30
  -1  15   2   37.80    2.50
  -1  15   2   33.50    2.30
   1  15  -2   31.30    2.30
   0 -15  -2   -0.20    0.90
   0 -15   2   -1.10    0.90
   0 -15  -2   -0.50    0.80
   0 -15   2    0.60    0.60
   0  15  -2   -0.60    1.10
   0  15   2    1.20    0.90
   0  15   2   -0.10    0.60
   0  15  -2    0.60    1.10
   0  15   2   -0.40    1.00
   1 -15   2    0.50    1.10
   1 -15   2    0.60    0.70
  -1 -15  -2    0.10    0.80
   1  15   2   -0.10    0.90
  -1  15  -2   -0.90    1.10
   1  15   2   -0.20    0.40
  -1  15  -2   -0.90    1.00
   1  15   2    0.00    0.80
   1  15   2   -0.10    0.50
   1  15   2    0.20    1.00
   2 -15   2    7.00    2.00
  -2 -15  -2    6.20    1.10
   2 -15   2    4.20    1.10
   2 -15   2    9.40    1.70
  -2  15  -2    6.60    1.80
   2  15   2    5.80    0.50
   2  15   2    2.90    1.20
   2  15   2    3.80    0.40
  -2  15  -2    5.30    1.40
   2  15   2    5.00    0.90
   2  15   2    5.30    1.10
   2  15   2    5.90    1.30
   3 -15   2   27.80    2.70
   3 -15   2   25.00    3.10
   3 -15   2   25.60    2.40
  -3 -15  -2   27.70    1.80
  -3  15  -2   27.30    2.40
   3  15   2   29.10    4.20
   3  15   2   26.50    2.00
   3  15   2   24.90    1.80
  -3  15  -2   26.50    2.70
   4 -15   2   86.79    4.30
  -4 -15  -2   88.19    3.50
   4 -15   2   91.69    5.10
   4 -15   2   79.69    5.10
   4 -15   2   97.29    5.00
  -4  15  -2   85.89    4.60
   4  15   2   93.49    6.70
  -4  15  -2   93.09    4.50
   4  15   2   86.89    3.70
   4  15   2   84.79    3.70
   5 -15   2    1.00    1.20
   5 -15   2    1.60    1.50
  -5 -15  -2    3.50    1.10
   5 -15   2    0.40    1.80
   5 -15   2    1.40    0.90
   5  15   2    0.20    1.50
  -5  15  -2    3.00    1.80
  -5  15  -2    3.80    1.50
   6 -15   2    4.20    1.30
   6 -15   2    4.50    1.70
   6 -15   2   10.20    2.70
  -6 -15  -2    8.40    1.40
  -6  15  -2    9.30    2.30
   6  15   2    2.30    1.90
  -6  15  -2    7.40    1.80
  -7 -15  -2    0.50    1.10
   7 -15   2    0.80    2.00
   7 -15   2    0.10    1.60
   7 -15   2   -0.10    1.00
   7  15   2   -0.30    1.90
  -7  15  -2    0.30    1.70
   8 -15   2    9.60    3.10
   8 -15   2    3.60    2.00
  -8 -15  -2    8.90    2.40
   8 -15   2    3.80    1.60
   8  15   2    3.50    2.60
  -8  15  -2    7.00    2.50
   9 -15   2   -0.20    1.80
   9 -15   2    0.20    1.50
   9 -15   2    3.60    2.60
   9  15   2   -1.50    2.40
  -9  15  -2    0.70    2.00
  10 -15   2    2.30    2.90
  10 -15   2   -2.30    2.20
 -10  15  -2    1.40    2.50
  10  15   2   -4.40    2.80
  11 -15   2   10.80    3.30
  11 -15   2   17.70    4.50
 -11  15  -2   16.20    3.60
  12 -16  -2    3.80    3.40
  12 -16  -2   -0.70    2.50
 -12 -16   2    1.10    1.80
  11 -16  -2   -4.30    2.30
  11 -16  -2   -0.40    2.50
 -11 -16   2    2.10    1.70
  10 -16  -2   -0.40    2.10
 -10 -16   2    0.80    1.60
  10 -16  -2    3.90    2.80
  10  16  -2   -4.70    3.60
 -10  16   2    1.60    2.40
   9 -16  -2    7.20    3.00
   9 -16  -2    6.50    2.30
  -9 -16   2    5.00    1.80
  -9  16   2    8.60    2.90
   9  16  -2   -0.90    3.10
  -8 -16   2    0.70    1.40
   8 -16  -2    1.10    2.20
   8 -16  -2   -1.80    1.60
  -8  16   2    1.80    2.10
  -8  16   2    1.50    1.60
  -8  16   2    1.20    1.60
   8  16  -2   -3.60    2.70
  -7 -16   2   10.60    1.90
   7 -16  -2    6.80    2.10
   7 -16  -2    9.40    3.00
  -7  16   2    9.90    2.60
  -7  16   2    8.50    1.80
   7  16  -2    3.80    2.70
   6 -16  -2    7.50    2.00
   6 -16  -2   13.50    3.20
  -6 -16   2    8.60    1.80
   6  16  -2    4.60    2.60
  -6  16   2   10.90    2.00
  -6  16   2    8.20    2.50
   5 -16  -2   25.70    3.50
   5 -16  -2   22.00    2.50
  -5 -16   2   28.40    2.30
  -5  16   2   28.00    3.20
  -5  16   2   28.50    2.70
   4 -16  -2   31.30    3.40
   4 -16  -2   21.80    2.40
  -4 -16   2   33.30    2.50
  -4  16   2   36.80    2.90
  -4  16   2   35.70    3.00
   3 -16  -2   52.89    3.10
  -3 -16   2   47.60    2.90
   3 -16  -2   50.39    3.60
   3 -16  -2   51.29    3.70
  -3  16   2   54.09    3.30
   3  16  -2   50.79    3.20
  -3  16   2   52.19    3.50
   3  16  -2   58.19    6.50
   2 -16  -2   29.30    2.60
   2 -16  -2   24.50    2.70
  -2 -16   2   24.10    2.10
   2 -16  -2   25.50    2.10
   2  16  -2   29.00    2.50
  -2  16   2   31.40    2.60
   2  16  -2   27.30    2.60
  -2  16   2   28.70    2.50
  -1 -16   2    0.60    1.10
  -1 -16   2   -0.30    0.50
   1 -16  -2   -0.20    0.90
   1 -16  -2   -0.30    1.10
   1  16  -2    0.10    1.10
  -1  16   2   -0.90    1.00
   1  16  -2   -0.70    1.20
  -1  16   2    2.00    1.30
   0 -16  -2   28.90    2.50
   0 -16   2   27.60    2.00
   0 -16   2   25.50    2.10
   0 -16  -2   26.40    1.90
   0  16   2   29.90    2.40
   0  16  -2   28.80    2.50
   0  16   2   28.10    1.90
   0  16   2   25.90    2.20
   0  16  -2   24.70    2.40
   1 -16   2    0.00    0.70
  -1 -16  -2   -0.70    0.80
   1 -16   2   -1.20    1.10
   1  16   2   -0.10    0.60
  -1  16  -2    1.90    1.20
  -1  16  -2   -0.40    1.40
   1  16   2   -0.30    0.90
   1  16   2   -0.90    1.00
   1  16   2   -0.10    1.00
   2 -16   2   26.10    2.90
  -2 -16  -2   23.20    1.80
   2 -16   2   26.70    2.40
   2 -16   2   26.00    2.40
  -2  16  -2   26.60    2.50
  -2  16  -2   28.50    3.00
   2  16   2   25.30    4.00
   2  16   2   25.90    2.10
   2  16   2   28.00    2.20
   2  16   2   27.30    1.90
   3 -16   2   11.50    1.60
   3 -16   2   20.00    2.30
  -3 -16  -2   16.30    1.50
   3 -16   2   16.70    2.90
   3 -16   2   14.50    2.20
   3  16   2   10.30    1.90
   3  16   2   18.00    1.90
   3  16   2   17.10    1.60
  -3  16  -2   19.80    2.60
  -3  16  -2   14.40    1.90
   4 -16   2   39.60    3.40
   4 -16   2   39.40    2.90
   4 -16   2   36.40    3.60
  -4 -16  -2   39.20    2.30
   4 -16   2   42.90    3.50
  -4  16  -2   35.00    3.10
   4  16   2   37.90    2.50
  -4  16  -2   37.90    3.10
   4  16   2   38.10    5.30
  -5 -16  -2   40.10    2.40
   5 -16   2   43.30    4.30
   5 -16   2   39.00    3.60
   5 -16   2   42.50    3.90
   5 -16   2   37.30    3.20
  -5  16  -2   44.00    3.70
  -5  16  -2   44.50    3.40
   5  16   2   35.80    5.50
  -6 -16  -2   29.00    2.20
   6 -16   2   33.70    4.00
   6 -16   2   21.90    2.60
   6 -16   2   36.50    4.70
  -6  16  -2   35.70    3.50
   7 -16   2    1.10    1.10
  -7 -16  -2    2.30    1.20
   7 -16   2    1.10    1.70
   7 -16   2    6.80    2.60
  -7  16  -2    5.30    2.20
   7  16   2   -1.50    1.90
   8 -16   2   -0.10    1.30
   8 -16   2    2.30    2.50
   8 -16   2   -1.10    1.70
   8  16   2   -2.30    2.10
  -8  16  -2    4.00    2.20
   9 -16   2    2.70    2.60
   9 -16   2    0.20    1.80
  -9  16  -2    2.40    2.30
   9  16   2   -2.90    2.50
  10 -16   2    6.70    3.60
  10 -16   2    4.60    2.60
 -10  16  -2   11.20    3.30
  10  16   2   -0.10    3.30
  11 -16   2   -7.10    2.10
  11 -16   2    1.70    3.10
  11  16   2   -6.60    3.10
 -11  16  -2    1.00    2.50
 -11 -17   2    0.90    1.70
  11 -17  -2   -0.60    2.50
  11 -17  -2   -1.30    2.50
 -10 -17   2    1.50    1.70
  10 -17  -2   -2.20    2.30
  10 -17  -2    3.00    2.80
 -10  17   2    5.70    3.00
   9 -17  -2    1.90    2.50
   9 -17  -2   -2.00    2.10
  -9 -17   2    1.10    1.60
  -9  17   2    4.20    2.70
   8 -17  -2   17.90    3.70
  -8 -17   2   14.70    2.30
   8 -17  -2   12.00    2.50
  -8  17   2   17.30    2.70
  -8  17   2   15.90    3.20
  -8  17   2   13.10    2.40
   7 -17  -2    4.20    2.00
  -7 -17   2    7.80    1.80
   7 -17  -2    8.90    3.00
  -7  17   2    5.40    1.90
   7  17  -2    1.30    2.90
  -7  17   2    9.50    2.70
   6 -17  -2    1.60    1.60
   6 -17  -2    0.20    2.00
  -6 -17   2    1.00    1.30
  -6  17   2   -0.90    1.20
  -6  17   2    0.20    1.90
   6  17  -2   -2.20    2.30
  -5 -17   2   57.89    3.40
   5 -17  -2   58.89    4.40
   5 -17  -2   56.09    4.40
  -5  17   2   65.09    4.10
   5  17  -2   51.19    7.30
  -5  17   2   54.99    3.80
   4 -17  -2    3.40    1.40
   4 -17  -2    6.70    2.20
  -4 -17   2    6.60    1.70
  -4  17   2    8.50    2.20
  -4  17   2    7.00    1.70
   4  17  -2    4.10    2.20
   3 -17  -2   36.20    3.10
  -3 -17   2   36.00    2.70
   3 -17  -2   38.30    3.50
   3 -17  -2   36.70    2.70
   3  17  -2   48.40    6.30
  -3  17   2   36.10    2.90
  -3  17   2   38.30    3.00
   3  17  -2   38.50    3.00
  -2 -17   2   -1.50    1.20
   2 -17  -2    1.50    1.40
   2 -17  -2   -1.20    0.90
   2 -17  -2    1.20    1.10
  -2  17   2   -1.10    1.20
   2  17  -2    0.80    1.50
  -2  17   2    0.20    1.10
   2  17  -2    0.20    1.20
   1 -17  -2   14.30    1.80
  -1 -17   2    9.50    0.90
  -1 -17   2   15.00    2.00
   1 -17  -2   17.30    2.40
   1  17  -2   12.60    1.80
   1  17  -2   14.30    2.10
  -1  17   2   17.60    2.30
  -1  17   2   11.90    1.60
   0 -17   2    0.40    0.70
   0 -17  -2    1.00    1.00
   0 -17  -2    1.30    1.30
   0 -17   2    2.70    1.40
   0  17   2    0.00    1.20
   0  17   2    0.70    1.10
   0  17  -2   -0.90    1.40
   0  17  -2    0.10    1.10
   1 -17   2   -0.20    1.10
  -1 -17  -2   -0.10    0.90
   1 -17   2   -0.50    0.70
  -1  17  -2    0.60    1.10
   1  17   2    1.40    1.30
   1  17   2    0.90    1.00
   1  17   2    0.40    1.10
  -1  17  -2    1.30    1.50
   1  17   2    0.40    1.00
  -2 -17  -2   15.50    1.70
   2 -17   2   10.60    1.50
   2 -17   2   15.70    2.20
   2 -17   2   14.60    2.60
   2  17   2   13.00    1.80
   2  17   2   12.30    1.50
  -2  17  -2   19.00    2.70
  -2  17  -2   15.20    2.00
   3 -17   2    1.80    1.10
   3 -17   2    1.70    0.70
   3 -17   2    3.10    1.60
  -3 -17  -2    1.80    1.00
   3 -17   2    1.50    1.90
   3  17   2    2.30    1.30
  -3  17  -2    3.80    1.90
   3  17   2   -0.10    1.40
  -3  17  -2   -0.30    1.30
  -4 -17  -2    0.90    1.00
   4 -17   2    1.60    1.80
   4 -17   2   -0.80    1.10
   4 -17   2    0.40    1.30
   4 -17   2    0.20    0.60
  -4  17  -2   -2.30    1.10
  -4  17  -2   -0.10    1.50
   4  17   2   -2.30    1.40
   4  17   2   -0.10    1.20
   5 -17   2   12.50    2.00
   5 -17   2   18.60    2.70
  -5 -17  -2   21.10    2.00
   5 -17   2   18.90    2.90
   5 -17   2   20.70    3.60
  -5  17  -2   16.50    2.30
  -5  17  -2   23.60    3.30
   5  17   2   20.30    2.20
  -6 -17  -2    7.20    1.50
   6 -17   2    3.80    1.40
   6 -17   2    4.40    1.80
   6 -17   2    7.90    2.70
  -6  17  -2    9.70    2.50
   6  17   2    1.70    2.10
   7 -17   2   -1.20    2.20
   7 -17   2   -1.00    1.50
  -7  17  -2   -1.90    1.80
   7  17   2   -2.30    2.00
   8 -17   2   -0.50    1.60
   8 -17   2    1.20    2.70
  -8  17  -2    4.00    2.40
   8  17   2   -4.20    2.10
   9 -17   2   -2.00    2.10
   9 -17   2    1.10    2.40
  -9  17  -2    0.90    2.20
   9  17   2   -4.20    2.50
  10 -17   2   -1.70    2.10
  10 -17   2    5.10    3.30
  10  17   2   -6.60    3.00
 -10  17  -2   -0.70    2.60
  11 -17   2   -6.10    2.30
  11 -17   2    1.70    3.10
 -11  17  -2    1.10    2.80
 -11 -18   2   10.00    2.40
  11 -18  -2    5.70    3.10
  11 -18  -2    7.40    3.70
  10 -18  -2    4.40    2.70
  10 -18  -2    8.80    3.50
 -10 -18   2    8.70    2.20
 -10  18   2    7.40    3.30
   9 -18  -2    5.80    3.20
  -9 -18   2    3.00    1.70
   9 -18  -2    1.40    2.30
  -9  18   2    8.30    3.00
  -8 -18   2    1.80    1.60
   8 -18  -2    0.70    2.40
   8 -18  -2   -3.90    1.70
  -8  18   2    3.80    1.90
  -8  18   2    2.40    2.50
  -8  18   2   -3.10    1.60
   7 -18  -2    1.70    1.80
   7 -18  -2    2.00    2.40
  -7 -18   2    1.50    1.40
   7  18  -2   -3.10    2.70
  -7  18   2    0.90    2.20
  -7  18   2    2.00    1.60
  -6 -18   2    3.40    1.50
   6 -18  -2   -0.40    1.60
   6 -18  -2    1.20    2.10
  -6  18   2    4.40    2.30
  -6  18   2    2.30    1.50
   6  18  -2   -3.50    2.30
   5 -18  -2   15.40    3.20
   5 -18  -2    8.50    1.90
  -5 -18   2   14.00    2.10
  -5  18   2   16.70    2.90
  -5  18   2   14.40    2.20
  -4 -18   2   -0.20    1.30
   4 -18  -2   -1.00    1.20
   4 -18  -2    0.00    1.70
  -4  18   2    0.30    1.60
   4  18  -2    0.40    2.10
  -4  18   2   -1.80    1.10
   3 -18  -2    3.80    1.90
   3 -18  -2    0.50    1.20
   3 -18  -2    0.80    1.20
  -3 -18   2    3.80    1.50
   3  18  -2    1.30    1.30
   3  18  -2    1.10    1.60
  -3  18   2    0.60    1.20
   3  18  -2    1.40    1.80
  -3  18   2    3.40    1.70
  -2 -18   2   12.90    2.00
   2 -18  -2   10.70    1.50
   2 -18  -2   17.80    2.20
   2 -18  -2   14.80    2.40
   2  18  -2   12.50    1.90
  -2  18   2   17.60    2.50
  -2  18   2    9.40    1.60
   2  18  -2   13.50    2.20
  -1 -18   2    2.50    0.60
  -1 -18   2    3.90    1.50
   1 -18  -2    7.00    1.40
   1 -18  -2    4.40    1.70
   1  18  -2    2.90    1.70
  -1  18   2    4.40    1.40
   1  18  -2    4.10    1.30
  -1  18   2    4.10    1.60
   0 -18   2    4.40    0.90
   0 -18  -2    4.50    1.30
   0 -18  -2    5.50    1.70
   0 -18   2    4.50    1.50
   0  18  -2    5.30    1.90
   0  18   2    3.90    1.30
   0  18  -2    3.40    1.30
   0  18   2    6.10    1.70
   1 -18   2   -0.40    1.60
  -1 -18  -2   -0.40    1.20
  -1 -18  -2    1.20    1.00
   1 -18   2   -1.50    0.70
   1 -18   2    1.40    1.40
   1  18   2   -1.50    1.20
  -1  18  -2    0.50    1.60
  -1  18  -2    0.80    1.10
   1  18   2   -0.40    1.00
   2 -18   2    0.60    1.00
  -2 -18  -2    2.10    1.00
   2 -18   2   -1.20    1.40
   2 -18   2    1.60    1.80
   2  18   2    2.30    1.30
  -2  18  -2    1.40    1.80
  -2  18  -2    0.10    1.20
   2  18   2    0.90    1.10
   3 -18   2    8.90    2.40
   3 -18   2   10.00    2.00
   3 -18   2    6.60    1.40
   3 -18   2    6.50    1.00
  -3 -18  -2   11.30    1.50
  -3  18  -2   10.90    1.90
   3  18   2    3.50    1.70
   3  18   2    9.10    1.50
   3  18   2    9.70    1.70
  -3  18  -2   10.20    2.30
  -4 -18  -2    2.70    1.10
   4 -18   2    1.80    1.30
   4 -18   2    2.70    2.20
   4 -18   2    4.10    1.80
   4  18   2    2.10    1.40
  -4  18  -2    4.30    2.00
  -4  18  -2    2.50    1.50
   4  18   2   -1.90    1.60
   5 -18   2   21.40    2.90
  -5 -18  -2   20.40    1.90
   5 -18   2   24.60    3.80
   5 -18   2   12.80    2.10
  -5  18  -2   19.30    3.00
   5  18   2   23.30    2.40
  -5  18  -2   20.20    2.60
   6 -18   2   -1.00    1.50
  -6 -18  -2   -0.20    1.00
   6 -18   2    0.10    2.10
   6  18   2   -1.60    1.90
   6  18   2   -0.20    1.30
  -6  18  -2   -0.20    2.00
   7 -18   2    7.10    2.80
   7 -18   2    3.30    2.00
  -7  18  -2    8.60    2.60
   7  18   2   -0.30    2.30
   8 -18   2    1.20    2.50
   8 -18   2   -0.70    1.80
   8  18   2   -4.60    2.30
  -8  18  -2    3.90    2.50
   9 -18   2    3.10    3.00
   9 -18   2    0.30    2.10
  -9  18  -2    1.60    2.60
   9  18   2   -5.30    2.80
  10 -18   2    5.60    2.80
  10 -18   2   11.50    4.20
 -10  18  -2    9.10    3.30
  11 -19  -2    5.20    3.60
  11 -19  -2   -1.50    2.70
 -10 -19   2    0.00    1.80
  10 -19  -2    2.60    2.90
  10 -19  -2   -3.50    2.10
 -10  19   2    4.00    3.00
   9 -19  -2    8.50    3.30
  -9 -19   2    2.90    1.80
   9 -19  -2    2.90    2.30
  -9  19   2   10.40    3.20
  -8 -19   2    2.00    1.60
   8 -19  -2   -1.80    1.90
   8 -19  -2    4.10    2.90
  -8  19   2    5.10    2.00
  -8  19   2    2.70    2.80
   7 -19  -2   -0.80    1.80
  -7 -19   2    0.10    1.30
   7 -19  -2   -0.20    1.90
  -7  19   2   -1.40    2.00
  -7  19   2    0.60    1.50
   6 -19  -2    1.60    2.20
  -6 -19   2    2.40    1.60
   6 -19  -2    0.00    1.50
  -6  19   2   -0.10    1.40
  -6  19   2   -0.30    2.00
   6  19  -2   -3.70    2.40
  -5 -19   2    5.40    1.70
   5 -19  -2    4.90    2.30
   5 -19  -2    3.40    1.60
  -5  19   2    3.90    1.70
  -5  19   2    7.40    2.40
   5  19  -2    0.40    2.50
   4 -19  -2    9.70    2.60
  -4 -19   2   11.10    2.00
   4 -19  -2    5.30    1.60
   4  19  -2    9.80    2.10
  -4  19   2   10.50    2.40
  -4  19   2    7.80    1.90
   4  19  -2    3.20    2.20
   3 -19  -2   -0.10    1.10
   3 -19  -2    2.10    1.90
   3 -19  -2    0.90    1.30
  -3 -19   2    2.90    1.60
  -3  19   2    2.70    1.40
   3  19  -2    2.50    1.40
   3  19  -2    1.80    1.80
  -3  19   2    0.90    1.60
   3  19  -2    2.40    1.80
   2 -19  -2   39.90    3.60
  -2 -19   2   41.90    2.90
   2 -19  -2   43.00    2.90
   2  19  -2   39.90    3.20
   2  19  -2   35.50    3.20
  -2  19   2   41.80    3.10
  -2  19   2   41.00    3.20
   1 -19  -2   31.30    3.00
   1 -19  -2   28.90    2.30
  -1 -19   2   28.50    2.50
   1  19  -2   33.10    3.00
   1  19  -2   32.90    3.00
  -1  19   2   25.00    2.40
  -1  19   2   29.80    2.70
   0 -19  -2   21.30    2.00
   0 -19   2   19.80    2.40
   0 -19   2   19.00    1.90
   0 -19  -2   21.30    2.60
   0  19   2   17.30    1.90
   0  19   2   20.20    2.40
   0  19  -2   18.90    2.20
   0  19  -2   21.60    2.80
   1 -19   2    2.40    1.60
  -1 -19  -2    2.60    1.50
   1 -19   2   -0.20    0.90
  -1 -19  -2    2.40    1.20
   1 -19   2    0.70    1.60
   1  19   2    3.10    1.50
  -1  19  -2    2.30    1.40
   1  19   2    2.30    1.30
  -1  19  -2    1.80    1.80
  -2 -19  -2    1.20    1.00
   2 -19   2    0.10    1.00
   2 -19   2    0.60    1.90
   2 -19   2    0.20    1.40
  -2  19  -2    1.90    1.90
  -2  19  -2    0.60    1.30
   2  19   2    0.80    1.10
   2  19   2    2.40    1.40
   3 -19   2    5.60    2.40
   3 -19   2    8.80    2.00
   3 -19   2    4.40    1.40
  -3 -19  -2    7.90    1.40
  -3  19  -2    5.90    2.10
  -3  19  -2    1.60    1.30
   3  19   2    8.20    1.70
   3  19   2   -0.20    2.90
   3  19   2    5.90    1.40
   4 -19   2    2.70    1.40
  -4 -19  -2    5.40    1.30
   4 -19   2    8.00    2.80
   4 -19   2    3.60    1.80
  -4  19  -2    2.70    1.60
   4  19   2   -0.40    1.90
   4  19   2    7.30    1.70
  -4  19  -2    3.60    2.10
   5 -19   2   -0.90    1.70
   5 -19   2    0.20    2.10
   5 -19   2   -0.40    1.40
  -5 -19  -2    0.60    1.00
  -5  19  -2    0.50    1.90
  -5  19  -2   -0.90    1.30
   5  19   2    0.90    1.40
   5  19   2   -3.80    1.80
   6 -19   2    0.60    1.70
   6 -19   2    8.30    3.10
  -6  19  -2    5.20    2.50
   6  19   2    0.00    2.30
   7 -19   2   -1.50    1.80
   7 -19   2    1.70    2.50
  -7  19  -2    2.80    2.40
   8 -19   2   -1.20    2.40
   8 -19   2   -3.20    1.90
  -8  19  -2    0.80    2.40
   9 -19   2   -2.60    1.90
   9 -19   2    1.00    2.80
  -9  19  -2    4.40    2.80
  10 -19   2    0.40    2.70
  10 -19   2   -3.80    2.20
 -10  19  -2    3.20    2.70
  10 -20  -2    3.60    3.40
 -10 -20   2    1.20    1.80
  10 -20  -2   -5.50    2.30
 -10  20   2    5.20    3.30
   9 -20  -2   -3.00    1.90
   9 -20  -2    0.90    2.80
  -9 -20   2    2.70    1.70
  -9  20   2    3.00    2.90
   8 -20  -2    1.30    2.40
   8 -20  -2   -0.40    2.00
  -8 -20   2   -2.00    1.30
  -8  20   2    3.00    2.50
  -7 -20   2    4.70    2.00
   7 -20  -2    1.10    1.90
   7 -20  -2    6.30    3.00
  -7  20   2    8.30    2.90
  -7  20   2    4.10    2.10
  -6 -20   2   -0.80    1.60
   6 -20  -2   -0.40    1.60
   6 -20  -2    2.20    2.20
  -6  20   2    0.50    1.70
  -6  20   2    2.50    2.20
   5 -20  -2    1.00    1.80
  -5 -20   2   -2.10    1.30
   5 -20  -2   -2.30    1.30
   5  20  -2    0.10    1.60
   5  20  -2   -4.10    2.30
  -5  20   2    2.80    2.00
  -5  20   2   -0.50    1.40
  -4 -20   2    1.00    1.50
   4 -20  -2   -2.20    1.20
   4 -20  -2    1.00    1.80
  -4  20   2   -1.10    1.70
  -4  20   2   -1.10    1.40
   4  20  -2    2.10    1.50
   4  20  -2   -0.80    1.40
   4  20  -2   -0.90    2.10
  -3 -20   2   27.90    2.80
   3 -20  -2   31.70    3.50
   3 -20  -2   28.20    2.60
   3 -20  -2   18.60    2.10
  -3  20   2   24.50    2.50
   3  20  -2   31.70    3.10
   3  20  -2   26.80    2.60
   3  20  -2   36.40    5.50
  -3  20   2   34.10    3.30
   2 -20  -2   -0.10    1.60
   2 -20  -2    0.60    1.20
  -2 -20   2    1.20    1.40
  -2  20   2    0.80    1.30
  -2  20   2    2.20    1.70
   2  20  -2    0.00    1.70
   2  20  -2   -0.20    1.40
   1 -20  -2   35.30    2.60
  -1 -20   2   39.60    2.90
   1 -20  -2   36.80    3.40
  -1  20   2   42.00    3.20
  -1  20   2   39.60    3.10
   1  20  -2   38.70    3.10
   0 -20  -2    9.00    1.70
   0 -20  -2    5.40    1.90
   0 -20   2    7.80    1.80
   0  20  -2    5.60    2.00
   0  20   2    7.60    1.60
   0  20  -2   10.00    1.90
   0  20   2   10.40    2.00
   1 -20   2   -1.00    0.90
  -1 -20  -2    0.60    1.10
   1 -20   2    0.40    1.80
   1 -20   2    0.90    1.40
  -1 -20  -2    0.50    1.30
  -1  20  -2   -1.00    1.50
   1  20   2    0.60    1.40
   1  20   2   -0.70    1.20
  -1  20  -2   -0.70    1.40
   2 -20   2    4.00    1.60
   2 -20   2    2.70    2.10
   2 -20   2   -1.20    1.00
  -2 -20  -2    2.60    1.10
  -2  20  -2    0.30    1.80
   2  20   2    1.60    1.40
   2  20   2    1.60    1.30
  -2  20  -2    1.20    1.50
   3 -20   2    6.00    2.60
  -3 -20  -2    5.30    1.30
   3 -20   2    5.10    2.00
   3 -20   2    3.90    1.40
  -3  20  -2    6.20    1.80
   3  20   2    4.50    1.40
   3  20   2    6.00    1.70
  -3  20  -2    1.60    2.10
   4 -20   2    0.80    2.10
   4 -20   2   -0.40    1.60
   4 -20   2   -1.10    1.30
  -4 -20  -2   -0.20    1.00
   4  20   2    0.90    1.30
  -4  20  -2    0.50    1.90
  -4  20  -2    0.40    1.50
   4  20   2   -0.70    1.20
   5 -20   2    7.90    2.50
  -5 -20  -2    2.60    1.20
   5 -20   2    0.60    1.60
   5 -20   2    2.30    2.40
   5  20   2    2.60    1.60
  -5  20  -2    3.80    2.40
   6 -20   2    2.10    1.90
   6 -20   2    1.60    2.50
  -6  20  -2    4.90    2.50
   6  20   2   -4.20    2.50
   7 -20   2    0.70    2.50
   7 -20   2   -0.70    1.70
  -7  20  -2    3.20    2.50
   8 -20   2   -3.80    1.70
   8 -20   2    2.20    2.70
  -8  20  -2    0.70    2.40
   9 -20   2    0.00    2.50
   9 -20   2    5.40    3.40
  -9  20  -2    4.60    3.20
  10 -21  -2    0.40    2.60
  10 -21  -2   -1.50    2.70
 -10  21   2    1.20    2.90
   9 -21  -2   -1.70    2.10
  -9 -21   2    2.80    1.90
   9 -21  -2    3.60    2.90
  -9  21   2    8.50    3.40
   8 -21  -2    1.60    2.80
  -8 -21   2   -3.40    1.70
   8 -21  -2   -2.90    1.70
  -8  21   2    4.00    3.00
   7 -21  -2    0.20    2.50
   7 -21  -2   -3.20    1.70
  -7 -21   2    2.20    1.90
  -7  21   2   -2.60    2.30
  -7  21   2   -2.10    1.70
   6 -21  -2   16.40    3.60
  -6 -21   2   15.90    2.50
   6 -21  -2    7.50    2.20
  -6  21   2   16.80    3.40
  -6  21   2    9.70    2.30
   5 -21  -2   -0.60    1.70
   5 -21  -2   -1.70    1.50
  -5 -21   2    1.20    1.60
   5  21  -2   -5.00    2.40
   5  21  -2   -0.20    1.80
  -5  21   2   -1.20    1.40
  -5  21   2    0.90    2.00
   4 -21  -2   -1.10    1.60
   4 -21  -2   -1.50    1.30
  -4 -21   2    0.00    1.50
   4  21  -2   -3.50    2.40
   4  21  -2    1.50    1.80
  -4  21   2   -0.30    1.50
  -4  21   2   -0.90    1.70
   4  21  -2    0.00    1.50
   3 -21  -2   11.30    1.80
   3 -21  -2   15.00    2.30
   3 -21  -2   16.80    3.20
  -3 -21   2   17.60    2.40
  -3  21   2   15.10    2.30
  -3  21   2   20.60    3.00
   3  21  -2   11.40    2.00
   3  21  -2   12.10    2.40
  -2 -21   2    5.70    1.80
   2 -21  -2    5.60    1.60
   2 -21  -2    5.80    2.10
  -2  21   2    3.20    1.50
   2  21  -2    5.10    1.80
   2  21  -2    3.90    2.00
  -2  21   2    4.80    2.00
   1 -21  -2    1.70    1.20
  -1 -21   2   -0.30    1.30
   1 -21  -2    1.40    1.60
  -1  21   2    2.70    1.80
  -1  21   2   -0.60    1.30
   1  21  -2   -0.60    1.50
   1  21  -2    0.60    1.60
   0 -21  -2   10.10    2.30
   0 -21  -2    9.80    1.80
   0 -21   2   11.00    2.10
   0  21  -2   12.20    2.50
   0  21  -2    7.90    1.90
   0  21   2   12.60    2.30
   0  21   2    9.50    1.80
  -1 -21  -2    8.20    1.60
   1 -21   2   11.20    2.20
  -1 -21  -2    9.00    2.10
   1 -21   2    6.40    2.50
   1 -21   2    4.70    1.60
   1  21   2    5.90    1.60
  -1  21  -2    6.20    1.80
  -1  21  -2    7.80    2.30
   1  21   2    9.50    2.00
   2 -21   2   12.50    2.90
   2 -21   2   11.20    1.70
   2 -21   2   15.70    2.60
  -2 -21  -2   16.00    1.90
  -2  21  -2   13.10    2.80
  -2  21  -2   11.70    2.20
   2  21   2   14.30    2.20
   2  21   2   11.50    1.90
   3 -21   2    1.10    2.20
  -3 -21  -2    0.90    1.00
   3 -21   2   -2.00    1.20
   3 -21   2    0.00    1.60
  -3  21  -2    1.10    2.10
   3  21   2    1.40    1.40
   3  21   2   -0.60    1.30
  -3  21  -2    0.60    1.50
   4 -21   2   -2.70    1.20
  -4 -21  -2    1.60    1.20
   4 -21   2   -0.60    1.80
   4 -21   2    0.40    1.60
   4  21   2   -1.30    1.20
  -4  21  -2    0.40    1.90
  -4  21  -2   -3.10    1.30
   4  21   2   -0.10    1.40
   5 -21   2    0.50    1.70
   5 -21   2    0.50    1.70
   5 -21   2    2.10    2.30
  -5  21  -2    5.70    2.40
   6 -21   2    0.70    2.40
   6 -21   2   -3.80    1.60
  -6  21  -2    0.30    2.00
   7 -21   2    4.90    3.10
   7 -21   2    0.70    2.20
  -7  21  -2    4.60    2.90
   8 -21   2    0.20    2.40
   8 -21   2    8.00    3.50
  -8  21  -2    7.80    3.20
   9 -21   2    1.20    2.60
   9 -21   2    8.50    3.50
  -9  21  -2    9.50    3.20
   9 -22  -2    1.80    3.00
  -9 -22   2   -1.70    1.80
   9 -22  -2   -3.80    2.20
  -9  22   2    3.70    3.30
   8 -22  -2    2.50    2.80
   8 -22  -2   -5.10    2.10
  -8 -22   2    1.20    2.00
  -8  22   2    6.70    3.10
   7 -22  -2    5.40    3.20
  -7 -22   2    5.70    2.10
   7 -22  -2    0.50    2.20
  -7  22   2    9.00    3.10
  -7  22   2    3.20    2.10
  -6 -22   2    3.90    1.90
   6 -22  -2    3.20    2.50
   6 -22  -2    0.30    1.80
   6  22  -2    0.90    2.00
  -6  22   2    0.60    1.90
  -6  22   2    4.50    2.70
   5 -22  -2    4.10    1.80
   5 -22  -2    9.40    2.90
  -5 -22   2    8.10    2.10
  -5  22   2   10.70    2.80
   5  22  -2    8.00    2.40
  -5  22   2    6.60    2.20
   5  22  -2    5.30    1.90
   4 -22  -2    0.70    1.40
  -4 -22   2    2.80    1.70
   4 -22  -2    4.30    2.40
  -4  22   2    5.20    2.00
   4  22  -2    0.90    1.60
   4  22  -2    3.90    2.10
  -4  22   2    3.20    2.30
   3 -22  -2    4.50    2.20
   3 -22  -2    1.20    1.50
  -3 -22   2    2.90    1.70
  -3  22   2    5.40    2.30
   3  22  -2    5.20    2.10
   3  22  -2    2.10    1.70
  -3  22   2    2.10    1.60
   2 -22  -2    2.90    1.90
  -2 -22   2    2.30    1.60
   2 -22  -2    2.50    1.50
   2  22  -2    0.80    1.70
  -2  22   2    1.50    1.50
   2  22  -2    0.70    1.80
  -2  22   2    3.90    2.00
   1 -22  -2    2.50    1.80
  -1 -22   2    0.80    1.50
   1 -22  -2   -0.20    1.20
  -1  22   2    2.70    1.90
   1  22  -2    1.30    2.00
  -1  22   2    0.40    1.40
   1  22  -2   -1.80    1.40
   0 -22  -2   28.50    3.60
   0 -22  -2   28.60    2.40
   0 -22   2   30.30    3.70
   0 -22   2   33.40    3.40
   0  22  -2   33.30    3.80
   0  22   2   26.60    3.00
   0  22  -2   30.50    3.00
   0  22   2   27.40    2.70
  -1 -22  -2    3.60    1.80
   1 -22   2    3.50    1.90
  -1 -22  -2    5.50    1.50
   1 -22   2    4.00    2.40
   1  22   2    3.10    1.80
  -1  22  -2    4.00    1.80
   1  22   2    2.40    1.50
  -1  22  -2    0.90    2.10
   2 -22   2   17.10    2.60
  -2 -22  -2   11.60    1.80
  -2 -22  -2   12.50    2.50
   2 -22   2    6.60    1.70
   2 -22   2   12.10    3.20
   2  22   2    9.90    1.90
   2  22   2   12.60    2.20
  -2  22  -2   11.90    2.80
  -2  22  -2   10.00    2.20
   3 -22   2    1.80    2.30
   3 -22   2   -0.90    1.30
  -3 -22  -2    2.00    1.20
   3 -22   2    1.90    1.80
  -3  22  -2   -0.70    1.60
   3  22   2    1.70    1.50
  -3  22  -2    2.60    2.20
   3  22   2    0.70    1.50
   4 -22   2    6.10    2.80
   4 -22   2    8.50    2.40
  -4 -22  -2    6.00    1.50
   4 -22   2    2.60    1.60
  -4  22  -2    3.00    1.80
   4  22   2    2.80    1.60
  -4  22  -2    5.50    2.60
   4  22   2    3.00    2.30
   5 -22   2   -3.10    1.50
   5 -22   2    0.80    2.50
   5 -22   2    1.00    2.10
   5  22   2   -1.90    1.30
  -5  22  -2    1.80    2.50
   6 -22   2    1.60    2.30
   6 -22   2   -1.20    1.90
  -6  22  -2    1.10    2.30
   7 -22   2   -1.50    2.20
   7 -22   2    6.50    3.40
  -7  22  -2    5.00    2.90
   8 -22   2    0.40    2.80
   8 -22   2   -1.30    2.30
  -8  22  -2    0.60    2.70
   9 -22   2   -1.80    2.40
   9 -22   2   -6.00    2.10
  -9  22  -2    1.30    2.70
   9 -23  -2    2.90    3.20
   9 -23  -2   -4.10    2.50
  -9  23   2    6.60    3.60
   8 -23  -2    0.50    2.90
   8 -23  -2   -2.70    2.20
  -8 -23   2    1.70    2.10
  -8  23   2    2.30    3.10
   7 -23  -2    2.10    2.80
  -7 -23   2    3.70    2.10
   7 -23  -2   -3.80    1.70
  -7  23   2    0.60    2.50
   7  23  -2    1.60    2.20
  -7  23   2   -1.50    3.20
   6 -23  -2    4.40    2.70
  -6 -23   2    0.50    1.80
   6 -23  -2   -2.30    1.80
  -6  23   2    1.20    2.40
  -6  23   2   -1.30    1.90
   6  23  -2    2.70    2.10
  -5 -23   2    1.70    1.70
   5 -23  -2   -0.80    1.60
   5 -23  -2    1.50    2.40
  -5  23   2    2.20    2.50
  -5  23   2   -1.30    1.80
   5  23  -2    1.00    1.80
   5  23  -2    0.80    2.10
   4 -23  -2   13.00    2.10
   4 -23  -2   24.10    3.90
  -4 -23   2   20.70    2.70
   4  23  -2   21.70    3.10
  -4  23   2   20.00    3.20
  -4  23   2   18.90    2.70
   4  23  -2   18.30    2.60
   3 -23  -2    3.00    2.10
  -3 -23   2   -0.60    1.50
   3 -23  -2    2.90    1.70
  -3  23   2    2.90    2.20
  -3  23   2   -2.70    1.50
   3  23  -2    1.00    1.70
   3  23  -2    2.10    2.00
   2 -23  -2    5.70    2.20
   2 -23  -2   10.10    2.00
  -2 -23   2    4.40    1.80
   2  23  -2    6.30    2.40
  -2  23   2    2.90    1.70
  -2  23   2    7.70    2.30
   2  23  -2    4.10    1.80
   1 -23  -2    3.90    2.10
   1 -23  -2    3.40    1.50
  -1 -23   2    2.70    1.60
  -1  23   2    1.50    1.80
   1  23  -2    4.50    2.10
   1  23  -2    0.50    1.70
  -1  23   2    1.80    1.60
   0 -23  -2    0.80    1.70
   0 -23   2    2.30    2.40
   0 -23  -2    1.70    1.30
   0 -23   2    2.30    1.80
   0  23   2   -0.70    1.40
   0  23   2    0.60    1.70
   0  23  -2   -0.40    1.60
   0  23  -2    0.80    2.10
  -1 -23  -2    0.10    1.60
   1 -23   2    1.60    1.80
  -1 -23  -2    0.50    1.20
   1 -23   2    1.80    2.20
  -1  23  -2    0.30    1.60
   1  23   2    0.60    1.60
   1  23   2    1.20    1.50
  -1  23  -2    0.20    2.20
   2 -23   2    2.20    2.30
   2 -23   2    1.60    1.90
  -2 -23  -2    3.30    1.40
  -2 -23  -2    1.90    1.80
  -2  23  -2    0.60    1.70
   2  23   2    1.20    1.60
   2  23   2    3.30    1.80
  -2  23  -2    4.90    2.40
   3 -23   2   -1.80    2.10
  -3 -23  -2    1.40    1.20
   3 -23   2    0.70    1.80
   3 -23   2    1.40    2.30
  -3  23  -2   -1.80    1.90
  -3  23  -2   -1.90    1.60
   3  23   2    0.60    1.50
   3  23   2    0.60    1.50
   4 -23   2   18.50    4.10
   4 -23   2    8.70    2.10
   4 -23   2   18.60    3.20
   4  23   2   13.50    2.20
  -4  23  -2   22.90    3.80
   5 -23   2    1.10    2.20
   5 -23   2    0.60    2.40
   5 -23   2   -3.70    1.60
   5  23   2   -1.70    1.50
  -5  23  -2    1.00    2.30
   6 -23   2    2.80    2.20
   6 -23   2    3.10    3.00
  -6  23  -2    6.40    3.00
   7 -23   2   -2.90    2.00
   7 -23   2   -0.30    2.60
  -7  23  -2    1.80    2.80
   8 -23   2   -1.20    2.30
   8 -23   2   -4.20    2.00
  -8  23  -2    0.50    2.50
  -8 -24   2    1.00    2.00
   8 -24  -2   -3.90    2.10
   8 -24  -2    4.90    3.30
  -8  24   2   12.40    3.90
   7 -24  -2   -2.90    2.00
   7 -24  -2    4.60    3.10
  -7 -24   2    3.50    2.10
   7  24  -2    0.10    2.20
  -7  24   2    2.90    3.00
   6 -24  -2   -0.10    2.50
  -6 -24   2    1.80    1.90
   6 -24  -2   -0.70    1.90
  -6  24   2   -4.00    1.90
  -6  24   2    0.10    2.50
   6  24  -2   -2.50    1.90
   6  24  -2   -4.70    1.70
   5 -24  -2   -1.70    1.70
  -5 -24   2   -0.20    1.70
   5 -24  -2    1.70    2.30
  -5  24   2   -1.60    1.60
  -5  24   2    2.50    2.30
   5  24  -2   -1.60    1.70
   5  24  -2    2.20    2.10
  -4 -24   2    5.80    2.00
   4 -24  -2    5.80    2.70
  -4  24   2    6.90    2.70
  -4  24   2    3.30    2.10
   4  24  -2    6.10    2.10
   4  24  -2    6.20    2.40
   3 -24  -2   12.30    2.40
  -3 -24   2    9.90    2.20
   3 -24  -2    8.50    2.80
  -3  24   2    8.30    2.50
  -3  24   2    7.00    2.30
   3  24  -2   10.50    2.50
   3  24  -2    6.20    2.10
  -2 -24   2    0.40    1.70
   2 -24  -2    2.40    2.10
   2 -24  -2    2.80    1.60
  -2  24   2   -1.40    1.70
   2  24  -2    2.70    2.30
   2  24  -2    0.50    1.60
  -2  24   2    3.50    2.20
   1 -24  -2    4.90    1.70
  -1 -24   2    4.70    1.90
   1 -24  -2    4.80    2.20
   1  24  -2    4.70    2.40
  -1  24   2    5.70    2.30
   1  24  -2    2.70    1.90
  -1  24   2    3.20    1.80
   0 -24  -2    0.80    1.30
   0 -24   2   -1.10    1.50
   0 -24  -2   -0.70    1.70
   0 -24   2    0.90    2.10
   0  24  -2    2.40    2.00
   0  24   2   -1.60    1.50
   0  24   2    1.50    1.80
   0  24  -2   -0.50    1.70
   1 -24   2    2.70    2.30
  -1 -24  -2    2.70    2.00
  -1 -24  -2    3.90    1.50
   1 -24   2    6.40    2.20
   1  24   2    1.10    1.60
  -1  24  -2    1.90    1.80
  -1  24  -2    5.90    2.60
   1  24   2    2.80    1.90
  -2 -24  -2    1.10    1.20
  -2 -24  -2    0.60    1.60
   2 -24   2    0.20    1.70
   2 -24   2    0.00    2.30
   2  24   2    3.20    1.80
   2  24   2   -2.10    1.50
  -2  24  -2   -0.10    1.70
  -2  24  -2    0.00    2.20
  -3 -24  -2   16.90    3.30
   3 -24   2   15.10    3.60
   3 -24   2   18.20    3.00
  -3 -24  -2   13.90    3.30
   3  24   2    9.50    2.10
  -3  24  -2   12.10    3.10
  -3  24  -2   12.20    2.50
   4 -24   2    5.00    2.40
   4 -24   2    5.90    3.00
  -4  24  -2    7.10    3.00
   4  24   2   -0.10    1.70
   5 -24   2    3.70    2.20
   5 -24   2    8.00    3.30
   5 -24   2    7.10    2.50
  -5  24  -2    9.80    3.20
   5  24   2    4.40    1.90
   6 -24   2   -3.10    1.90
   6 -24   2    1.90    2.60
   6  24   2    2.30    1.80
  -6  24  -2    4.20    2.80
   7 -24   2   -4.30    2.00
   7 -24   2    1.80    2.90
  -7  24  -2    4.00    3.00
   8 -25  -2    2.70    3.20
  -8  25   2   -0.10    3.10
   7 -25  -2   -0.10    2.70
   7 -25  -2   -4.50    1.90
  -7 -25   2   -1.80    1.80
   7  25  -2   -1.40    2.20
   7  25  -2    0.00    2.10
  -7  25   2    0.50    3.00
   6 -25  -2    5.00    3.00
   6 -25  -2   -4.40    3.20
  -6 -25   2   -0.10    1.80
   6  25  -2    0.40    2.20
  -6  25   2   -5.30    1.90
   6  25  -2   -0.70    1.90
  -6  25   2   -1.30    2.60
  -5 -25   2    4.20    2.00
   5 -25  -2    5.60    3.00
   5  25  -2   -0.40    2.00
  -5  25   2    0.10    2.20
   5  25  -2    0.90    2.10
  -5  25   2    8.90    3.10
  -4 -25   2    0.30    1.80
   4 -25  -2    1.80    2.40
   4  25  -2   -0.40    1.90
  -4  25   2    1.60    2.40
   4  25  -2    1.80    2.30
  -4  25   2   -2.60    1.70
  -3 -25   2    4.30    1.90
   3 -25  -2    4.70    2.00
   3 -25  -2    0.30    2.10
  -3  25   2   -1.20    1.90
  -3  25   2    0.10    2.10
   3  25  -2   -1.50    1.80
   3  25  -2    0.70    2.20
   2 -25  -2    2.60    2.10
   2 -25  -2    0.70    1.50
  -2 -25   2    0.00    1.70
   2  25  -2    0.00    2.20
  -2  25   2    0.80    2.20
  -2  25   2   -0.50    1.80
   2  25  -2    1.20    1.90
   1 -25  -2    1.00    2.00
   1 -25  -2    2.70    1.60
  -1 -25   2   -0.40    1.60
   1  25  -2   -1.40    2.00
   1  25  -2   -0.10    1.80
  -1  25   2    1.80    2.10
  -1  25   2   -0.50    1.70
   0 -25  -2    3.00    2.10
   0 -25  -2    4.00    1.60
   0 -25   2    3.80    2.00
   0 -25   2    2.90    2.60
   0  25   2    3.70    2.10
   0  25   2   -0.60    1.70
   0  25  -2    2.00    2.30
   0  25  -2    0.70    2.00
   1 -25   2    2.30    2.50
  -1 -25  -2    0.30    1.30
   1 -25   2    1.70    1.90
  -1 -25  -2    0.30    1.80
   1  25   2   -2.60    1.60
   1  25   2    2.70    1.90
  -1  25  -2    0.80    2.30
  -1  25  -2   -2.20    1.80
  -2 -25  -2    4.80    1.60
   2 -25   2    4.30    2.80
  -2 -25  -2    2.10    2.00
   2 -25   2    2.20    2.10
   2  25   2    2.00    1.80
  -2  25  -2    5.10    2.80
   2  25   2    3.60    2.10
  -2  25  -2    2.60    2.00
   3 -25   2    9.30    2.80
   3 -25   2    7.80    3.40
  -3  25  -2   13.60    3.40
   3  25   2    4.30    2.00
  -3  25  -2    6.80    2.50
   4 -25   2    1.70    2.70
   4 -25   2    1.60    2.30
   4  25   2    0.10    1.90
  -4  25  -2    4.10    2.90
   5 -25   2   -1.60    2.60
   5 -25   2   -2.30    2.10
   5  25   2   -4.90    1.60
  -5  25  -2    1.50    2.90
   6 -25   2    1.70    2.80
   6  25   2   -1.20    1.80
  -6  25  -2    2.60    2.90
   7 -25   2    2.20    3.00
  -7  25  -2    3.40    3.20
   7  25   2   -2.60    1.80
   7 -26  -2    3.10    2.90
  -7  26   2    3.40    3.00
   7  26  -2    0.70    2.20
  -6 -26   2   -3.40    1.70
   6 -26  -2   -0.80    2.50
  -6  26   2   -2.30    2.30
  -6  26   2   -1.20    2.50
   6  26  -2   -0.80    2.20
   6  26  -2   -2.50    2.10
  -5 -26   2    2.70    2.00
   5 -26  -2   -0.50    2.30
   5  26  -2    3.40    2.40
  -5  26   2    3.30    2.80
  -5  26   2   -1.00    2.10
   5  26  -2   -2.30    2.00
  -4 -26   2    3.80    2.00
   4 -26  -2    3.70    2.70
   4  26  -2    0.40    2.00
  -4  26   2    2.60    2.60
  -4  26   2    2.90    2.40
   4  26  -2    5.50    2.50
  -3 -26   2    6.90    2.10
   3 -26  -2    9.40    2.30
   3 -26  -2    5.50    2.70
  -3  26   2    6.30    2.80
   3  26  -2    7.20    2.70
   3  26  -2    2.00    2.20
  -3  26   2    2.20    2.20
  -2 -26   2    2.40    1.90
   2 -26  -2    2.20    2.20
   2 -26  -2    2.20    1.70
  -2  26   2   -0.60    1.90
   2  26  -2    4.80    2.60
  -2  26   2    3.50    2.30
   2  26  -2   -2.00    2.00
   1 -26  -2    0.60    2.00
   1 -26  -2    2.00    1.60
  -1 -26   2    1.80    1.80
  -1 -26   2   -2.20    2.40
   1  26  -2    0.20    2.30
  -1  26   2    1.50    2.10
   1  26  -2   -2.80    1.80
  -1  26   2   -0.70    1.90
   0 -26   2    1.30    1.90
   0 -26  -2    1.60    1.50
   0 -26   2    0.90    2.40
   0 -26  -2    2.10    2.00
   0  26   2   -2.80    1.70
   0  26  -2   -3.10    1.90
   0  26  -2    3.50    2.70
   0  26   2   -0.10    2.00
   1 -26   2    7.10    3.00
   1 -26   2   10.30    2.60
  -1 -26  -2    7.50    1.90
  -1 -26  -2    8.40    2.60
  -1  26  -2    5.50    2.30
  -1  26  -2    7.40    2.80
   1  26   2    3.00    2.10
   1  26   2    7.20    2.30
   2 -26   2   18.00    4.10
   2 -26   2   15.50    3.00
  -2  26  -2   12.80    2.80
   2  26   2   12.60    2.50
  -2  26  -2   17.20    3.50
   3 -26   2    2.60    2.20
   3 -26   2    1.40    2.80
  -3  26  -2    3.40    2.60
   3  26   2    0.10    1.90
   4 -26   2   10.70    2.90
   4 -26   2    8.40    3.40
  -4  26  -2    8.60    3.10
   4  26   2    3.80    2.10
   5 -26   2    2.40    2.90
   5 -26   2   -0.80    2.30
  -5  26  -2   -0.50    2.80
   5  26   2   -2.20    1.90
   6 -26   2    6.40    3.70
   6  26   2   -0.30    2.00
  -6  26  -2    8.80    3.60
   6 -27  -2    4.50    3.00
  -6 -27   2   -0.50    1.90
   6  27  -2   -3.40    2.10
   6  27  -2    1.80    2.30
  -6  27   2   -1.70    2.70
   5 -27  -2   -0.90    2.40
  -5 -27   2    0.50    1.80
   5  27  -2    1.70    2.30
   5  27  -2   -2.00    2.10
  -5  27   2   -5.00    2.00
  -5  27   2    3.70    2.90
   4 -27  -2    1.00    2.40
  -4 -27   2    2.40    1.90
  -4  27   2    6.20    2.80
   4  27  -2    2.30    2.30
  -4  27   2   -4.20    2.10
   4  27  -2   -2.20    2.10
   3 -27  -2    4.60    2.60
  -3 -27   2    5.10    2.00
  -3  27   2    2.40    2.30
  -3  27   2    5.40    2.80
   3  27  -2    1.00    2.20
   3  27  -2    1.60    2.60
   2 -27  -2   -0.90    2.10
   2 -27  -2    2.10    1.70
  -2 -27   2    0.40    1.80
   2  27  -2    2.20    2.50
   2  27  -2   -4.00    1.90
  -2  27   2    1.00    2.40
  -2  27   2   -1.10    2.00
  -1 -27   2   12.20    2.70
  -1 -27   2    7.70    3.10
   1 -27  -2    6.60    2.60
   1 -27  -2    7.00    2.10
  -1  27   2    3.00    2.20
   1  27  -2    7.50    3.00
   1  27  -2    3.60    2.30
  -1  27   2    7.80    2.70
   0 -27  -2    1.70    2.20
   0 -27   2   -0.80    2.60
   0 -27   2    5.30    2.20
   0 -27  -2    1.60    1.60
   0  27  -2    3.30    2.80
   0  27  -2    0.00    2.10
   0  27   2    4.70    2.30
   0  27   2   -0.30    2.00
  -1 -27  -2   13.70    4.30
   1 -27   2   12.20    3.60
   1 -27   2   11.60    2.80
  -1  27  -2   14.90    3.50
   1  27   2    9.70    2.50
  -1  27  -2    7.90    2.50
   2 -27   2    4.30    3.20
   2 -27   2    2.30    2.10
  -2  27  -2    1.10    2.70
   2  27   2   -2.80    1.90
  -2  27  -2   -0.10    2.30
   3 -27   2    4.40    3.20
   3 -27   2    2.50    2.50
  -3  27  -2    3.60    3.00
   3  27   2   -2.80    1.90
   4 -27   2    1.90    2.70
   4 -27   2    7.50    2.80
  -4  27  -2    4.30    3.10
   4  27   2   -0.60    2.00
   5 -27   2    2.50    3.10
   5 -27   2    3.70    2.50
   5  27   2   -3.30    1.90
  -5  27  -2    4.50    3.30
   5 -28  -2    1.20    2.60
  -5 -28   2    1.40    1.90
  -5  28   2    6.10    2.90
   5  28  -2   -1.70    2.20
   5  28  -2    1.10    2.30
  -5  28   2   -6.10    2.10
   4 -28  -2    0.00    2.40
  -4 -28   2    1.90    1.90
  -4  28   2   -5.90    2.10
  -4  28   2   -0.30    2.60
   4  28  -2    4.30    2.70
   4  28  -2   -1.50    2.20
   3 -28  -2    3.00    2.70
  -3 -28   2    0.60    1.70
  -3  28   2   -2.80    2.10
  -3  28   2   -0.20    2.50
   3  28  -2   -1.80    2.10
   3  28  -2    3.80    2.70
  -2 -28   2    0.80    1.90
   2 -28  -2    1.80    1.80
  -2 -28   2   -1.90    2.60
   2 -28  -2    4.20    2.60
  -2  28   2   -0.60    2.10
   2  28  -2   -3.40    2.10
   2  28  -2    2.20    2.50
  -2  28   2    1.80    2.50
  -1 -28   2    1.40    2.70
   1 -28  -2    1.00    1.70
  -1 -28   2    0.60    2.00
   1 -28  -2    1.90    2.20
   1  28  -2   -4.90    2.10
  -1  28   2    2.90    2.50
  -1  28   2   -0.40    2.10
   1  28  -2    1.40    2.50
   0 -28   2    0.50    2.70
   0 -28  -2    2.30    2.10
   0 -28   2    1.90    2.00
   0 -28  -2    0.40    2.10
   0  28   2    2.50    3.60
   0  28  -2   -1.90    2.00
   0  28   2   -2.40    2.00
   0  28  -2    2.00    2.50
   1 -28   2    0.90    2.10
   1 -28   2    0.20    2.60
   1  28   2   -2.70    1.90
  -1  28  -2    1.70    2.80
  -1  28  -2   -1.90    2.20
   2 -28   2    0.40    2.90
   2 -28   2    4.10    2.50
  -2  28  -2    0.60    2.90
   2  28   2    1.30    2.10
   3 -28   2    2.50    2.20
   3 -28   2    0.80    2.70
  -3  28  -2    2.00    2.70
   3  28   2   -1.00    2.10
   4 -28   2   -0.50    2.70
   4 -28   2    3.40    2.50
  -4  28  -2    4.20    3.40
   4  28   2   -4.10    1.90
  -3 -29   2    1.90    1.90
   3 -29  -2    3.20    2.80
   3  29  -2    5.10    2.70
  -3  29   2   -3.40    2.30
   3  29  -2   -4.60    2.20
  -3  29   2    1.30    2.60
  -2 -29   2    4.60    3.20
   2 -29  -2    5.10    2.10
  -2 -29   2    3.00    2.00
   2 -29  -2    2.80    2.70
  -2  29   2    1.80    2.40
   2  29  -2    0.30    2.40
  -2  29   2    9.30    3.10
   2  29  -2    3.60    2.70
  -1 -29   2    6.10    2.30
   1 -29  -2    1.00    2.30
   1 -29  -2   -0.20    1.70
  -1 -29   2    1.20    3.00
   1  29  -2    2.00    2.80
  -1  29   2   -1.00    2.20
   1  29  -2   -4.30    2.20
  -1  29   2    2.50    2.70
   0 -29   2   13.00    2.80
   0 -29   2   12.60    3.80
   0  29  -2    6.90    2.70
   0  29   2    8.00    2.70
   0  29  -2   16.50    3.80
   1 -29   2    1.20    3.00
   1 -29   2    5.20    2.50
   1  29   2   -0.80    2.20
  -1  29  -2    3.10    3.10
   2 -29   2    5.20    2.40
   2 -29   2    1.10    3.00
  -2  29  -2    4.80    3.20
   2  29   2   -4.60    2.00
   3 -29   2    5.80    2.70
   3 -29   2    4.90    3.50
  -3  29  -2    8.20    3.70
   3  29   2    0.30    2.20
  14   0  -3   -5.80    2.10
  13   0  -3   -2.60    2.00
  12   0  -3   -1.70    1.70
  12   0  -3   -2.30    2.50
  11   0  -3   -0.50    1.80
  11   0  -3   -1.10    2.20
  10   0  -3   -1.80    1.90
 -10   0   3    0.90    1.20
  10   0  -3   -0.20    1.50
  -9   0   3  188.08    7.00
   9   0  -3  179.18   11.20
  -9   0   3  202.88    7.40
   9   0  -3  182.18    8.70
   9   0  -3  193.38    8.20
  -8   0   3    1.10    1.40
   8   0  -3    0.00    1.60
  -8   0   3    0.70    0.90
   8   0  -3   -0.10    1.40
   8   0  -3    0.60    1.70
   7   0  -3    4.80    1.80
   7   0  -3    6.90    1.40
   7   0  -3    8.20    2.00
  -7   0   3   10.30    1.70
  -7   0   3    9.50    1.40
  -6   0   3   -0.60    0.60
   6   0  -3    0.40    1.20
   6   0  -3    0.10    1.00
  -6   0   3    0.00    1.00
   6   0  -3    0.00    1.20
   5   0  -3    0.50    0.80
  -5   0   3    0.30    1.00
   5   0  -3    0.50    1.00
  -5   0   3    0.60    0.70
   5   0  -3    0.90    1.20
   4   0  -3    0.00    0.60
  -4   0   3    0.20    0.60
  -4   0   3   -0.60    0.80
   4   0  -3   -0.30    0.80
   4   0  -3    0.20    1.00
   3   0  -3  778.32   22.50
   3   0  -3  795.82   24.20
  -3   0   3  804.02   22.80
  -3   0   3  775.62   22.50
   2   0  -3    0.00    0.40
   2   0  -3   -0.90    0.80
  -2   0   3    0.60    0.80
  -2   0   3   -0.10    0.60
  -2   0   3   -0.40    0.40
   2   0  -3    0.90    1.20
   1   0  -3  577.24   16.50
  -1   0   3  569.74   16.50
  -1   0   3  610.54   18.00
   1   0  -3  610.94   16.90
  -1   0   3  552.84   16.80
   0   0   3   -0.80    0.80
   0   0   3   -0.40    0.30
   0   0  -3   -2.10    0.80
   0   0  -3    0.20    0.30
  -1   0  -3  109.89    3.30
   1   0   3   97.69    3.20
   1   0   3   96.19    3.50
  -1   0  -3  100.89    3.10
   1   0   3  106.39    3.20
  -1   0  -3  113.89    3.20
  -1   0  -3  103.19    3.10
   1   0   3  102.69    3.20
  -2   0  -3    0.70    0.50
   2   0   3    0.10    0.40
   2   0   3    0.30    0.50
   2   0   3    0.10    0.40
   2   0   3    0.10    0.50
   2   0   3    1.30    0.70
   3   0   3 1012.80   28.10
   3   0   3 1015.30   28.10
   3   0   3  974.60   28.60
  -3   0  -3 1007.20   28.00
  -3   0  -3  963.40   28.10
   3   0   3  961.80   27.70
   3   0   3  978.70   28.60
  -3   0  -3 1032.80   27.90
  -3   0  -3 1029.30   28.50
   4   0   3   -0.60    0.50
  -4   0  -3   -0.50    0.70
   4   0   3    0.70    0.60
   4   0   3   -0.40    0.80
   4   0   3    0.10    0.70
  -4   0  -3   -0.50    0.40
  -5   0  -3  279.37    8.90
   5   0   3  281.87   11.90
   5   0   3  269.97    9.40
   5   0   3  284.57    8.80
  -5   0  -3  298.97    8.60
   5   0   3  272.97    9.60
   6   0   3    1.10    1.20
   6   0   3   -0.10    0.80
   6   0   3   -0.40    0.80
   6   0   3    0.40    1.00
  -6   0  -3    0.70    0.50
   7   0   3    0.60    1.50
   7   0   3    0.50    1.10
   7   0   3   -0.60    0.90
   7   0   3    1.10    1.20
   8   0   3   -0.30    1.60
   8   0   3    0.60    1.20
   8   0   3    0.50    1.40
   9   0   3    0.10    1.50
   9   0   3    0.90    1.40
   9   0   3    1.10    1.90
  10   0   3   -1.40    1.30
  10   0   3   -0.70    1.60
  10   0   3    0.40    2.00
  11   0   3   11.20    3.40
  11   0   3   11.10    2.60
  11   0   3   17.00    3.60
  12   0   3    0.20    2.40
  12   0   3    1.30    2.70
  12   0   3   -2.20    2.00
  13   0   3   -0.90    2.90
  13   0   3   -2.40    2.20
  14  -1  -3   -5.60    2.10
  14   1  -3   -6.50    2.10
  13  -1  -3   -2.00    3.30
  13  -1  -3    4.70    2.60
  13   1  -3   -2.80    3.40
  13   1  -3    2.60    2.40
  12  -1  -3   -2.00    1.70
  12  -1  -3   -2.80    2.70
  12   1  -3   -3.40    2.80
  12   1  -3   -0.50    1.90
  11  -1  -3   -0.10    2.50
  11  -1  -3    0.30    1.90
  11   1  -3    3.70    1.80
  11   1  -3   -1.30    2.50
 -10  -1   3    1.20    1.20
  10  -1  -3   -0.30    1.60
  10  -1  -3   -1.60    1.90
  10  -1  -3   -0.20    2.10
  10   1  -3   -1.20    1.90
 -10   1   3    0.70    1.20
  10   1  -3   -0.40    1.50
   9  -1  -3    4.90    2.20
  -9  -1   3   13.10    2.00
   9  -1  -3    8.70    2.70
   9  -1  -3    7.50    2.00
  -9  -1   3    7.90    2.40
  -9   1   3   10.70    1.90
  -9   1   3    7.90    1.50
   9   1  -3    4.70    1.60
   9   1  -3    2.90    2.00
  -8  -1   3   38.90    2.70
   8  -1  -3   40.30    3.50
   8  -1  -3   39.60    3.80
   8  -1  -3   43.20    6.30
  -8  -1   3   38.30    2.80
  -8   1   3   39.50    2.80
   8   1  -3   44.00    6.50
   8   1  -3   36.30    3.60
  -8   1   3   35.80    2.70
   7  -1  -3   36.60    3.30
   7  -1  -3   33.60    3.20
   7  -1  -3   38.00    4.90
  -7  -1   3   33.60    2.50
  -7  -1   3   37.30    2.50
  -7   1   3   33.80    2.40
   7   1  -3   37.90    3.20
   7   1  -3   37.20    5.40
  -7   1   3   35.80    2.50
  -6  -1   3   43.70    2.60
   6  -1  -3   49.80    3.30
   6  -1  -3   48.20    5.00
  -6  -1   3   47.00    2.60
   6  -1  -3   44.30    3.20
  -6   1   3   47.50    2.60
   6   1  -3   46.90    3.10
   6   1  -3   50.69    5.00
  -6   1   3   46.70    2.70
  -5  -1   3  145.39    5.10
  -5  -1   3  144.99    5.30
   5  -1  -3  139.79    5.90
   5  -1  -3  144.49    5.60
   5  -1  -3  144.69    7.40
   5   1  -3  144.09    7.60
   5   1  -3  144.59    5.50
  -5   1   3  149.29    5.20
  -5   1   3  147.69    5.30
   4  -1  -3    7.80    1.40
   4  -1  -3    4.20    1.20
   4  -1  -3    6.90    1.00
  -4  -1   3    6.80    0.90
  -4  -1   3   11.10    1.50
   4   1  -3    7.40    1.00
   4   1  -3    8.00    1.00
  -4   1   3    7.90    1.20
  -4   1   3    7.90    1.00
   4   1  -3    4.90    1.40
  -3  -1   3  191.38    6.30
   3  -1  -3  199.98    6.90
   3  -1  -3  205.98    8.10
   3  -1  -3  203.48    6.70
  -3  -1   3  200.48    6.60
   3   1  -3  211.88    6.40
  -3   1   3  210.08    6.40
   3   1  -3  204.68    8.20
  -3   1   3  191.98    6.50
   2  -1  -3  416.36   13.50
  -2  -1   3  398.96   12.50
   2  -1  -3  406.56   12.10
   2  -1  -3  424.16   12.80
  -2  -1   3  416.16   12.20
  -2  -1   3  438.86   14.50
  -2   1   3  403.36   12.50
   2   1  -3  410.06   13.70
   2   1  -3  424.76   12.20
  -2   1   3  415.46   12.20
  -2   1   3  418.56   12.60
   2   1  -3  436.46   12.90
  -2   1   3  474.35   12.90
  -1  -1   3  794.92   23.30
  -1  -1   3  841.22   24.50
   1  -1  -3  837.92   23.30
   1  -1  -3  804.62   22.90
  -1  -1   3  819.92   23.00
   1   1  -3  805.02   23.00
  -1   1   3  798.12   22.90
  -1   1   3  784.92   23.30
  -1   1   3  859.71   24.30
  -1   1   3  819.72   23.20
   1   1  -3  852.01   23.40
   0  -1   3 1730.33   49.70
   0  -1   3 1733.63   49.90
   0  -1   3 1742.43   49.80
   0  -1   3 1827.22   49.99
   0   1  -3 1732.03   49.99
   0   1   3 1706.93   49.50
   0   1   3 1792.02   49.80
   0   1  -3 1796.42   49.90
   0   1  -3 1876.41   49.60
   0   1  -3 1899.41   49.70
   0   1   3 1768.82   49.70
   1  -1   3 4358.26  127.89
  -1  -1  -3 4802.22  127.39
   1  -1   3 4536.95  130.49
   1  -1   3 4538.75  128.79
   1  -1   3 4581.04  128.09
  -1  -1  -3 4707.33  127.39
   1  -1   3 4518.95  127.79
   1   1   3 4436.66  126.99
  -1   1  -3 4781.62  128.09
   1   1   3 4609.54  127.29
  -1   1  -3 4622.54  128.49
   1   1   3 4719.73  128.09
   1   1   3 4418.26  128.49
   1   1   3 4477.55  126.99
  -1   1  -3 4590.04  127.39
  -1   1  -3 4685.93  128.69
   2  -1   3  819.52   23.60
   2  -1   3  820.92   23.60
   2  -1   3  824.72   23.70
  -2  -1  -3  882.51   23.80
  -2  -1  -3  868.81   23.50
  -2  -1  -3  841.82   23.60
   2  -1   3  834.72   24.20
   2  -1   3  863.51   23.70
   2  -1   3  852.41   24.10
   2   1   3  821.42   23.50
  -2   1  -3  861.31   23.70
  -2   1  -3  858.01   23.60
  -2   1  -3  842.92   23.70
   2   1   3  825.82   23.80
   2   1   3  857.11   23.60
   2   1   3  807.92   24.10
   3  -1   3  197.88    5.90
  -3  -1  -3  216.18    6.30
   3  -1   3  201.58    6.90
   3  -1   3  203.08    6.90
  -3  -1  -3  199.08    6.30
  -3  -1  -3  218.98    6.70
  -3  -1  -3  220.38    6.10
   3  -1   3  201.98    6.40
   3   1   3  207.48    8.50
   3   1   3  200.48    6.30
  -3   1  -3  217.78    6.30
   3   1   3  205.88    6.90
   3   1   3  216.98    6.30
  -3   1  -3  205.08    6.50
   3   1   3  205.08    6.80
   4  -1   3   16.80    1.80
   4  -1   3   18.20    2.60
  -4  -1  -3   18.90    1.00
   4  -1   3   17.10    1.80
   4  -1   3   17.20    1.40
   4   1   3   19.50    2.90
   4   1   3   16.40    1.60
   4   1   3   17.70    1.30
   4   1   3   19.00    1.00
   4   1   3   15.00    1.60
  -4   1  -3   19.50    1.20
  -4   1  -3   16.30    1.40
   5  -1   3   23.10    2.20
   5  -1   3   22.10    2.00
   5  -1   3   23.50    1.70
   5  -1   3   24.10    3.20
   5   1   3   23.80    1.00
   5   1   3   23.70    3.30
  -5   1  -3   25.30    1.80
  -5   1  -3   25.90    1.60
   5   1   3   24.50    2.10
   5   1   3   22.60    1.70
   5   1   3   25.80    2.10
   6  -1   3   22.00    3.50
   6  -1   3   16.40    1.80
   6  -1   3   20.20    1.90
   6  -1   3   19.50    2.30
   6   1   3   24.80    2.40
   6   1   3   21.10    2.20
   6   1   3   21.40    1.90
  -6   1  -3   22.70    1.60
   6   1   3   24.30    4.00
   7  -1   3   40.80    3.40
   7  -1   3   40.30    3.50
   7  -1   3   42.90    5.30
   7   1   3   44.70    2.80
   7   1   3   38.80    3.40
   7   1   3   42.90    3.40
   7   1   3   43.80    5.50
   8  -1   3    3.30    1.40
   8  -1   3    4.60    2.10
   8  -1   3    2.00    1.60
   8   1   3    1.70    1.50
   8   1   3    5.20    2.00
   8   1   3    3.10    1.30
   9  -1   3   11.00    2.60
   9  -1   3   22.90    3.50
   9  -1   3   17.40    2.50
   9   1   3   19.70    2.50
   9   1   3   23.50    3.40
   9   1   3   12.40    2.80
  10  -1   3    0.70    1.80
  10  -1   3    1.20    2.10
  10  -1   3    1.30    1.60
  10   1   3   -0.50    1.50
  10   1   3   -0.30    1.70
  10   1   3    1.70    2.10
  11  -1   3    7.00    2.90
  11  -1   3   25.10    4.30
  11  -1   3   13.50    2.70
  11   1   3   11.10    3.40
  11   1   3   15.30    3.50
  11   1   3   12.00    2.60
  12  -1   3    4.50    3.00
  12  -1   3   16.30    4.00
  12  -1   3    5.10    2.40
  12   1   3    3.70    2.90
  12   1   3    7.40    2.40
  13  -1   3   -3.10    2.10
  13  -1   3   -2.60    2.50
  13   1   3   -2.70    2.50
  13   1   3   -2.20    2.10
  14  -2  -3   -3.80    2.30
  14   2  -3   -6.50    2.20
  13  -2  -3   -0.30    2.10
  13  -2  -3   -3.20    2.80
  13   2  -3   -1.10    2.20
  12  -2  -3    3.80    3.30
  12  -2  -3    3.40    2.30
  12   2  -3    0.50    2.90
  12   2  -3    6.60    2.40
  11  -2  -3    6.10    3.00
  11  -2  -3   16.10    3.60
  11  -2  -3   11.70    2.50
  11   2  -3   11.10    2.30
  11   2  -3    6.90    3.00
 -10  -2   3    2.90    1.40
  10  -2  -3    1.20    2.20
  10  -2  -3    0.40    1.50
  10  -2  -3    1.10    2.20
  10   2  -3   -0.80    2.20
 -10   2   3    1.20    1.20
  10   2  -3    0.20    1.50
   9  -2  -3    0.00    1.50
   9  -2  -3   -0.40    1.80
   9  -2  -3   -0.60    1.80
  -9  -2   3    1.20    1.40
   9   2  -3   -0.60    1.80
  -9   2   3   -1.80    1.10
  -9   2   3    0.30    1.10
   9   2  -3   -0.10    1.40
  -8  -2   3  166.48    6.40
   8  -2  -3  168.78    7.90
  -8  -2   3  169.78    6.40
   8  -2  -3  170.08   10.00
   8  -2  -3  164.28    7.20
  -8   2   3  168.58    6.50
   8   2  -3  174.18    7.10
   8   2  -3  167.88   10.60
  -8   2   3  168.18    6.30
  -7  -2   3    0.90    0.80
   7  -2  -3    1.50    1.30
  -7  -2   3    1.80    1.30
   7  -2  -3    0.70    1.40
   7  -2  -3    1.50    1.40
  -7   2   3    3.70    1.30
  -7   2   3    2.80    1.00
   7   2  -3    1.10    1.00
   7   2  -3    3.40    1.80
  -6  -2   3   17.00    1.60
   6  -2  -3   18.10    2.50
  -6  -2   3   19.20    1.90
   6  -2  -3   13.90    1.60
   6   2  -3   12.20    1.40
  -6   2   3   17.70    1.70
  -6   2   3   17.70    1.70
   5  -2  -3   21.40    2.10
   5  -2  -3   23.10    2.20
  -5  -2   3   20.20    1.60
  -5  -2   3   24.30    1.90
   5  -2  -3   22.90    3.60
   5   2  -3   28.30    4.30
  -5   2   3   19.80    1.80
   5   2  -3   25.40    2.10
  -5   2   3   21.70    1.70
   4  -2  -3  110.99    5.70
  -4  -2   3  113.39    4.00
   4  -2  -3  103.49    4.70
  -4  -2   3  109.49    4.30
   4  -2  -3  108.09    4.40
   4   2  -3  110.19    4.20
   4   2  -3  111.99    4.10
   4   2  -3  116.49    6.40
  -4   2   3  109.69    4.00
  -4   2   3  110.49    4.20
   3  -2  -3  121.49    4.60
   3  -2  -3  132.59    5.90
  -3  -2   3  130.29    4.30
   3  -2  -3  125.19    4.90
  -3  -2   3  130.79    4.70
  -3   2   3  124.79    4.30
   3   2  -3  135.59    6.40
   3   2  -3  124.39    4.30
  -3   2   3  121.99    4.50
  -2  -2   3  100.19    3.40
  -2  -2   3   97.69    3.80
   2  -2  -3   99.99    4.80
   2  -2  -3   99.79    3.80
  -2   2   3  102.29    3.80
   2   2  -3  103.39    5.40
  -2   2   3  105.79    4.80
   2   2  -3   95.49    3.40
  -2   2   3  100.59    3.40
  -1  -2   3    0.50    0.40
  -1  -2   3    2.40    0.90
  -1  -2   3    1.80    1.10
   1  -2  -3    1.50    0.40
  -1   2   3    1.30    0.90
  -1   2   3    1.00    0.90
  -1   2   3    2.00    0.60
   1   2  -3    0.80    0.40
   1   2  -3    3.10    0.90
  -1   2   3    0.90    0.40
   0  -2   3 1555.24   43.20
   0  -2   3 1514.35   43.50
   0  -2   3 1536.35   44.00
   0   2  -3 1564.34   43.10
   0   2  -3 1490.05   43.20
   0   2   3 1576.94   43.40
   0   2  -3 1625.94   43.90
   0   2   3 1466.95   43.00
   0   2  -3 1668.03   43.50
   1  -2   3  267.27    7.90
   1  -2   3  268.47    8.00
   1  -2   3  259.47    8.10
  -1  -2  -3  270.87    7.60
   1  -2   3  266.57    8.30
  -1  -2  -3  279.57    7.60
   1  -2   3  271.47    7.90
   1  -2   3  279.97    8.00
  -1   2  -3  272.27    7.90
   1   2   3  269.97    7.70
  -1   2  -3  274.57    8.00
  -1   2  -3  280.07    8.10
  -1   2  -3  281.17    8.00
  -2  -2  -3   91.59    3.00
   2  -2   3   89.89    3.00
  -2  -2  -3   90.29    2.70
   2  -2   3   83.59    2.90
   2  -2   3   88.29    3.10
   2  -2   3   89.79    3.50
   2  -2   3   84.89    3.40
  -2  -2  -3   90.89    2.80
   2  -2   3   87.99    3.10
  -2   2  -3   92.99    3.00
   2   2   3   87.89    3.00
   2   2   3   86.79    3.30
   2   2   3   90.59    2.80
  -2   2  -3   89.29    2.90
  -2   2  -3   92.19    3.00
   2   2   3   88.19    2.80
  -2   2  -3   90.09    3.10
  -3  -2  -3    1.10    0.50
   3  -2   3    0.70    0.60
   3  -2   3    0.50    0.30
  -3  -2  -3    0.60    0.60
   3  -2   3    1.10    0.60
   3  -2   3    0.30    0.50
   3  -2   3    1.20    0.90
   3   2   3    0.70    0.50
   3   2   3    0.80    0.60
  -3   2  -3    1.00    0.50
   3   2   3    0.70    0.40
  -3   2  -3    0.70    0.70
   3   2   3    0.80    0.60
   3   2   3    0.80    0.50
   4  -2   3   50.59    2.80
   4  -2   3   48.90    2.90
   4  -2   3   50.39    2.30
   4  -2   3   53.59    4.10
   4   2   3   49.50    2.20
   4   2   3   48.20    2.60
   4   2   3   51.09    2.00
  -4   2  -3   48.80    2.40
   4   2   3   46.90    2.60
  -4   2  -3   49.50    2.20
   4   2   3   47.90    4.10
   5  -2   3    0.30    0.70
   5  -2   3    2.30    1.20
   5  -2   3    1.80    0.80
   5  -2   3    1.30    0.80
   5   2   3    1.00    0.70
   5   2   3    1.00    0.60
  -5   2  -3    1.30    0.90
  -5   2  -3    1.60    0.60
   5   2   3    1.10    1.00
   5   2   3    0.80    1.00
   5   2   3    1.80    0.60
   6  -2   3   24.60    2.60
   6  -2   3   28.20    2.10
   6  -2   3   24.00    2.60
   6  -2   3   21.40    3.50
   6   2   3   25.00    2.30
   6   2   3   24.00    1.90
   6   2   3   26.30    1.30
  -6   2  -3   24.70    1.70
   6   2   3   21.60    2.30
  -6   2  -3   20.60    1.90
   6   2   3   23.90    4.00
   7  -2   3   25.60    3.20
   7  -2   3   15.20    1.90
   7  -2   3   12.30    2.30
   7   2   3   14.70    1.90
   7   2   3   21.70    2.70
   7   2   3   10.90    2.30
   7   2   3   19.60    1.80
   8  -2   3  244.78    9.80
   8  -2   3  248.98   10.20
   8  -2   3  246.18   13.20
   8   2   3  248.78   13.20
   8   2   3  252.97    9.60
   8   2   3  238.68    9.70
   9  -2   3    2.40    1.70
   9  -2   3    6.80    2.40
   9  -2   3    3.80    1.60
   9   2   3    4.60    1.60
   9   2   3    2.20    1.90
   9   2   3    3.20    2.00
  10  -2   3    0.80    1.90
  10  -2   3    1.90    1.60
  10  -2   3    0.80    2.10
  10   2   3   -0.20    1.90
  10   2   3    1.30    1.60
  10   2   3    1.40    2.10
  11  -2   3   -0.70    2.20
  11  -2   3   -0.50    1.70
  11  -2   3    0.60    2.00
  11   2   3    1.90    1.80
  11   2   3   -0.40    2.20
  12  -2   3   11.80    3.60
  12  -2   3   18.10    3.20
  12   2   3   14.00    3.90
  12   2   3   22.30    3.40
  13  -2   3    0.90    2.30
  13  -2   3    0.10    2.90
  13  -2   3   -0.30    2.90
  13   2   3   -1.20    2.30
  13   2   3    0.70    2.90
  14  -3  -3   -5.40    2.40
  14   3  -3   -3.90    2.20
  13  -3  -3   -5.60    2.60
  13  -3  -3   -1.50    2.30
  13   3  -3   -6.30    2.90
  13   3  -3   -2.20    2.00
  12  -3  -3   -2.60    2.80
  12  -3  -3    2.00    2.30
  12  -3  -3    7.80    3.40
  12   3  -3    2.50    2.10
  12   3  -3   -1.60    3.00
  11  -3  -3   -0.40    2.30
  11  -3  -3    0.60    1.70
  11  -3  -3   -2.20    2.10
  11   3  -3   -2.90    2.20
  11   3  -3   -0.30    1.60
 -10  -3   3    1.30    1.30
  10  -3  -3   -1.60    1.60
  10  -3  -3    0.40    2.20
  10  -3  -3   -0.80    1.90
  10   3  -3   -1.30    2.10
 -10   3   3    1.00    1.20
  10   3  -3   -1.00    1.40
  -9  -3   3    9.00    1.80
   9  -3  -3    8.10    2.60
   9  -3  -3    4.30    2.10
   9  -3  -3    3.90    1.70
  -9   3   3    5.40    1.50
   9   3  -3    3.60    2.20
  -9   3   3   10.60    1.80
   9   3  -3    5.30    1.60
   8  -3  -3   17.80    3.00
  -8  -3   3   17.10    2.20
   8  -3  -3    9.70    2.30
  -8  -3   3   14.20    1.70
   8  -3  -3   13.10    2.10
  -8   3   3   19.50    2.20
   8   3  -3    8.80    2.40
  -8   3   3   16.30    1.90
   8   3  -3   12.10    1.80
  -7  -3   3   41.40    2.50
   7  -3  -3   42.10    5.30
   7  -3  -3   42.50    3.60
   7  -3  -3   37.90    3.30
  -7  -3   3   42.30    2.80
  -7   3   3   42.20    2.70
  -7   3   3   39.60    2.60
   7   3  -3   41.70    5.40
   7   3  -3   44.20    3.20
   6  -3  -3    2.10    1.00
   6  -3  -3    1.80    1.30
  -6  -3   3    1.60    0.70
  -6  -3   3    4.10    1.30
   6  -3  -3    1.70    1.30
  -6   3   3    2.40    0.90
   6   3  -3    2.50    1.00
   6   3  -3    3.10    1.60
  -6   3   3    3.40    1.20
   5  -3  -3   42.50    2.80
   5  -3  -3   46.70    3.00
  -5  -3   3   45.10    2.60
  -5  -3   3   40.60    2.30
   5  -3  -3   45.60    4.20
  -5   3   3   42.80    2.40
  -5   3   3   41.60    2.50
   5   3  -3   43.80    4.50
   5   3  -3   45.40    2.60
   5   3  -3   45.20    2.40
   4  -3  -3    5.10    1.20
   4  -3  -3    5.30    1.00
   4  -3  -3    8.80    1.50
  -4  -3   3    7.40    0.90
  -4  -3   3   10.50    1.40
   4   3  -3    5.40    1.40
  -4   3   3   11.00    1.40
  -4   3   3    8.20    1.00
   4   3  -3    7.80    1.00
  -3  -3   3  776.62   23.10
   3  -3  -3  781.62   23.40
   3  -3  -3  773.72   23.70
  -3  -3   3  925.61   23.60
  -3  -3   3  804.02   23.40
   3  -3  -3  798.82   24.40
   3   3  -3  820.32   23.10
  -3   3   3  782.02   23.30
  -3   3   3  805.82   23.10
  -3   3   3  855.71   25.60
   3   3  -3  777.92   25.00
   2  -3  -3   35.40    1.70
   2  -3  -3   34.10    1.90
  -2  -3   3   33.50    1.70
   2  -3  -3   36.70    2.90
  -2  -3   3   35.10    2.10
  -2   3   3   40.40    2.90
   2   3  -3   36.60    1.70
   2   3  -3   38.20    3.60
  -2   3   3   34.70    1.90
  -2   3   3   34.80    2.00
  -2   3   3   33.30    1.60
   1  -3  -3    9.70    0.60
  -1  -3   3    5.80    1.20
  -1  -3   3   10.60    1.20
   1  -3  -3    9.60    0.70
  -1  -3   3    9.70    0.90
   1  -3  -3    8.20    0.90
  -1  -3   3    6.80    0.70
  -1   3   3    5.70    1.00
   1   3  -3    9.30    1.20
  -1   3   3    8.50    0.70
  -1   3   3    9.40    0.90
   1   3  -3    8.90    0.80
   0  -3   3  210.88    6.90
   0  -3  -3  233.28    6.40
   0  -3   3  226.28    6.70
   0  -3   3  222.48    6.70
   0   3   3  230.48    6.50
   0   3  -3  223.88    6.70
   0   3   3  210.08    6.30
   0   3  -3  234.38    7.00
   0   3  -3  236.38    6.70
   1  -3   3  110.59    3.70
   1  -3   3  107.89    3.70
   1  -3   3  112.99    3.60
   1  -3   3  117.59    3.70
   1  -3   3  111.59    3.90
   1  -3   3  111.99    3.60
  -1   3  -3  111.29    3.70
  -1   3  -3  116.39    3.80
  -1   3  -3  104.79    3.60
  -1   3  -3  124.69    3.70
   2  -3   3  363.46   11.10
   2  -3   3  357.66   10.60
   2  -3   3  360.96   10.50
   2  -3   3  365.96   11.20
  -2  -3  -3  376.66   10.40
  -2  -3  -3  367.46   10.20
   2  -3   3  352.66   10.70
   2   3   3  363.46   10.90
   2   3   3  352.36   10.20
   2   3   3  370.46   10.30
  -2   3  -3  357.96   10.60
  -2   3  -3  362.96   10.50
  -2   3  -3  376.26   10.80
   2   3   3  360.06   10.40
   3  -3   3   27.30    1.60
   3  -3   3   22.40    1.40
   3  -3   3   24.60    1.80
   3  -3   3   22.30    1.80
  -3  -3  -3   22.90    1.40
   3  -3   3   24.40    0.90
  -3  -3  -3   23.30    1.10
   3   3   3   22.10    2.60
   3   3   3   22.60    1.20
  -3   3  -3   22.10    1.50
   3   3   3   23.20    1.20
  -3   3  -3   24.70    1.40
   3   3   3   22.10    1.40
  -3   3  -3   22.50    0.90
   3   3   3   23.30    1.60
   4  -3   3   92.89    5.40
   4  -3   3   90.69    3.50
   4  -3   3   88.29    4.00
   4  -3   3   89.69    4.10
   4   3   3   87.99    3.70
   4   3   3   95.89    3.30
   4   3   3   89.59    3.70
  -4   3  -3   91.79    3.60
   4   3   3   87.09    3.20
   4   3   3   87.39    5.50
  -4   3  -3   85.39    3.30
   5  -3   3    3.40    1.40
   5  -3   3    3.20    1.00
   5  -3   3    4.10    0.90
   5  -3   3    2.70    1.10
   5   3   3    3.50    1.20
  -5   3  -3    4.50    1.20
  -5   3  -3    3.90    0.80
   5   3   3    3.70    0.80
   5   3   3    3.00    0.80
   5   3   3    5.20    1.20
   5   3   3    5.40    0.90
   6  -3   3   55.19    3.50
   6  -3   3   50.49    4.90
   6  -3   3   58.09    3.80
   6  -3   3   57.29    3.00
  -6   3  -3   56.49    3.10
   6   3   3   60.39    2.40
  -6   3  -3   62.69    2.80
   6   3   3   59.39    3.30
   6   3   3   57.29    5.30
   6   3   3   56.39    3.40
   6   3   3   57.39    2.80
   7  -3   3   26.50    4.20
   7  -3   3   15.40    2.00
   7  -3   3   28.50    3.10
   7   3   3   26.40    2.80
   7   3   3   24.40    2.60
   7   3   3   27.50    2.20
  -7   3  -3   21.90    2.30
   8  -3   3   62.49    4.40
   8  -3   3   66.59    4.70
   8  -3   3   71.09    6.90
   8   3   3   55.39    4.10
   8   3   3   66.89    4.30
   8   3   3   66.29    7.10
   9  -3   3   23.50    2.80
   9  -3   3   16.70    3.10
   9   3   3   21.20    2.40
   9   3   3   12.80    2.80
  10  -3   3    3.00    2.20
  10  -3   3    5.00    2.00
  10  -3   3    4.90    2.70
  10   3   3    3.00    2.30
  10   3   3    2.20    1.70
  11  -3   3   10.40    2.70
  11  -3   3   15.10    3.60
  11  -3   3    9.10    3.20
  11   3   3    6.90    3.00
  11   3   3    7.60    2.20
  12  -3   3   -2.00    2.40
  12  -3   3   -0.50    2.40
  12  -3   3   -2.90    1.90
  12   3   3   -1.90    1.90
  12   3   3   -2.00    2.20
  13  -3   3   -0.30    2.30
  13  -3   3    1.30    2.90
  13  -3   3   -3.00    2.20
  13   3   3   -0.80    2.80
  14  -4  -3   -3.90    2.10
  13  -4  -3    0.00    3.10
  13  -4  -3   -4.90    2.00
  13   4  -3   -4.10    1.90
  12  -4  -3   26.00    4.80
  12  -4  -3   13.80    2.70
  12  -4  -3   10.20    3.70
  12   4  -3   17.10    2.80
  12   4  -3    7.00    3.90
 -11  -4   3    0.00    1.50
  11  -4  -3    0.10    2.20
  11  -4  -3   -2.50    2.10
  11  -4  -3   -2.40    1.80
  11   4  -3   -2.20    2.40
  11   4  -3   -3.20    1.50
  10  -4  -3   -0.60    2.00
 -10  -4   3    0.00    1.20
  10  -4  -3   -1.00    1.80
  10  -4  -3   -0.80    1.50
 -10   4   3    0.90    1.20
  10   4  -3    0.30    1.50
  10   4  -3   -2.20    2.10
   9  -4  -3    7.00    1.90
  -9  -4   3    9.80    1.90
   9  -4  -3    8.10    2.50
   9  -4  -3    3.90    2.10
  -9   4   3    8.10    1.70
  -9   4   3    9.80    1.80
   9   4  -3    3.40    2.20
   9   4  -3    5.60    1.60
  -8  -4   3    0.20    0.80
   8  -4  -3    2.10    1.70
  -8  -4   3   -1.00    1.30
   8  -4  -3   -0.40    1.30
   8  -4  -3    1.30    1.60
  -8   4   3   -0.80    0.90
   8   4  -3    1.90    1.90
  -8   4   3   -1.10    1.10
   8   4  -3    1.00    1.30
  -7  -4   3   50.79    2.80
   7  -4  -3   55.29    5.70
   7  -4  -3   48.80    3.80
   7  -4  -3   51.59    3.70
  -7  -4   3   50.09    3.10
  -7   4   3   51.59    3.00
  -7   4   3   52.09    2.90
   7   4  -3   52.39    5.90
   7   4  -3   48.30    3.30
   6  -4  -3    4.20    1.30
   6  -4  -3    8.20    2.00
  -6  -4   3    5.50    1.00
  -6  -4   3    4.20    1.40
   6  -4  -3    2.30    1.20
   6   4  -3    4.90    1.10
  -6   4   3    5.80    1.30
  -6   4   3    5.30    1.10
   6   4  -3    3.20    1.60
   5  -4  -3    7.80    1.70
   5  -4  -3    5.00    1.30
  -5  -4   3   10.40    1.60
   5  -4  -3    5.60    1.20
  -5  -4   3    8.10    1.10
   5   4  -3    6.00    1.70
  -5   4   3    9.00    1.20
   5   4  -3    9.00    1.20
   5   4  -3    5.90    1.00
  -5   4   3   10.90    1.50
   4  -4  -3  198.88    7.20
   4  -4  -3  192.38    8.00
   4  -4  -3  191.48    6.80
  -4  -4   3  192.28    6.70
  -4  -4   3  191.58    6.30
  -4   4   3  188.88    6.40
  -4   4   3  187.08    6.50
   4   4  -3  194.58    8.90
   4   4  -3  202.98    6.40
   3  -4  -3  119.89    4.80
  -3  -4   3  122.89    4.20
  -3  -4   3  131.59    4.30
  -3  -4   3  119.89    4.60
   3  -4  -3  122.69    5.40
   3  -4  -3  113.69    4.50
  -3   4   3  122.79    5.30
  -3   4   3  120.59    4.50
  -3   4   3  123.29    4.20
   3   4  -3  118.49    6.10
   3   4  -3  124.69    4.30
   2  -4  -3   93.89    3.10
  -2  -4   3   83.89    3.50
   2  -4  -3   82.99    3.40
  -2  -4   3   79.99    3.00
   2  -4  -3   84.69    4.10
   2   4  -3   83.09    3.10
  -2   4   3   88.39    4.10
  -2   4   3   87.19    3.00
   2   4  -3   84.29    5.10
  -2   4   3   82.39    3.40
  -1  -4   3    1.50    0.70
   1  -4  -3    0.70    0.50
   1  -4  -3    1.30    0.50
  -1  -4   3    0.30    0.40
[truncated: 973,033 more chars]
