# Supplementary material for: Crystal structure of 3,4′-diphenyl-3′-p-tolyl-4′H-spiro­[indan-2,5′-[1,2]oxazol]-1-one
Source: Acta Crystallogr E Crystallogr Commun. 2015 Oct 24;71(Pt 11):o873–4. doi: 10.1107/S2056989015019581 (PMC4645049; doi:10.1107/S2056989015019581)
Supplement: Supplementary file 2 [file e-71-0o873-Isup2.hkl]

data_I                                                                          
_shelx_title ' EL15_D578_DRX4_AM15_a.res in P2(1)/n'                            
_shelx_refln_list_code          4                                               
_shelx_F_calc_maximum      211.45                                               
_exptl_crystal_F_000       904.00                                               
_reflns_d_resolution_high  0.7400                                               
                                                                                
loop_                                                                           
 _space_group_symop_operation_xyz                                               
 'x, y, z'                                                                      
 '-x+1/2, y+1/2, -z+1/2'                                                        
 '-x, -y, -z'                                                                   
 'x-1/2, -y-1/2, z-1/2'                                                         
                                                                                
_cell_length_a     9.7381                                                       
_cell_length_b    20.5072                                                       
_cell_length_c    11.8261                                                       
_cell_angle_alpha  90.000                                                       
_cell_angle_beta  102.836                                                       
_cell_angle_gamma  90.000                                                       
                                                                                
_shelx_F_squared_multiplier     1.000                                           
                                                                                
loop_                                                                           
 _refln_index_h                                                                 
 _refln_index_k                                                                 
 _refln_index_l                                                                 
 _refln_F_squared_calc                                                          
 _refln_F_squared_meas                                                          
 _refln_F_squared_sigma                                                         
 _refln_observed_status                                                         
   2   0   0        176.13        159.30         2.31 o                         
   4   0   0        931.95        959.56        12.74 o                         
   6   0   0        680.56        902.70        13.58 o                         
   8   0   0         67.04         54.58         7.15 o                         
  10   0   0          0.91          5.25         4.93 o                         
  12   0   0         25.29          8.32         7.85 o                         
   1   1   0       4842.61       3065.49       101.54 o                         
   2   1   0       1255.70       1170.76         7.72 o                         
   3   1   0          0.13          0.45         0.35 o                         
   4   1   0        205.13        215.45         2.88 o                         
   5   1   0        276.62        335.09         4.11 o                         
   6   1   0          1.47          3.61         1.02 o                         
   7   1   0        243.55        268.95         4.63 o                         
   8   1   0        316.83        324.04         6.27 o                         
   9   1   0        264.73        323.79        10.24 o                         
  10   1   0        304.24        359.83        11.58 o                         
  11   1   0         36.59         34.01         7.75 o                         
  12   1   0          8.17         -3.54         4.69 o                         
   1   2   0       1188.62       1022.61         6.90 o                         
   2   2   0       5116.47       4994.33        31.47 o                         
   3   2   0       1643.26       1506.51        11.86 o                         
   4   2   0       1050.53       1109.43        11.07 o                         
   5   2   0         43.93         34.80         2.00 o                         
   6   2   0        123.11        133.69         2.89 o                         
   7   2   0        119.03        133.53         3.14 o                         
   8   2   0          0.36          2.96         1.66 o                         
   9   2   0         21.17         18.48         3.62 o                         
  10   2   0          4.78          4.80         3.67 o                         
  11   2   0          7.67          2.19         4.16 o                         
  12   2   0          1.90         -4.66         4.66 o                         
   1   3   0       6264.77       5755.26        37.03 o                         
   2   3   0          7.98          4.43         0.72 o                         
   3   3   0        221.71        214.67         2.47 o                         
   4   3   0       2848.70       2988.15        24.42 o                         
   5   3   0        134.77        129.53         2.59 o                         
   6   3   0         39.42         35.22         2.08 o                         
   7   3   0         73.00         77.43         3.81 o                         
   8   3   0        186.15        196.47         4.91 o                         
   9   3   0          5.46          1.74         3.02 o                         
  10   3   0          0.67         -2.24         3.54 o                         
  11   3   0         96.69         83.61         9.14 o                         
  12   3   0          2.15         -4.64         4.64 o                         
   1   4   0      10204.12       9815.86        71.28 o                         
   2   4   0       1573.18       1544.92        10.60 o                         
   3   4   0        926.78       1023.92         8.55 o                         
   4   4   0         69.77         87.50         2.01 o                         
   5   4   0        482.17        609.83         6.76 o                         
   6   4   0       1361.27       1582.92        15.04 o                         
   7   4   0         24.83         28.28         2.28 o                         
   8   4   0          0.07         -0.56         1.67 o                         
   9   4   0        180.04        208.68         9.84 o                         
  10   4   0          0.29         -2.42         3.59 o                         
  11   4   0          3.53          0.48         4.09 o                         
  12   4   0         52.15         41.34         6.23 o                         
   1   5   0        859.97        823.60         6.88 o                         
   2   5   0       5458.67       5419.10        38.30 o                         
   3   5   0       4095.94       4509.21        37.24 o                         
   4   5   0         47.43         40.03         2.68 o                         
   5   5   0       1007.92       1111.64        10.90 o                         
   6   5   0          0.01          1.48         1.09 o                         
   7   5   0         64.89         63.19         4.04 o                         
   8   5   0        325.78        341.94         7.47 o                         
   9   5   0         65.45         56.08         4.85 o                         
  10   5   0         41.10         35.78         6.48 o                         
  11   5   0          8.04          0.76         4.18 o                         
  12   5   0         13.24          9.24         5.11 o                         
   0   6   0        336.19        296.85         4.01 o                         
   1   6   0        946.13        952.40         7.64 o                         
   2   6   0       1705.44       1651.15        13.79 o                         
   3   6   0        338.42        340.93         3.81 o                         
   4   6   0       3989.75       4236.49        37.21 o                         
   5   6   0        600.64        684.84         7.84 o                         
   6   6   0          8.43          7.60         1.26 o                         
   7   6   0          6.69          6.68         1.50 o                         
   8   6   0         35.80         29.43         3.24 o                         
   9   6   0         41.13         29.97         4.22 o                         
  10   6   0         46.72         31.16         5.02 o                         
  11   6   0          0.86         -2.76         3.94 o                         
  12   6   0          9.75          8.68         5.18 o                         
   1   7   0         12.69         20.81         1.11 o                         
   2   7   0       2478.79       2365.21        21.14 o                         
   3   7   0        507.92        581.98         6.26 o                         
   4   7   0       2609.65       2715.59        25.83 o                         
   5   7   0          0.18          1.59         1.07 o                         
   6   7   0        119.13        118.62         3.21 o                         
   7   7   0         63.83         61.37         3.78 o                         
   8   7   0         62.55         55.71         5.95 o                         
   9   7   0          2.23         -2.84         3.01 o                         
  10   7   0          0.95         -3.48         3.48 o                         
  11   7   0         48.48         49.75         7.49 o                         
  12   7   0          0.06         -5.43         5.43 o                         
   0   8   0        441.62        314.47         4.19 o                         
   1   8   0         55.73         80.42         1.63 o                         
   2   8   0         32.74         39.14         2.43 o                         
   3   8   0         37.76         45.36         2.74 o                         
   4   8   0        727.78        850.68         9.39 o                         
   5   8   0          8.42         10.29         1.21 o                         
   6   8   0          0.28          0.58         1.19 o                         
   7   8   0        166.93        180.86         5.16 o                         
   8   8   0        131.64        144.62         4.93 o                         
   9   8   0         20.49         10.25         3.53 o                         
  10   8   0         12.86          5.39         3.85 o                         
  11   8   0         14.34          5.90         5.32 o                         
  12   8   0         81.40         83.98        20.67 o                         
   1   9   0        360.55        363.73         3.92 o                         
   2   9   0        433.12        406.89         5.07 o                         
   3   9   0       2901.50       3073.91        28.83 o                         
   4   9   0         58.42         60.98         2.26 o                         
   5   9   0        202.44        238.04         4.12 o                         
   6   9   0         37.70         40.13         3.97 o                         
   7   9   0         38.54         39.95         4.59 o                         
   8   9   0        207.87        199.04         5.82 o                         
   9   9   0          4.26          1.84         3.03 o                         
  10   9   0          8.36         -0.11         3.66 o                         
  11   9   0          1.03         -3.91         5.03 o                         
  12   9   0         11.84          1.75         6.30 o                         
   0  10   0       3445.67       3483.15        37.65 o                         
   1  10   0        590.50        614.05         6.24 o                         
   2  10   0       1124.36       1205.64        12.96 o                         
   3  10   0        322.34        278.45         4.24 o                         
   4  10   0        839.54        890.43         9.45 o                         
   5  10   0        299.89        312.76         5.38 o                         
   6  10   0          0.30         -0.31         1.31 o                         
   7  10   0        375.47        404.03         7.80 o                         
   8  10   0         14.78         12.02         2.51 o                         
   9  10   0        127.02        114.38        12.30 o                         
  10  10   0          0.41         -2.82         4.18 o                         
  11  10   0          1.59         -5.19         5.19 o                         
   1  11   0         99.53         74.68         1.77 o                         
   2  11   0        634.72        653.53         7.98 o                         
   3  11   0         57.39         58.66         2.15 o                         
   4  11   0        109.31        111.07         2.98 o                         
   5  11   0        884.52        918.98        11.36 o                         
   6  11   0         38.33         30.37         2.39 o                         
   7  11   0        150.98        134.07         4.88 o                         
   8  11   0         15.09         11.69         3.08 o                         
   9  11   0        132.71        102.55        13.95 o                         
  10  11   0         30.34         26.95         5.89 o                         
  11  11   0         71.32         51.15        15.25 o                         
   0  12   0          2.68          3.52         0.95 o                         
   1  12   0        276.90        310.76         3.63 o                         
   2  12   0         23.99         13.94         1.25 o                         
   3  12   0         36.61         40.88         2.21 o                         
   4  12   0          5.75          8.53         1.24 o                         
   5  12   0        317.76        323.05         6.52 o                         
   6  12   0        277.86        288.08         6.86 o                         
   7  12   0         16.88         18.19         2.74 o                         
   8  12   0          4.34          2.28         3.47 o                         
   9  12   0         22.91         15.53         4.66 o                         
  10  12   0         30.11         19.96         5.95 o                         
  11  12   0          0.79         -5.22         5.22 o                         
   1  13   0        342.89        354.10         4.03 o                         
   2  13   0         82.71         78.82         2.80 o                         
   3  13   0         21.14         19.48         1.55 o                         
   4  13   0       1182.82       1175.17        13.02 o                         
   5  13   0         66.83         62.28         5.81 o                         
   6  13   0         31.48         26.74         3.59 o                         
   7  13   0        348.15        383.79        10.32 o                         
   8  13   0          5.40          1.94         3.47 o                         
   9  13   0          0.05         -3.55         3.55 o                         
  10  13   0          1.03         -3.84         4.24 o                         
  11  13   0         39.05         19.15        13.36 o                         
   0  14   0         63.87         87.02         2.79 o                         
   1  14   0        274.18        291.09         3.85 o                         
   2  14   0          2.76          5.67         1.02 o                         
   3  14   0         90.56         93.06         3.23 o                         
   4  14   0        321.65        344.13         6.18 o                         
   5  14   0        100.42         94.57         8.97 o                         
   6  14   0        283.68        286.82         7.41 o                         
   7  14   0        252.77        270.36         7.70 o                         
   8  14   0         19.83         14.94         3.55 o                         
   9  14   0         24.12         14.40         4.85 o                         
  10  14   0         28.16         22.84         8.28 o                         
  11  14   0         13.88          3.93        12.83 o                         
   1  15   0         51.96         49.18         1.90 o                         
   2  15   0        802.42        836.91         9.31 o                         
   3  15   0        107.35        105.48         3.10 o                         
   4  15   0         14.52         19.51         2.51 o                         
   5  15   0        117.45        123.84         7.39 o                         
   6  15   0        288.47        268.35         7.36 o                         
   7  15   0          2.52         -0.48         2.53 o                         
   8  15   0         12.72         10.93         5.92 o                         
   9  15   0          0.11         -3.53         3.53 o                         
  10  15   0         12.88          8.38         5.33 o                         
   0  16   0          0.45          1.05         1.09 o                         
   1  16   0          4.28          6.56         1.29 o                         
   2  16   0        114.63        113.17         3.45 o                         
   3  16   0         91.01         85.44         3.82 o                         
   4  16   0        342.22        367.87         7.22 o                         
   5  16   0        124.71        111.34         5.63 o                         
   6  16   0         80.03         63.50         6.38 o                         
   7  16   0         15.55          9.95         3.38 o                         
   8  16   0         52.35         65.49         6.02 o                         
   9  16   0         37.07         31.80         6.95 o                         
  10  16   0         14.05         11.51         5.38 o                         
   1  17   0          0.10         -0.93         1.81 o                         
   2  17   0        313.58        301.03         5.76 o                         
   3  17   0        119.08        124.99         4.54 o                         
   4  17   0        213.93        230.10         5.84 o                         
   5  17   0        218.84        198.52         7.23 o                         
   6  17   0         11.88         13.24         3.48 o                         
   7  17   0         66.30         57.82         5.54 o                         
   8  17   0         38.03         48.49         7.59 o                         
   9  17   0         11.89         11.20         7.43 o                         
  10  17   0          0.57          3.14         6.74 o                         
   0  18   0         26.97         37.38         4.49 o                         
   1  18   0         65.96         68.10         3.53 o                         
   2  18   0        161.63        161.63         4.57 o                         
   3  18   0         33.35         34.69         2.93 o                         
   4  18   0         12.38         13.03         2.68 o                         
   5  18   0         62.75         60.02         5.90 o                         
   6  18   0         13.81         11.51         3.76 o                         
   7  18   0          3.18          1.20         5.07 o                         
   8  18   0          2.69          0.22         5.17 o                         
   9  18   0          0.99          0.25         6.34 o                         
   1  19   0          2.57          5.43         2.08 o                         
   2  19   0          0.88          1.05         1.96 o                         
   3  19   0         18.21         12.93         2.43 o                         
   4  19   0        148.34        147.96         5.38 o                         
   5  19   0          7.37          2.90         2.85 o                         
   6  19   0          5.56         -1.12         4.10 o                         
   7  19   0          2.83         -1.88         4.25 o                         
   8  19   0          1.12          0.60         4.44 o                         
   9  19   0          8.68          7.46        13.11 o                         
   0  20   0          0.12         -0.80         3.27 o                         
   1  20   0        203.08        196.54         5.17 o                         
   2  20   0          4.77          2.93         2.26 o                         
   3  20   0        243.67        260.29         6.20 o                         
   4  20   0         11.45          4.20         3.03 o                         
   5  20   0          7.65          5.87         3.14 o                         
   6  20   0          6.49          5.92         3.28 o                         
   7  20   0          0.62          1.88         4.36 o                         
   8  20   0         38.16         55.53         7.22 o                         
   1  21   0         18.74         22.38         3.09 o                         
   2  21   0        200.14        206.39         5.64 o                         
   3  21   0         35.42         42.22         3.35 o                         
   4  21   0          0.05          0.67         2.51 o                         
   5  21   0         80.07         95.86         7.07 o                         
   6  21   0          0.41         -3.20         3.20 o                         
   7  21   0          0.25         -3.70         3.70 o                         
   8  21   0          0.14         -6.00         6.50 o                         
   0  22   0          2.49          4.27         3.71 o                         
   1  22   0          0.01          2.40         2.70 o                         
   2  22   0         63.66         51.43         3.71 o                         
   3  22   0          0.18          0.28         2.50 o                         
   4  22   0         17.28         16.76         3.03 o                         
   5  22   0          0.26         -2.71         2.92 o                         
   6  22   0          9.85          6.69         4.58 o                         
   7  22   0          2.82         -0.16         6.18 o                         
   1  23   0          1.40          0.80         2.69 o                         
   2  23   0          8.44          6.50         3.01 o                         
   3  23   0          0.37          0.82         2.91 o                         
   4  23   0         12.28         16.84         3.27 o                         
   5  23   0          6.68          1.65         3.16 o                         
   6  23   0          0.03         -3.66         3.96 o                         
   7  23   0          0.44         -8.33         9.90 o                         
   0  24   0          1.96         -3.73         3.73 o                         
   1  24   0          9.82          6.98         2.92 o                         
   2  24   0          2.89          1.94         3.01 o                         
   3  24   0          2.12          2.50         3.09 o                         
   4  24   0         15.64         19.45         3.72 o                         
   5  24   0          0.68         -3.28         3.28 o                         
   6  24   0          0.69         -4.91         4.91 o                         
   1  25   0          0.51         -0.09         2.92 o                         
   2  25   0          2.53          2.82         3.14 o                         
   3  25   0          0.14          1.23         3.36 o                         
   4  25   0          0.15          3.97         3.86 o                         
   5  25   0          5.01          8.85         4.79 o                         
   0  26   0          4.80          0.94         4.48 o                         
   1  26   0          1.55          0.71         3.16 o                         
   2  26   0          8.40          9.00         3.46 o                         
   3  26   0          0.56          1.97         3.43 o                         
   4  26   0          3.04         -1.61         3.69 o                         
   1  27   0         21.54         40.23         4.33 o                         
   2  27   0          2.08          6.08         3.49 o                         
 -11   0   1          8.51          2.11         5.32 o                         
  -9   0   1          0.39          1.04         3.01 o                         
  -7   0   1        771.35        864.89        14.73 o                         
  -5   0   1       4915.97       5222.99        59.77 o                         
  -3   0   1       1900.95       1988.70        21.20 o                         
  -1   0   1      18849.91      14141.94       591.64 o                         
   1   0   1         32.87          8.34         0.84 o                         
   3   0   1         24.14         21.62         1.10 o                         
   5   0   1          0.05         -0.18         1.06 o                         
   7   0   1          1.26          1.68         1.57 o                         
   9   0   1        311.27        378.25        15.86 o                         
  11   0   1          0.79         -2.82         4.98 o                         
 -12   1   1         49.23         42.81        10.26 o                         
 -11   1   1         20.61          6.85         4.31 o                         
 -10   1   1         13.35          4.82         3.84 o                         
  -9   1   1        348.83        396.91         8.17 o                         
  -8   1   1         68.69         76.60         5.47 o                         
  -7   1   1        484.29        558.19         7.07 o                         
  -6   1   1         16.47         19.52         1.42 o                         
  -5   1   1         52.88         72.03         2.07 o                         
  -4   1   1        621.10        631.97         6.27 o                         
  -3   1   1          7.58         13.46         0.78 o                         
  -2   1   1       1216.31       1160.78         8.09 o                         
  -1   1   1         13.56          9.32         0.79 o                         
   1   1   1       2939.28       2768.74        18.25 o                         
   2   1   1        646.08        610.74         4.58 o                         
   3   1   1         83.32         80.52         1.47 o                         
   4   1   1        277.49        297.43         3.69 o                         
   5   1   1          1.31          0.95         0.67 o                         
   6   1   1          7.25          7.26         1.16 o                         
   7   1   1         71.34         70.94         3.30 o                         
   8   1   1        224.83        243.56         8.45 o                         
   9   1   1         21.51         19.58         4.46 o                         
  10   1   1          2.63          5.01         3.50 o                         
  11   1   1         64.02         62.24         8.75 o                         
  12   1   1          2.02         -2.89         4.57 o                         
 -12   2   1          1.40         -4.59         4.59 o                         
 -11   2   1          3.50         -3.76         3.76 o                         
 -10   2   1        198.80        241.30        11.23 o                         
  -9   2   1         33.94         41.22         5.13 o                         
  -8   2   1        423.42        421.58         7.44 o                         
  -7   2   1         48.13         49.86         3.05 o                         
  -6   2   1        231.98        227.69         3.85 o                         
  -5   2   1         77.81         69.61         2.80 o                         
  -4   2   1        357.49        309.68         3.92 o                         
  -3   2   1        312.44        316.77         3.36 o                         
  -2   2   1      44710.38      43801.51       281.39 o                         
  -1   2   1         81.72         80.43         1.28 o                         
   0   2   1        936.89        880.71         6.73 o                         
   1   2   1       3878.34       3494.93        26.17 o                         
   2   2   1         52.60         64.85         1.01 o                         
   3   2   1        806.59        797.94         7.05 o                         
   4   2   1       1858.32       2078.98        19.15 o                         
   5   2   1         82.23        104.86         2.20 o                         
   6   2   1         29.67         41.17         4.97 o                         
   7   2   1          5.79          3.28         1.00 o                         
   8   2   1         86.57         80.53        10.05 o                         
   9   2   1         15.81         15.09         3.38 o                         
  10   2   1        156.99        180.93        16.05 o                         
  11   2   1         24.83         20.71         4.97 o                         
  12   2   1         12.34          3.73         5.14 o                         
 -12   3   1          0.00         -4.81         4.81 o                         
 -11   3   1          7.96          3.80         4.37 o                         
 -10   3   1          1.90         -0.40         3.44 o                         
  -9   3   1        102.25        108.19        11.29 o                         
  -8   3   1        177.26        196.39         5.36 o                         
  -7   3   1         88.12         87.63         7.48 o                         
  -6   3   1        263.85        275.91         5.12 o                         
  -5   3   1        393.49        418.69         5.45 o                         
  -4   3   1        423.16        434.82         5.02 o                         
  -3   3   1       3972.09       4079.49        30.23 o                         
  -2   3   1       1700.95       1725.35        12.12 o                         
  -1   3   1       1251.48       1162.06         8.37 o                         
   0   3   1       8426.48       8090.26        53.76 o                         
   1   3   1       2513.59       2473.75        19.56 o                         
   2   3   1        610.45        607.33         4.68 o                         
   3   3   1        618.14        675.38         6.36 o                         
   4   3   1        232.48        257.27         3.25 o                         
   5   3   1        109.18        112.34         2.14 o                         
   6   3   1          0.19          0.38         1.06 o                         
   7   3   1        478.22        536.60         8.35 o                         
   8   3   1        111.41         93.95        10.52 o                         
   9   3   1         20.60         15.92         3.69 o                         
  10   3   1          4.03         -0.31         3.49 o                         
  11   3   1          3.46         -1.23         4.00 o                         
  12   3   1          7.24         -4.45         4.45 o                         
 -12   4   1          2.77         -4.57         4.57 o                         
 -11   4   1          2.08         -3.84         3.84 o                         
 -10   4   1         55.25         56.30         8.53 o                         
  -9   4   1          4.10          6.41         2.43 o                         
  -8   4   1         20.94         22.22         2.41 o                         
  -7   4   1         92.37        109.96         4.27 o                         
  -6   4   1         14.81         12.06         1.58 o                         
  -5   4   1        639.83        703.34         9.42 o                         
  -4   4   1        181.00        208.74         3.21 o                         
  -3   4   1         48.93         47.63         1.91 o                         
  -2   4   1       1265.13       1239.09         8.71 o                         
  -1   4   1       9627.97       9063.36        58.39 o                         
   0   4   1       2388.58       2185.18        14.62 o                         
   1   4   1       3813.32       3797.77        29.70 o                         
   2   4   1       3202.97       2978.52        24.72 o                         
   3   4   1         12.70         17.44         1.23 o                         
   4   4   1        291.92        297.13         3.76 o                         
   5   4   1        452.20        468.41         5.75 o                         
   6   4   1        528.92        621.98         8.12 o                         
   7   4   1         93.48        104.04         5.37 o                         
   8   4   1        123.92         90.88        11.75 o                         
   9   4   1         66.44         52.42         6.18 o                         
  10   4   1         12.92          9.38         3.95 o                         
  11   4   1         38.64         33.94         7.28 o                         
  12   4   1          4.47         -4.58         4.58 o                         
 -12   5   1         51.84         54.15        11.07 o                         
 -11   5   1         21.32         13.25         4.67 o                         
 -10   5   1          0.60         -0.77         2.88 o                         
  -9   5   1        235.19        261.05         7.42 o                         
  -8   5   1          0.84          0.83         1.89 o                         
  -7   5   1         70.89         66.93         3.57 o                         
  -6   5   1          9.54         10.01         1.34 o                         
  -5   5   1        141.56        153.85         3.43 o                         
  -4   5   1       6615.79       7022.98        60.33 o                         
  -3   5   1       3788.19       3726.67        31.17 o                         
  -2   5   1         43.33         40.73         1.64 o                         
  -1   5   1       6536.68       6127.83        40.46 o                         
   0   5   1       2964.83       2941.40        20.18 o                         
   1   5   1         96.10         99.44         1.57 o                         
   2   5   1       1557.16       1433.70        12.01 o                         
   3   5   1        223.66        233.92         2.95 o                         
   4   5   1        113.26        144.14         2.90 o                         
   5   5   1        158.37        182.24         3.24 o                         
   6   5   1        254.53        280.13         4.41 o                         
   7   5   1          5.22          7.73         1.62 o                         
   8   5   1         21.29          7.97         2.87 o                         
   9   5   1        145.39        160.48        11.22 o                         
  10   5   1          0.44         -1.33         3.37 o                         
  11   5   1         38.00         29.20         5.72 o                         
  12   5   1         18.65         16.03         5.62 o                         
 -12   6   1          8.64         -1.67         4.73 o                         
 -11   6   1         20.84          7.83         4.50 o                         
 -10   6   1         29.28         25.84         4.55 o                         
  -9   6   1          9.39          6.71         2.91 o                         
  -8   6   1          0.28         -0.96         1.91 o                         
  -7   6   1         11.41         11.38         1.56 o                         
  -6   6   1         11.03          8.56         1.38 o                         
  -5   6   1         66.89         56.38         3.43 o                         
  -4   6   1        140.66        166.01         3.30 o                         
  -3   6   1        120.28        112.96         2.26 o                         
  -2   6   1          0.44          0.78         1.17 o                         
  -1   6   1       3351.10       3211.34        22.92 o                         
   0   6   1       1314.27       1251.64         9.03 o                         
   1   6   1       1525.84       1504.72        12.89 o                         
   2   6   1        608.69        677.22         6.22 o                         
   3   6   1        117.31        119.08         2.24 o                         
   4   6   1       1493.34       1744.00        16.47 o                         
   5   6   1        154.23        146.49         2.96 o                         
   6   6   1        796.91        896.68        10.53 o                         
   7   6   1          0.00          0.23         1.04 o                         
   8   6   1         44.46         41.91         6.87 o                         
   9   6   1         26.45         25.42         4.73 o                         
  10   6   1         45.21         42.99         5.17 o                         
  11   6   1          0.66         -1.14         4.06 o                         
  12   6   1          6.72         -0.68         6.71 o                         
 -12   7   1          0.12         -5.53         5.53 o                         
 -11   7   1          8.49         -0.03         4.19 o                         
 -10   7   1         37.31         27.05         4.60 o                         
  -9   7   1          0.88         -1.09         2.63 o                         
  -8   7   1        178.22        182.98         5.47 o                         
  -7   7   1         82.10         92.03         5.64 o                         
  -6   7   1         20.35         20.83         1.63 o                         
  -5   7   1          2.71          3.82         1.08 o                         
  -4   7   1        430.00        416.72         5.26 o                         
  -3   7   1       2040.06       2200.96        22.20 o                         
  -2   7   1        222.83        235.37         3.69 o                         
  -1   7   1       1369.07       1289.98        10.91 o                         
   0   7   1        849.35        870.84         7.19 o                         
   1   7   1       2189.37       2211.99        17.17 o                         
   2   7   1         67.77         76.38         1.68 o                         
   3   7   1       2294.42       2475.55        22.25 o                         
   4   7   1        102.76        110.99         2.41 o                         
   5   7   1        153.94        180.88         3.84 o                         
   6   7   1         48.79         48.74         3.24 o                         
   7   7   1         71.51         70.14         4.96 o                         
   8   7   1          1.11         -1.48         2.46 o                         
   9   7   1         18.84         12.10         3.46 o                         
  10   7   1         76.78         70.10        10.51 o                         
  11   7   1         11.05          6.64         4.51 o                         
  12   7   1         19.46         16.46         8.26 o                         
 -12   8   1          2.65         -5.93         5.93 o                         
 -11   8   1          6.73         -4.43         4.78 o                         
 -10   8   1         10.56          7.70         3.89 o                         
  -9   8   1         55.21         34.71         4.43 o                         
  -8   8   1        132.22        130.32         4.64 o                         
  -7   8   1         18.39         14.64         1.86 o                         
  -6   8   1        183.43        183.24         3.88 o                         
  -5   8   1        373.10        370.01         5.19 o                         
  -4   8   1        692.00        722.07         8.25 o                         
  -3   8   1       1300.78       1376.31        14.64 o                         
  -2   8   1         15.43         11.54         1.22 o                         
  -1   8   1        474.20        383.60         4.05 o                         
   0   8   1        392.72        375.65         3.79 o                         
   1   8   1        381.16        419.81         4.20 o                         
   2   8   1       2277.23       2283.53        22.54 o                         
   3   8   1        749.34        667.60         7.13 o                         
   4   8   1        284.23        320.72         4.66 o                         
   5   8   1         15.51         17.78         1.79 o                         
   6   8   1          2.57          4.53         1.33 o                         
   7   8   1         37.12         31.37         3.39 o                         
   8   8   1        143.45        131.16         8.29 o                         
   9   8   1        114.78        120.20        13.48 o                         
  10   8   1          6.69          5.31         3.73 o                         
  11   8   1        106.98        106.37        19.51 o                         
  12   8   1          1.27         -0.85         6.03 o                         
 -12   9   1          6.60         -6.75         6.75 o                         
 -11   9   1         17.61          9.98        10.93 o                         
 -10   9   1         33.58         21.48         4.49 o                         
  -9   9   1          9.24          2.17         3.24 o                         
  -8   9   1          1.30         -0.84         2.08 o                         
  -7   9   1          6.40          9.00         1.99 o                         
  -6   9   1         36.32         35.42         1.95 o                         
  -5   9   1       1345.86       1457.62        14.61 o                         
  -4   9   1       1102.23       1213.88        12.87 o                         
  -3   9   1        457.10        492.04         6.21 o                         
  -2   9   1        205.30        225.89         3.72 o                         
  -1   9   1        561.02        568.90         5.80 o                         
   0   9   1         54.18         56.01         1.57 o                         
   1   9   1         46.69         48.02         1.52 o                         
   2   9   1        281.23        289.09         3.75 o                         
   3   9   1        376.65        399.27         5.03 o                         
   4   9   1         79.38         81.64         2.69 o                         
   5   9   1         53.81         60.88         4.30 o                         
   6   9   1          6.33          4.62         1.63 o                         
   7   9   1        246.49        239.15         5.73 o                         
   8   9   1         54.92         40.82         4.25 o                         
   9   9   1         97.26         92.22        13.99 o                         
  10   9   1          3.58         -0.75         4.23 o                         
  11   9   1         28.26         15.51         6.41 o                         
 -12  10   1          0.88         -6.98         8.93 o                         
 -11  10   1          6.15         -4.16         5.15 o                         
 -10  10   1         22.85         13.27         7.96 o                         
  -9  10   1         28.51         25.86         4.05 o                         
  -8  10   1         46.58         40.66         3.89 o                         
  -7  10   1        121.30        113.94         5.42 o                         
  -6  10   1        125.37        140.89         3.78 o                         
  -5  10   1        263.65        293.30         4.90 o                         
  -4  10   1          9.15         12.28         1.37 o                         
  -3  10   1         60.08         59.79         2.59 o                         
  -2  10   1        163.80        179.95         3.96 o                         
  -1  10   1        540.04        554.76         5.84 o                         
   0  10   1       1711.82       1811.56        15.57 o                         
   1  10   1        490.86        538.51         5.63 o                         
   2  10   1        373.29        429.72         5.04 o                         
   3  10   1          0.40          1.64         0.68 o                         
   4  10   1         12.57          5.41         1.04 o                         
   5  10   1         64.65         67.82         3.07 o                         
   6  10   1         93.76         94.19         3.93 o                         
   7  10   1          0.03          0.17         1.77 o                         
   8  10   1         27.66         23.28         3.37 o                         
   9  10   1         24.58         22.25         4.68 o                         
  10  10   1          4.88         -2.44         4.21 o                         
  11  10   1          7.01          5.22         5.69 o                         
 -11  11   1         18.49          4.91         8.57 o                         
 -10  11   1          5.32         -1.48         4.67 o                         
  -9  11   1         33.54         28.95         6.35 o                         
  -8  11   1        147.83        161.01         7.08 o                         
  -7  11   1         15.95         15.52         2.31 o                         
  -6  11   1        146.03        151.88         4.42 o                         
  -5  11   1         25.00         20.96         2.11 o                         
  -4  11   1         19.14         17.79         1.57 o                         
  -3  11   1        466.08        519.14         6.55 o                         
  -2  11   1         21.93         17.29         1.60 o                         
  -1  11   1        221.81        257.21         3.49 o                         
   0  11   1        716.76        881.69         7.94 o                         
   1  11   1         26.84         29.59         1.21 o                         
   2  11   1         56.19         74.36         2.85 o                         
   3  11   1          5.29          8.21         1.21 o                         
   4  11   1         33.64         42.56         2.87 o                         
   5  11   1         85.11         88.94         3.14 o                         
   6  11   1         37.63         24.49         2.22 o                         
   7  11   1          4.98          3.40         1.98 o                         
   8  11   1          5.10          2.73         2.78 o                         
   9  11   1         15.51         13.52         4.12 o                         
  10  11   1         18.77         15.07         4.66 o                         
  11  11   1         22.28         19.70         7.29 o                         
 -11  12   1         46.82         38.26        14.67 o                         
 -10  12   1          0.03         -5.93         5.93 o                         
  -9  12   1         76.95         61.35        11.79 o                         
  -8  12   1         29.26         27.66         3.47 o                         
  -7  12   1          6.81          2.72         2.44 o                         
  -6  12   1          7.69          7.73         2.75 o                         
  -5  12   1        219.85        244.88         5.18 o                         
  -4  12   1          9.13         16.73         1.62 o                         
  -3  12   1          0.62         -0.05         0.94 o                         
  -2  12   1        384.93        355.85         5.76 o                         
  -1  12   1          4.77          5.12         0.87 o                         
   0  12   1        478.83        531.05         5.60 o                         
   1  12   1        604.77        585.82         5.90 o                         
   2  12   1        128.94        117.55         2.93 o                         
   3  12   1        184.68        180.96         3.89 o                         
   4  12   1        448.66        448.22         6.83 o                         
   5  12   1        922.18        928.06        11.67 o                         
   6  12   1         16.13          9.33         2.01 o                         
   7  12   1          0.73         -0.28         2.18 o                         
   8  12   1          0.26         -0.95         3.17 o                         
   9  12   1         40.76         38.20         8.31 o                         
  10  12   1          0.47         -3.78         3.78 o                         
  11  12   1         22.84         19.76         7.15 o                         
 -11  13   1          0.07         -8.21         8.21 o                         
 -10  13   1          9.48         -5.16         5.47 o                         
  -9  13   1          3.62         -2.39         3.86 o                         
  -8  13   1          1.25          2.24         2.69 o                         
  -7  13   1        159.27        172.00         6.27 o                         
  -6  13   1          1.50         -2.12         2.12 o                         
  -5  13   1        252.83        259.65         5.51 o                         
  -4  13   1         43.53         42.10         3.18 o                         
  -3  13   1         24.85         25.37         1.81 o                         
  -2  13   1         29.10         28.12         1.88 o                         
  -1  13   1       1077.29       1114.05        11.03 o                         
   0  13   1        422.76        439.21         4.96 o                         
   1  13   1          6.07          4.80         0.79 o                         
   2  13   1        198.25        203.93         3.86 o                         
   3  13   1          0.40          0.61         1.18 o                         
   4  13   1          0.64          3.13         1.38 o                         
   5  13   1         27.70         34.10         2.37 o                         
   6  13   1        125.72        128.63         7.07 o                         
   7  13   1         33.51         30.60         4.07 o                         
   8  13   1         14.14          9.18         3.67 o                         
   9  13   1         14.21         12.35         4.40 o                         
  10  13   1          0.47         -6.14         7.56 o                         
  11  13   1         23.92         13.82         6.49 o                         
 -11  14   1         20.56          2.30        15.65 o                         
 -10  14   1         11.79          5.51         7.62 o                         
  -9  14   1          1.75         -1.81         3.91 o                         
  -8  14   1         63.83         69.28         7.56 o                         
  -7  14   1         32.20         34.11         5.64 o                         
  -6  14   1         81.70         74.41         7.23 o                         
  -5  14   1        138.95        131.06         6.42 o                         
  -4  14   1         43.07         40.67         4.04 o                         
  -3  14   1         32.87         21.99         2.11 o                         
  -2  14   1         29.99         27.07         1.98 o                         
  -1  14   1         82.74         88.85         2.49 o                         
   0  14   1        149.13        180.01         3.01 o                         
   1  14   1         45.86         37.10         2.62 o                         
   2  14   1         84.34         84.27         3.02 o                         
   3  14   1        104.39        102.42         3.26 o                         
   4  14   1         74.35         69.47         4.13 o                         
   5  14   1         39.23         44.22         3.62 o                         
   6  14   1         31.78         29.63         3.02 o                         
   7  14   1        145.02        137.00         6.54 o                         
   8  14   1          3.68          3.51         2.92 o                         
   9  14   1          4.81          4.28         5.23 o                         
  10  14   1         12.24          4.24         7.06 o                         
 -10  15   1          0.16         -0.89         5.61 o                         
  -9  15   1         11.83         13.52         6.27 o                         
  -8  15   1          0.44         -2.54         2.54 o                         
  -7  15   1          3.65          1.28         2.60 o                         
  -6  15   1          7.01          1.63         2.31 o                         
  -5  15   1       1051.97       1048.94        15.65 o                         
  -4  15   1        184.30        189.54         5.19 o                         
  -3  15   1        531.04        558.75         8.66 o                         
  -2  15   1         93.57         94.35         3.41 o                         
  -1  15   1         20.50         20.84         1.37 o                         
   0  15   1         32.46         34.59         2.34 o                         
   1  15   1        442.64        457.05         5.33 o                         
   2  15   1         12.74         10.96         1.49 o                         
   3  15   1         37.93         46.57         2.42 o                         
   4  15   1          0.06          0.62         1.55 o                         
   5  15   1         52.03         48.12         4.90 o                         
   6  15   1        118.72        103.40         6.86 o                         
   7  15   1         10.93          7.98         2.94 o                         
   8  15   1          0.97         -3.05         3.05 o                         
   9  15   1         37.50         43.34         7.35 o                         
  10  15   1          8.27         -0.16         6.05 o                         
 -10  16   1          1.08          5.22         4.72 o                         
  -9  16   1         10.08         12.69         6.96 o                         
  -8  16   1          1.18         -2.37         3.59 o                         
  -7  16   1          8.44          6.26         3.22 o                         
  -6  16   1         24.56         21.73         3.52 o                         
  -5  16   1          9.48         14.71         3.14 o                         
  -4  16   1        206.39        222.41         6.27 o                         
  -3  16   1         72.70         69.98         3.61 o                         
  -2  16   1          3.14          3.83         1.76 o                         
  -1  16   1        113.38        104.67         2.70 o                         
   0  16   1         49.92         46.39         2.48 o                         
   1  16   1          0.01         -0.43         0.97 o                         
   2  16   1          5.44          2.99         1.71 o                         
   3  16   1        148.50        145.21         3.99 o                         
   4  16   1        423.43        429.25         7.43 o                         
   5  16   1         30.15         32.23         4.41 o                         
   6  16   1          0.70          1.21         2.28 o                         
   7  16   1         44.41         35.11         5.37 o                         
   8  16   1          1.51          4.30         4.43 o                         
   9  16   1          0.03         -5.77         8.84 o                         
  10  16   1          0.29         -5.26         5.99 o                         
 -10  17   1          1.89         -7.42         7.42 o                         
  -9  17   1          6.38          2.03         8.01 o                         
  -8  17   1          2.44         -2.54         6.38 o                         
  -7  17   1         19.35         17.67         3.79 o                         
  -6  17   1         86.83         90.21         6.36 o                         
  -5  17   1        140.13        137.70        10.68 o                         
  -4  17   1          0.38         -0.98         2.42 o                         
  -3  17   1        394.05        353.37         7.01 o                         
  -2  17   1          0.13         -1.07         1.82 o                         
  -1  17   1         36.75         43.22         2.66 o                         
   0  17   1          8.26         10.82         1.96 o                         
   1  17   1         70.44         80.98         4.81 o                         
   2  17   1         43.68         35.78         2.51 o                         
   3  17   1         89.63         86.88         4.22 o                         
   4  17   1          1.28          1.23         1.75 o                         
   5  17   1         39.92         33.53         4.40 o                         
   6  17   1          0.24         -2.75         2.75 o                         
   7  17   1          0.06         -3.07         3.07 o                         
   8  17   1          2.55          1.90         3.98 o                         
   9  17   1          0.40         -6.68         6.68 o                         
  -9  18   1          2.10          5.46         5.24 o                         
  -8  18   1         40.81         47.78         6.09 o                         
  -7  18   1         98.10        102.15        13.25 o                         
  -6  18   1          0.63          0.47         3.21 o                         
  -5  18   1        116.48        107.46         7.99 o                         
  -4  18   1        117.68        129.82         7.56 o                         
  -3  18   1         15.62         16.65         2.37 o                         
  -2  18   1          0.00         -1.87         1.87 o                         
  -1  18   1         31.16         35.54         2.61 o                         
   0  18   1         34.57         38.50         3.05 o                         
   1  18   1        195.86        212.07         5.01 o                         
   2  18   1         54.79         47.88         2.80 o                         
   3  18   1          0.17         -1.15         1.95 o                         
   4  18   1         11.28         14.98         2.85 o                         
   5  18   1          0.00         -1.97         2.38 o                         
   6  18   1          1.36         -2.93         2.93 o                         
   7  18   1         18.52         10.73         7.29 o                         
   8  18   1          0.01         -1.83         5.55 o                         
   9  18   1          1.12          2.46         8.68 o                         
  -9  19   1          2.39          2.14         5.53 o                         
  -8  19   1         12.90         14.99         4.93 o                         
  -7  19   1          1.93          0.19         3.47 o                         
  -6  19   1         26.96         17.21         4.54 o                         
  -5  19   1         19.37          9.00         3.78 o                         
  -4  19   1          0.41         -2.45         2.45 o                         
  -3  19   1          9.93         11.54         2.37 o                         
  -2  19   1          3.88          3.14         2.13 o                         
  -1  19   1        255.15        236.42         5.88 o                         
   0  19   1         73.20         82.92         3.60 o                         
   1  19   1        102.27        121.27         4.22 o                         
   2  19   1         12.89          9.84         2.23 o                         
   3  19   1        121.41        111.05         4.15 o                         
   4  19   1         33.90         33.28         3.21 o                         
   5  19   1          2.52         -1.79         2.58 o                         
   6  19   1          3.52         -3.14         3.14 o                         
   7  19   1          4.65         -1.68         4.28 o                         
   8  19   1          1.98         -3.56         6.12 o                         
   9  19   1          0.61         -1.26         6.24 o                         
  -9  20   1         27.09         33.70         6.32 o                         
  -8  20   1          3.98         -0.48         4.91 o                         
  -7  20   1          1.75         -0.47         3.92 o                         
  -6  20   1         27.87         33.96         5.39 o                         
  -5  20   1          1.69          1.25         3.01 o                         
  -4  20   1         48.35         44.85         4.11 o                         
  -3  20   1          6.86          4.49         2.31 o                         
  -2  20   1        280.59        282.68         6.22 o                         
  -1  20   1         44.26         45.15         3.46 o                         
   0  20   1         84.76         83.48         4.15 o                         
   1  20   1         33.74         30.92         3.11 o                         
   2  20   1        130.62        128.53         5.10 o                         
   3  20   1         49.23         44.64         3.18 o                         
   4  20   1         27.60         23.26         3.18 o                         
   5  20   1         41.87         49.48         5.72 o                         
   6  20   1          4.65          2.40         3.52 o                         
   7  20   1          1.15         -3.76         5.36 o                         
   8  20   1          1.03         -0.78         6.32 o                         
  -8  21   1          0.02         -3.04         4.82 o                         
  -7  21   1         16.09         14.35         6.54 o                         
  -6  21   1         17.32          9.54         3.70 o                         
  -5  21   1          0.71         -2.44         3.16 o                         
  -4  21   1          0.76         -2.18         2.43 o                         
  -3  21   1         12.51          9.59         2.63 o                         
  -2  21   1          1.15          2.64         2.26 o                         
  -1  21   1         57.46         63.58         4.12 o                         
   0  21   1          1.47          1.74         2.47 o                         
   1  21   1         54.84         62.28         3.79 o                         
   2  21   1         54.97         56.45         4.73 o                         
   3  21   1         38.23         42.37         4.02 o                         
   4  21   1         28.69         34.15         3.22 o                         
   5  21   1          1.11          3.92         2.83 o                         
   6  21   1          3.27          4.02         4.16 o                         
   7  21   1          1.55         -5.43         5.43 o                         
   8  21   1          0.05         -5.82         5.82 o                         
  -7  22   1          2.91         -2.75         4.17 o                         
  -6  22   1          0.00         -4.10         4.46 o                         
  -5  22   1          1.30         -1.25         2.96 o                         
  -4  22   1          5.65          5.47         2.79 o                         
  -3  22   1         35.09         42.72         3.43 o                         
  -2  22   1          1.10         -0.72         2.63 o                         
  -1  22   1         35.98         44.35         3.74 o                         
   0  22   1          0.54         -2.44         2.44 o                         
   1  22   1         51.20         67.76         3.99 o                         
   2  22   1          0.28         -0.76         2.32 o                         
   3  22   1          0.53         -0.87         2.38 o                         
   4  22   1          1.29          2.02         2.62 o                         
   5  22   1         80.90         98.20         7.42 o                         
   6  22   1          7.44          9.53         6.23 o                         
   7  22   1         37.22         22.77        11.82 o                         
  -7  23   1          3.74          0.44         5.05 o                         
  -6  23   1          7.07         11.71         5.68 o                         
  -5  23   1          1.38          4.01         3.22 o                         
  -4  23   1         35.49         35.34         4.02 o                         
  -3  23   1         14.96         24.50         3.59 o                         
  -2  23   1          2.32          1.18         2.77 o                         
  -1  23   1         49.90         42.97         4.09 o                         
   0  23   1         19.20         18.37         3.03 o                         
   1  23   1          0.33         -0.60         2.61 o                         
   2  23   1         12.98         12.76         3.16 o                         
   3  23   1          0.00          0.00         2.73 o                         
   4  23   1          6.22          6.93         2.93 o                         
   5  23   1         13.21          5.39         3.68 o                         
   6  23   1          0.07         -5.52         5.77 o                         
  -6  24   1          0.16         -4.16         4.16 o                         
  -5  24   1          1.41          0.10         3.36 o                         
  -4  24   1          2.58          1.52         3.23 o                         
  -3  24   1         11.77          9.93         3.36 o                         
  -2  24   1          5.50          3.45         3.51 o                         
  -1  24   1          1.22         -1.80         2.72 o                         
   0  24   1          6.16          0.96         2.72 o                         
   1  24   1          1.39         -0.80         2.68 o                         
   2  24   1         23.73         19.94         3.38 o                         
   3  24   1          3.11          4.18         3.13 o                         
   4  24   1         77.16        110.58         8.38 o                         
   5  24   1         26.74         33.26         6.96 o                         
   6  24   1          5.62          2.61         6.60 o                         
  -5  25   1          0.02         -3.90         3.90 o                         
  -4  25   1          1.17         -3.27         3.67 o                         
  -3  25   1          0.57          2.35         3.31 o                         
  -2  25   1          0.01         -3.07         3.07 o                         
  -1  25   1          0.00         -2.87         2.87 o                         
   0  25   1          0.04          1.21         2.97 o                         
   1  25   1          1.11         -2.79         2.79 o                         
   2  25   1          3.55          1.73         3.04 o                         
   3  25   1          3.90          7.60         3.39 o                         
   4  25   1         39.69         46.26         5.92 o                         
   5  25   1          5.06          5.33         5.47 o                         
  -4  26   1          2.59          7.66         4.11 o                         
  -3  26   1          2.22         -0.97         3.44 o                         
  -2  26   1          1.91         -1.17         3.35 o                         
  -1  26   1          0.34          2.84         3.21 o                         
   0  26   1          4.23          9.11         3.31 o                         
   1  26   1          5.41         11.94         3.50 o                         
   2  26   1          1.43         -0.10         3.11 o                         
   3  26   1          5.81          2.89         4.69 o                         
   4  26   1         18.78         27.43        10.12 o                         
  -2  27   1          0.69         -2.65         3.67 o                         
  -1  27   1          1.71         -1.90         3.31 o                         
   0  27   1         12.58         15.84         4.37 o                         
   1  27   1          2.78          5.26         3.51 o                         
   2  27   1          2.89          6.68         3.54 o                         
 -12   0   2          0.86         -8.18         8.18 o                         
 -10   0   2         47.51         45.38        10.14 o                         
  -8   0   2       1044.14       1112.86        19.19 o                         
  -6   0   2       1224.91       1353.68        18.99 o                         
  -4   0   2        215.90        191.57         4.51 o                         
  -2   0   2        522.36        489.31         5.57 o                         
   0   0   2          0.24         -0.59         0.59 o                         
   2   0   2      22047.80      21763.35       209.52 o                         
   4   0   2        132.03        138.43         3.80 o                         
   6   0   2         75.83         92.79         6.68 o                         
   8   0   2        450.58        535.29        17.52 o                         
  10   0   2          5.87          5.38         4.85 o                         
  12   0   2          7.79          2.36         7.85 o                         
 -13   1   2         11.72         -5.83         5.83 o                         
 -12   1   2          4.13         -4.77         4.77 o                         
 -11   1   2          5.32         -2.35         4.09 o                         
 -10   1   2          0.60         -1.80         2.65 o                         
  -9   1   2        267.46        317.15         7.83 o                         
  -8   1   2        558.56        598.32         8.86 o                         
  -7   1   2         55.51         54.31         3.53 o                         
  -6   1   2        496.19        518.45         6.78 o                         
  -5   1   2         29.14         30.87         1.67 o                         
  -4   1   2          6.99          6.66         0.96 o                         
  -3   1   2        386.59        370.24         3.90 o                         
  -2   1   2       2335.45       2291.66        15.87 o                         
  -1   1   2       1937.48       1859.23        15.05 o                         
   0   1   2         44.32         40.89         0.82 o                         
   1   1   2       1908.57       1798.93        11.66 o                         
   2   1   2       4651.11       4589.22        29.48 o                         
   3   1   2        103.91        111.85         1.78 o                         
   4   1   2          2.81          1.13         0.72 o                         
   5   1   2         95.45        102.79         2.31 o                         
   6   1   2          0.08         -0.44         0.93 o                         
   7   1   2        166.96        177.13         3.61 o                         
   8   1   2         27.22         20.46         3.10 o                         
   9   1   2         99.42         84.96        13.54 o                         
  10   1   2         20.13         20.47         4.06 o                         
  11   1   2         40.88         39.67         6.06 o                         
  12   1   2         30.60         22.20         5.59 o                         
 -13   2   2         16.63         -1.04         6.57 o                         
 -12   2   2         15.61         -3.45         5.78 o                         
 -11   2   2          0.78         -3.82         3.82 o                         
 -10   2   2         14.99         10.36         3.45 o                         
  -9   2   2        143.47        160.25         6.35 o                         
  -8   2   2          3.37          7.86         1.94 o                         
  -7   2   2         61.47         62.58         3.23 o                         
  -6   2   2         63.84         68.19         2.94 o                         
  -5   2   2        534.47        582.73         7.76 o                         
  -4   2   2         63.41         39.72         2.73 o                         
  -3   2   2       2571.91       2763.67        20.98 o                         
  -2   2   2       1835.27       1845.32        13.36 o                         
  -1   2   2       4417.96       4192.11        32.84 o                         
   0   2   2        273.94        230.55         2.65 o                         
   1   2   2      13427.66      12826.36        92.68 o                         
   2   2   2         12.47         14.71         0.62 o                         
   3   2   2        372.35        386.71         3.92 o                         
   4   2   2         47.33         44.11         1.57 o                         
   5   2   2          1.79          1.11         0.88 o                         
   6   2   2         50.33         54.01         3.14 o                         
   7   2   2        105.63        124.00         3.52 o                         
   8   2   2         47.03         44.99         6.79 o                         
   9   2   2         72.49         60.19         6.92 o                         
  10   2   2         26.23         22.79         4.00 o                         
  11   2   2         35.92         36.32         5.32 o                         
  12   2   2          4.87          1.55         4.71 o                         
 -13   3   2          1.77         -5.34         5.34 o                         
 -12   3   2          3.18         -4.77         4.77 o                         
 -11   3   2         49.26         39.13         5.60 o                         
 -10   3   2          4.26          0.75         3.07 o                         
  -9   3   2        280.46        319.71         7.58 o                         
  -8   3   2        148.78        161.17         4.72 o                         
  -7   3   2          7.35          9.32         1.64 o                         
  -6   3   2        148.65        144.69         3.71 o                         
  -5   3   2          4.37          3.30         1.17 o                         
  -4   3   2        140.99        129.41         2.99 o                         
  -3   3   2       2809.64       2859.84        23.30 o                         
  -2   3   2       7706.45       7642.44        52.02 o                         
  -1   3   2       1261.96       1180.64         9.58 o                         
   0   3   2       8466.43       7910.22        58.99 o                         
   1   3   2       4616.50       4175.17        35.29 o                         
   2   3   2        446.17        388.49         3.64 o                         
   3   3   2         25.65         13.78         0.89 o                         
   4   3   2          1.76          1.93         0.61 o                         
   5   3   2        368.79        407.19         5.09 o                         
   6   3   2        239.03        280.28         4.65 o                         
   7   3   2          5.97          8.10         1.85 o                         
   8   3   2          0.25         -0.33         2.42 o                         
   9   3   2         60.58         60.27         7.62 o                         
  10   3   2          5.36          2.21         3.44 o                         
  11   3   2         15.19          7.74         4.51 o                         
  12   3   2          2.26         -4.39         4.39 o                         
 -12   4   2          0.19         -4.68         4.68 o                         
 -11   4   2          3.31         -1.58         4.94 o                         
 -10   4   2         13.33         10.43         3.42 o                         
  -9   4   2        378.21        419.76         8.66 o                         
  -8   4   2         43.53         40.50         3.89 o                         
  -7   4   2         18.15         20.93         1.90 o                         
  -6   4   2        259.95        267.45         4.85 o                         
  -5   4   2        215.12        239.52         4.41 o                         
  -4   4   2        779.99        882.09         9.26 o                         
  -3   4   2       1937.95       1941.21        17.85 o                         
  -2   4   2       7619.14       7652.95        63.14 o                         
  -1   4   2          1.65          3.58         0.62 o                         
   0   4   2         57.99         44.66         0.96 o                         
   1   4   2       1094.90       1096.96         9.44 o                         
   2   4   2         89.89         86.52         1.64 o                         
   3   4   2        251.67        267.56         3.29 o                         
   4   4   2        112.72        131.58         3.02 o                         
   5   4   2        657.96        656.73         9.34 o                         
   6   4   2         20.30         21.00         1.96 o                         
   7   4   2         79.93         75.58         6.99 o                         
   8   4   2          1.79          1.63         2.74 o                         
   9   4   2        114.84        165.79        10.41 o                         
  10   4   2          8.00          5.07         3.71 o                         
  11   4   2          6.35         -1.87         3.99 o                         
  12   4   2          1.61         -4.59         4.59 o                         
 -12   5   2          3.47         -4.90         4.90 o                         
 -11   5   2          0.56         -2.71         4.09 o                         
 -10   5   2         16.78         15.17         3.57 o                         
  -9   5   2         31.11         37.92         5.28 o                         
  -8   5   2          0.55         -1.65         1.65 o                         
  -7   5   2          7.62          8.74         1.62 o                         
  -6   5   2        308.52        338.44         5.52 o                         
  -5   5   2        478.28        591.83         8.67 o                         
  -4   5   2        132.70        175.79         3.06 o                         
  -3   5   2       1476.33       1461.77        13.93 o                         
  -2   5   2       3844.80       3882.25        30.96 o                         
  -1   5   2       1760.88       1632.06        12.96 o                         
   0   5   2       1146.68       1103.89         8.27 o                         
   1   5   2       1654.78       1563.61        13.30 o                         
   2   5   2         52.78         50.52         1.42 o                         
   3   5   2       1442.83       1569.15        14.52 o                         
   4   5   2        525.69        578.29         6.94 o                         
   5   5   2         10.40         11.40         1.35 o                         
   6   5   2         60.62         51.91         5.66 o                         
   7   5   2         55.55         44.97         4.96 o                         
   8   5   2        124.41        129.12         6.40 o                         
   9   5   2        152.07        203.07         9.89 o                         
  10   5   2         96.27         87.65        10.92 o                         
  11   5   2          7.68          2.72         4.16 o                         
  12   5   2         30.61         34.10         7.43 o                         
 -12   6   2         12.13          1.17         4.99 o                         
 -11   6   2          0.29         -3.93         3.93 o                         
 -10   6   2         41.05         43.76         7.36 o                         
  -9   6   2         57.63         51.28         4.96 o                         
  -8   6   2        121.09        118.21         7.63 o                         
  -7   6   2          8.73          6.72         1.59 o                         
  -6   6   2        126.15        129.27         3.46 o                         
  -5   6   2          8.48         15.55         1.39 o                         
  -4   6   2         95.58         95.60         2.71 o                         
  -3   6   2        312.61        323.56         4.35 o                         
  -2   6   2         55.31         72.77         1.97 o                         
  -1   6   2       5587.21       5613.93        39.50 o                         
   0   6   2        523.18        497.66         4.28 o                         
   1   6   2        317.47        306.73         3.52 o                         
   2   6   2        229.06        214.26         2.83 o                         
   3   6   2        757.26        822.81         8.38 o                         
   4   6   2        817.86        908.13         9.49 o                         
   5   6   2        313.40        333.21         4.53 o                         
   6   6   2        138.49        135.94         4.05 o                         
   7   6   2        237.93        272.83         6.42 o                         
   8   6   2        143.34        157.02         7.16 o                         
   9   6   2        251.89        309.57        11.74 o                         
  10   6   2          2.11         -2.39         3.45 o                         
  11   6   2          5.52          2.99         4.19 o                         
  12   6   2          7.31          2.08         6.29 o                         
 -12   7   2         34.20         23.05        13.40 o                         
 -11   7   2          0.54         -4.00         4.00 o                         
 -10   7   2          2.37          0.31         3.09 o                         
  -9   7   2          3.85          1.42         2.30 o                         
  -8   7   2         33.16         39.71         3.16 o                         
  -7   7   2         74.25         78.76         6.77 o                         
  -6   7   2        381.26        420.30         6.55 o                         
  -5   7   2        179.25        213.47         3.89 o                         
  -4   7   2         18.36         19.45         1.36 o                         
  -3   7   2          0.23          0.87         0.77 o                         
  -2   7   2       3467.91       3465.30        30.22 o                         
  -1   7   2       2285.57       2176.19        15.95 o                         
   0   7   2       5939.69       5911.05        41.47 o                         
   1   7   2         36.77         36.77         1.24 o                         
   2   7   2        860.41        829.95         8.16 o                         
   3   7   2         14.84         15.52         1.24 o                         
   4   7   2          6.59         17.11         1.26 o                         
   5   7   2         21.44         18.11         1.46 o                         
   6   7   2        575.65        653.08         8.92 o                         
   7   7   2         40.05         34.31         3.60 o                         
   8   7   2          1.81         -1.09         2.50 o                         
   9   7   2         94.71         90.43        10.24 o                         
  10   7   2         17.66         15.93         4.25 o                         
  11   7   2          0.32         -3.96         3.96 o                         
 -12   8   2          9.87         -1.84         7.42 o                         
 -11   8   2          3.67         -4.49         4.49 o                         
 -10   8   2         37.68         33.38         5.99 o                         
  -9   8   2          0.05         -2.23         2.23 o                         
  -8   8   2          1.19          0.53         2.08 o                         
  -7   8   2          0.16         -0.33         1.29 o                         
  -6   8   2          7.87         11.70         1.67 o                         
  -5   8   2          0.97          0.16         1.06 o                         
  -4   8   2        376.36        436.14         5.75 o                         
  -3   8   2         20.19         20.21         1.34 o                         
  -2   8   2       3652.57       3926.91        32.60 o                         
  -1   8   2         76.32         89.83         1.81 o                         
   0   8   2       1016.22        998.99         7.57 o                         
   1   8   2         32.40         33.83         1.76 o                         
   2   8   2         99.94        105.37         2.16 o                         
   3   8   2          1.69          3.09         0.81 o                         
   4   8   2        263.04        290.02         4.36 o                         
   5   8   2          9.64          9.17         1.31 o                         
   6   8   2        211.89        243.51         4.29 o                         
   7   8   2         83.83         61.65         6.98 o                         
   8   8   2        104.40         74.47         6.83 o                         
   9   8   2          1.19          4.51         2.99 o                         
  10   8   2          5.80          4.56         3.75 o                         
  11   8   2          3.46         -2.39         4.94 o                         
 -12   9   2          2.39         -8.37         8.37 o                         
 -11   9   2          0.63         -5.78         5.78 o                         
 -10   9   2         54.40         52.41         7.15 o                         
  -9   9   2         15.26         11.72         2.94 o                         
  -8   9   2         17.67         11.50         2.41 o                         
  -7   9   2          7.04          4.71         1.84 o                         
  -6   9   2        230.60        217.99         5.46 o                         
  -5   9   2        135.82        133.21         3.61 o                         
  -4   9   2          9.60          4.02         0.84 o                         
  -3   9   2        153.39        128.20         2.48 o                         
  -2   9   2        245.62        247.95         3.50 o                         
  -1   9   2          1.33          3.04         0.76 o                         
   0   9   2          4.97          5.60         0.67 o                         
   1   9   2         36.72         36.38         2.12 o                         
   2   9   2         87.58         76.41         2.04 o                         
   3   9   2        573.88        609.58         7.51 o                         
   4   9   2        498.95        502.45         7.10 o                         
   5   9   2         62.96         58.59         4.62 o                         
   6   9   2         63.90         51.20         4.39 o                         
   7   9   2        166.17        167.09         6.36 o                         
   8   9   2        108.15         94.14        11.88 o                         
   9   9   2          0.84         -1.28         2.78 o                         
  10   9   2         26.28         18.84         5.51 o                         
  11   9   2         17.43         15.58         5.86 o                         
 -12  10   2          0.54         -3.55        20.10 o                         
 -11  10   2         17.43          4.92         8.23 o                         
 -10  10   2         19.28         11.98         6.21 o                         
  -9  10   2          0.77         -2.38         2.38 o                         
  -8  10   2        199.46        208.92         5.99 o                         
  -7  10   2         28.99         33.93         3.16 o                         
  -6  10   2         25.36         30.07         2.18 o                         
  -5  10   2          3.03          0.61         0.56 o                         
  -4  10   2        767.03        715.15         8.58 o                         
  -3  10   2         46.11         36.23         1.55 o                         
  -2  10   2         40.34         39.65         1.56 o                         
  -1  10   2        271.83        285.53         3.53 o                         
   0  10   2        214.85        228.07         2.98 o                         
   1  10   2         48.94         42.34         2.91 o                         
   2  10   2        161.84        181.01         3.29 o                         
   3  10   2         28.19         37.02         1.68 o                         
   4  10   2          0.65         -0.22         0.95 o                         
   5  10   2        214.72        235.75         4.93 o                         
   6  10   2         48.33         32.99         3.03 o                         
   7  10   2         37.11         28.03         3.90 o                         
   8  10   2         18.49         20.21         3.36 o                         
   9  10   2         16.37         12.62         3.65 o                         
  10  10   2          1.17          0.11         4.00 o                         
  11  10   2         42.05         37.22        11.35 o                         
 -12  11   2         10.54         -8.04         9.08 o                         
 -11  11   2          0.04         -5.19         5.19 o                         
 -10  11   2          1.64         -4.68         4.68 o                         
  -9  11   2          3.10         -1.27         3.46 o                         
  -8  11   2          6.74         -1.09         2.46 o                         
  -7  11   2        437.11        451.86         8.87 o                         
  -6  11   2        206.80        213.80         5.09 o                         
  -5  11   2        430.80        445.04         7.35 o                         
  -4  11   2          2.10          4.26         1.52 o                         
  -3  11   2         12.53          5.16         1.13 o                         
  -2  11   2          7.62          7.78         0.90 o                         
  -1  11   2         12.98         17.25         1.11 o                         
   0  11   2        308.92        325.66         3.91 o                         
   1  11   2        308.53        367.85         4.66 o                         
   2  11   2         41.08         39.44         3.18 o                         
   3  11   2        106.37         99.47         2.59 o                         
   4  11   2        364.52        378.49         5.58 o                         
   5  11   2         31.38         23.60         2.04 o                         
   6  11   2         68.17         51.86         4.86 o                         
   7  11   2         13.88          8.83         2.54 o                         
   8  11   2          0.21          0.03         2.54 o                         
   9  11   2          0.14          0.28         3.65 o                         
  10  11   2          6.46         -0.32         3.92 o                         
  11  11   2         11.44         11.94         6.48 o                         
 -11  12   2         11.25         -6.32         6.61 o                         
 -10  12   2          1.21         -4.46         4.46 o                         
  -9  12   2         10.30         -2.43         3.83 o                         
  -8  12   2         23.59         29.10         3.86 o                         
  -7  12   2         62.00         55.56         6.60 o                         
  -6  12   2          0.00          2.06         2.56 o                         
  -5  12   2        278.41        261.05         5.56 o                         
  -4  12   2         37.37         49.00         2.78 o                         
  -3  12   2          2.18          1.96         1.32 o                         
  -2  12   2         62.22         90.70         2.25 o                         
  -1  12   2        360.33        375.43         5.15 o                         
   0  12   2          0.00          0.86         0.84 o                         
   1  12   2         99.00        106.06         2.45 o                         
   2  12   2        518.50        504.54         6.22 o                         
   3  12   2        188.67        197.57         3.67 o                         
   4  12   2          0.03          0.95         1.07 o                         
   5  12   2        228.60        228.79         4.55 o                         
   6  12   2          1.46         -0.70         1.68 o                         
   7  12   2          2.18         -1.77         2.47 o                         
   8  12   2         25.31         17.99         4.98 o                         
   9  12   2          7.13          1.16         3.66 o                         
  10  12   2         17.55         15.24         5.44 o                         
  11  12   2          3.27         -2.74         5.30 o                         
 -11  13   2          1.66        -11.03        16.36 o                         
 -10  13   2         26.14         14.82         7.69 o                         
  -9  13   2          8.66         -0.12         3.75 o                         
  -8  13   2         96.98         86.34        10.71 o                         
  -7  13   2         76.87         79.29         5.92 o                         
  -6  13   2        117.30        117.96         5.42 o                         
  -5  13   2        534.05        503.62         8.03 o                         
  -4  13   2       1215.09       1192.19        14.21 o                         
  -3  13   2         13.65          8.37         1.43 o                         
  -2  13   2        708.78        639.42         8.21 o                         
  -1  13   2        217.12        245.71         4.11 o                         
   0  13   2         89.29        101.46         2.71 o                         
   1  13   2        326.68        313.43         4.39 o                         
   2  13   2          6.15          7.84         0.86 o                         
   3  13   2         67.83         73.11         2.27 o                         
   4  13   2        265.40        257.68         4.51 o                         
   5  13   2          1.84          2.03         1.31 o                         
   6  13   2        124.24        113.08         5.01 o                         
   7  13   2          0.00         -1.86         2.29 o                         
   8  13   2         14.96         10.02         3.68 o                         
   9  13   2         37.60         32.44         8.43 o                         
  10  13   2          0.52         -4.34         4.34 o                         
 -11  14   2          9.11        -12.84        12.84 o                         
 -10  14   2          8.73          4.88        10.42 o                         
  -9  14   2          0.98         -4.50         4.50 o                         
  -8  14   2          1.58          1.20         2.92 o                         
  -7  14   2          3.24          0.51         2.57 o                         
  -6  14   2          0.04         -2.34         2.35 o                         
  -5  14   2        217.95        212.90         7.72 o                         
  -4  14   2       1116.69       1083.31        13.77 o                         
  -3  14   2          5.67          3.16         1.40 o                         
  -2  14   2        460.73        480.48         6.58 o                         
  -1  14   2         18.89         13.78         1.40 o                         
   0  14   2        230.62        234.34         4.10 o                         
   1  14   2         28.63         23.83         1.81 o                         
   2  14   2         27.32         27.78         1.68 o                         
   3  14   2          1.00          2.06         1.48 o                         
   4  14   2          6.00          6.22         1.61 o                         
   5  14   2        146.93        151.67         4.56 o                         
   6  14   2        184.21        209.06         6.41 o                         
   7  14   2         14.82          9.78         2.88 o                         
   8  14   2         74.40        100.45        12.08 o                         
   9  14   2         25.08         27.01         5.90 o                         
  10  14   2          8.26          4.50         4.83 o                         
 -11  15   2         30.25         15.58        21.01 o                         
 -10  15   2          0.75         -7.11         7.51 o                         
  -9  15   2          1.48         -3.82         3.82 o                         
  -8  15   2         58.34         68.25         4.88 o                         
  -7  15   2          3.61         -1.59         2.82 o                         
  -6  15   2         19.89         15.02         2.90 o                         
  -5  15   2          0.18          1.13         2.22 o                         
  -4  15   2        532.28        498.12         9.37 o                         
  -3  15   2         35.14         33.42         2.60 o                         
  -2  15   2        143.08        156.95         3.75 o                         
  -1  15   2        160.68        161.16         3.53 o                         
   0  15   2          1.37         -0.13         1.27 o                         
   1  15   2          0.02         -0.31         1.04 o                         
   2  15   2         30.02         24.20         1.75 o                         
   3  15   2        110.30        124.20         3.64 o                         
   4  15   2        412.58        413.27         6.50 o                         
   5  15   2          9.28          8.84         2.15 o                         
   6  15   2         42.21         31.71         4.78 o                         
   7  15   2          2.87          0.94         2.66 o                         
   8  15   2         25.03         27.29         5.09 o                         
   9  15   2          0.69          2.10         4.06 o                         
  10  15   2          6.86         -3.80         7.02 o                         
 -10  16   2          7.57          2.31         5.10 o                         
  -9  16   2         44.28         25.07         6.00 o                         
  -8  16   2          0.08          1.31         3.11 o                         
  -7  16   2         43.85         40.31         4.25 o                         
  -6  16   2         56.48         42.54         4.77 o                         
  -5  16   2        118.48        125.09         5.73 o                         
  -4  16   2        149.21        150.07         9.63 o                         
  -3  16   2        243.66        241.00         5.72 o                         
  -2  16   2        124.03        128.21         4.02 o                         
  -1  16   2          0.05         -0.22         1.48 o                         
   0  16   2        118.83        127.66         3.39 o                         
   1  16   2          0.32         -1.02         1.37 o                         
   2  16   2        118.07        122.88         3.47 o                         
   3  16   2         93.49         74.77         3.93 o                         
   4  16   2        178.26        180.40         4.78 o                         
   5  16   2        178.48        191.79         5.75 o                         
   6  16   2        147.03        141.09        11.60 o                         
   7  16   2         13.26          9.86         4.77 o                         
   8  16   2          5.83          1.60         4.74 o                         
   9  16   2          5.61          2.72         5.26 o                         
 -10  17   2          1.97          7.90         6.34 o                         
  -9  17   2          0.67          5.12         4.89 o                         
  -8  17   2         65.81         70.01         5.13 o                         
  -7  17   2         41.67         29.79         5.33 o                         
  -6  17   2          0.01          0.34         3.02 o                         
  -5  17   2        260.43        272.57         8.05 o                         
  -4  17   2         33.09         28.45         3.46 o                         
  -3  17   2        182.97        175.46         5.14 o                         
  -2  17   2          0.10         -0.31         1.92 o                         
  -1  17   2         73.35         60.52         4.11 o                         
   0  17   2          8.03          2.94         1.77 o                         
   1  17   2          0.00          1.69         1.58 o                         
   2  17   2         60.11         65.91         3.51 o                         
   3  17   2         15.63          7.76         1.83 o                         
   4  17   2          0.00         -1.27         1.67 o                         
   5  17   2         73.75         88.79         4.24 o                         
   6  17   2         33.47         27.28         5.19 o                         
   7  17   2          2.46         -4.25         4.25 o                         
   8  17   2          6.57         -0.50         6.68 o                         
   9  17   2          4.01         -4.72         5.53 o                         
  -9  18   2         22.04         19.47         6.54 o                         
  -8  18   2          2.80          0.21         5.44 o                         
  -7  18   2          9.79          5.01         3.56 o                         
  -6  18   2          9.94          6.38         4.46 o                         
  -5  18   2         61.23         63.77         5.18 o                         
  -4  18   2          1.68         -2.50         2.67 o                         
  -3  18   2          8.40          7.94         2.22 o                         
  -2  18   2         68.26         62.57         4.02 o                         
  -1  18   2         16.30         18.74         1.92 o                         
   0  18   2         20.83         21.51         2.22 o                         
   1  18   2          0.90         -0.67         1.70 o                         
   2  18   2          3.96          4.56         2.04 o                         
   3  18   2         49.14         40.75         2.90 o                         
   4  18   2         13.23         10.32         2.49 o                         
   5  18   2         95.23         94.60         4.68 o                         
   6  18   2          5.25         -2.27         2.80 o                         
   7  18   2         30.60         20.98         8.57 o                         
   8  18   2          4.16         -0.91         7.02 o                         
   9  18   2          9.49         -0.31         7.04 o                         
  -9  19   2         18.32         25.69         8.84 o                         
  -8  19   2         10.29         10.39         4.43 o                         
  -7  19   2          3.12         -1.20         3.42 o                         
  -6  19   2          5.04          0.64         3.33 o                         
  -5  19   2         24.70         19.97         3.69 o                         
  -4  19   2         49.49         39.77         4.44 o                         
  -3  19   2          8.19          7.90         2.30 o                         
  -2  19   2        212.23        190.27         5.54 o                         
  -1  19   2        147.60        138.82         4.69 o                         
   0  19   2         90.49         92.46         3.66 o                         
   1  19   2         10.24          8.49         2.09 o                         
   2  19   2          7.67          4.30         2.09 o                         
   3  19   2         34.29         27.81         3.59 o                         
   4  19   2         30.79         19.81         3.75 o                         
   5  19   2          1.47         -1.76         2.41 o                         
   6  19   2         16.68         13.68         8.70 o                         
   7  19   2          2.71          3.45         5.83 o                         
   8  19   2          0.23         -5.92         5.92 o                         
  -9  20   2          0.08          3.51         5.46 o                         
  -8  20   2          0.28          0.01         4.52 o                         
  -7  20   2         18.42         21.10         4.71 o                         
  -6  20   2          4.14          2.86         3.77 o                         
  -5  20   2          2.80         -3.46         3.46 o                         
  -4  20   2          0.42         -1.47         2.50 o                         
  -3  20   2        139.08        129.85         6.75 o                         
  -2  20   2          2.29          2.96         2.54 o                         
  -1  20   2        165.91        180.47         5.76 o                         
   0  20   2         37.84         38.92         3.23 o                         
   1  20   2          4.41         -0.43         1.97 o                         
   2  20   2          5.70          6.78         2.25 o                         
   3  20   2         28.54         22.85         2.75 o                         
   4  20   2          0.00         -0.23         2.28 o                         
   5  20   2         10.09         14.06         3.35 o                         
   6  20   2         19.76          5.48         7.05 o                         
   7  20   2          2.66          3.87         5.73 o                         
   8  20   2          0.30         -3.84         8.29 o                         
  -8  21   2          0.00         -4.51         8.03 o                         
  -7  21   2          2.27         -4.26         4.26 o                         
  -6  21   2         50.51         62.19         8.69 o                         
  -5  21   2          4.79         -3.00         3.00 o                         
  -4  21   2          0.12         -2.64         2.64 o                         
  -3  21   2         66.39         68.95         4.59 o                         
  -2  21   2         19.66         22.71         3.17 o                         
  -1  21   2          2.28          2.97         2.53 o                         
   0  21   2         69.19         48.55         3.63 o                         
   1  21   2         29.53         36.64         2.95 o                         
   2  21   2         67.22         62.43         3.58 o                         
   3  21   2          1.27          1.01         2.32 o                         
   4  21   2          0.76         -2.29         2.29 o                         
   5  21   2          6.70          8.94         4.59 o                         
   6  21   2          1.38         -5.86         6.67 o                         
   7  21   2         13.74         14.52         7.13 o                         
  -8  22   2          0.38          3.46         9.46 o                         
  -7  22   2         21.36         20.73         5.59 o                         
  -6  22   2          9.43          9.63         3.94 o                         
  -5  22   2         31.52         34.12         3.90 o                         
  -4  22   2         11.80         12.88         3.24 o                         
  -3  22   2         11.44         14.54         3.19 o                         
  -2  22   2          8.11          9.56         2.98 o                         
  -1  22   2          8.67          2.93         2.70 o                         
   0  22   2        124.51        138.29         5.10 o                         
   1  22   2         10.95         16.34         2.96 o                         
   2  22   2         51.42         54.22         3.41 o                         
   3  22   2          1.20          4.82         2.58 o                         
   4  22   2         16.85         21.59         3.25 o                         
   5  22   2          0.12         -3.47         4.37 o                         
   6  22   2          3.35          1.82         5.78 o                         
   7  22   2         17.81         12.63        11.35 o                         
  -7  23   2          3.74          1.40         4.43 o                         
  -6  23   2          6.96          2.79         3.97 o                         
  -5  23   2          2.99          2.87         3.38 o                         
  -4  23   2         83.18         89.12         4.88 o                         
  -3  23   2          3.90          4.62         3.34 o                         
  -2  23   2         26.44         28.64         3.58 o                         
  -1  23   2         11.82         11.89         3.06 o                         
   0  23   2          4.18          3.95         2.75 o                         
   1  23   2          2.28          3.52         2.68 o                         
   2  23   2         10.44         10.78         2.95 o                         
   3  23   2          0.05         -0.03         2.71 o                         
   4  23   2         64.96         73.30        10.34 o                         
   5  23   2          0.01         -4.07         4.19 o                         
   6  23   2         14.97         18.51         7.14 o                         
  -6  24   2          0.35         -3.79         3.79 o                         
  -5  24   2          0.00         -0.23         3.28 o                         
  -4  24   2         18.50         26.26         4.36 o                         
  -3  24   2         33.63         43.46         4.19 o                         
  -2  24   2          5.43          6.63         3.23 o                         
  -1  24   2         15.55         20.25         3.51 o                         
   0  24   2          0.67          0.56         2.72 o                         
   1  24   2         10.06         15.24         3.14 o                         
   2  24   2          1.98          1.70         2.73 o                         
   3  24   2         53.69         64.85         5.03 o                         
   4  24   2          8.97         17.78         7.08 o                         
   5  24   2         38.54         28.91         5.12 o                         
  -5  25   2         18.19         12.85         6.31 o                         
  -4  25   2          2.41          1.00         3.86 o                         
  -3  25   2          4.46          4.86         3.74 o                         
  -2  25   2          0.38          3.04         3.29 o                         
  -1  25   2          2.03          2.11         3.18 o                         
   0  25   2         15.60         11.23         3.28 o                         
   1  25   2          0.14          1.21         2.95 o                         
   2  25   2         14.37         15.29         3.38 o                         
   3  25   2         40.37         38.15         5.69 o                         
   4  25   2          4.73          7.78         5.50 o                         
  -4  26   2         10.23         14.32         4.42 o                         
  -3  26   2         24.29         27.00         4.21 o                         
  -2  26   2          5.39          7.68         3.59 o                         
  -1  26   2          3.05          0.58         3.21 o                         
   0  26   2          2.96          1.31         3.28 o                         
   1  26   2         28.12         33.12         3.93 o                         
   2  26   2         63.93         69.36         6.36 o                         
   3  26   2          8.63          8.26         5.37 o                         
  -2  27   2          1.62         -0.44         3.54 o                         
  -1  27   2         19.26         32.91         4.16 o                         
   0  27   2          6.29          8.81         3.54 o                         
   1  27   2         37.47         53.26         5.75 o                         
   2  27   2          1.57          2.93         4.85 o                         
 -13   0   3          0.09         -9.35         9.35 o                         
 -11   0   3          3.31         -3.60         6.51 o                         
  -9   0   3        761.77        893.33        17.73 o                         
  -7   0   3         34.59         39.39         3.89 o                         
  -5   0   3          0.12          2.57         1.86 o                         
  -3   0   3       3756.85       3684.70        53.68 o                         
  -1   0   3       2817.60       2731.00        49.50 o                         
   1   0   3        458.24        487.21         8.39 o                         
   3   0   3       4354.07       4665.25        43.90 o                         
   5   0   3       1201.48       1319.41        17.89 o                         
   7   0   3          2.41          1.47         2.61 o                         
   9   0   3          2.07          3.16         4.21 o                         
  11   0   3         63.66         61.22         8.59 o                         
 -13   1   3         24.97          4.89         8.16 o                         
 -12   1   3          0.02         -4.96         4.96 o                         
 -11   1   3         17.54          4.11         4.91 o                         
 -10   1   3          1.21         -0.46         2.70 o                         
  -9   1   3         43.35         38.89         3.98 o                         
  -8   1   3        163.81        180.95         5.21 o                         
  -7   1   3        148.07        166.56         4.64 o                         
  -6   1   3        222.70        218.72         4.78 o                         
  -5   1   3        654.59        679.15         8.90 o                         
  -4   1   3         29.74         35.17         1.95 o                         
  -3   1   3       1007.71        945.16        10.61 o                         
  -2   1   3       1957.04       1973.09        18.62 o                         
  -1   1   3       4058.59       3832.31        32.92 o                         
   0   1   3       8935.09       8341.10        75.48 o                         
   1   1   3      22096.14      21456.20       149.60 o                         
   2   1   3       3943.35       3941.91        27.74 o                         
   3   1   3        908.49        973.46         8.66 o                         
   4   1   3         80.34         84.02         1.91 o                         
   5   1   3         78.61        112.62         2.50 o                         
   6   1   3         93.33         99.05         3.33 o                         
   7   1   3        179.17        196.77         6.38 o                         
   8   1   3          3.44         14.85         3.01 o                         
   9   1   3         77.38         85.50         8.81 o                         
  10   1   3          3.97          2.86         3.35 o                         
  11   1   3         55.22         66.69         8.83 o                         
  12   1   3         27.26         34.14         8.28 o                         
 -13   2   3          7.49         -6.24         6.24 o                         
 -12   2   3         36.83         17.31         6.17 o                         
 -11   2   3         61.56         50.68         7.04 o                         
 -10   2   3          7.79          4.57         2.84 o                         
  -9   2   3          1.74         -1.23         2.32 o                         
  -8   2   3        737.81        788.43        11.28 o                         
  -7   2   3          9.16          8.60         1.81 o                         
  -6   2   3         88.46         76.66         3.93 o                         
  -5   2   3        113.81        104.70         3.40 o                         
  -4   2   3        438.11        515.63         6.58 o                         
  -3   2   3        583.21        592.88         7.40 o                         
  -2   2   3        499.43        468.02         6.09 o                         
  -1   2   3          3.27          6.42         0.98 o                         
   0   2   3       7712.89       7279.42        78.88 o                         
   1   2   3       1308.81       1274.43        10.27 o                         
   2   2   3        415.06        417.34         3.40 o                         
   3   2   3          2.43          3.54         0.63 o                         
   4   2   3        198.43        231.81         3.60 o                         
   5   2   3          5.60          5.99         1.06 o                         
   6   2   3         90.39        115.32         2.94 o                         
   7   2   3         99.13         81.55         8.52 o                         
   8   2   3       1049.47       1153.07        20.31 o                         
   9   2   3         15.90         17.46         3.46 o                         
  10   2   3          5.99          4.83         3.50 o                         
  11   2   3          0.37          1.03         4.07 o                         
  12   2   3         84.22         83.42         9.85 o                         
 -13   3   3          0.03         -5.56         5.56 o                         
 -12   3   3         16.01          7.13         7.00 o                         
 -11   3   3          0.23         -4.01         4.01 o                         
 -10   3   3          0.01         -0.79         2.75 o                         
  -9   3   3         36.36         31.95         4.17 o                         
  -8   3   3         71.92         69.69         5.09 o                         
  -7   3   3        184.41        194.01         4.90 o                         
  -6   3   3         10.11         11.39         1.64 o                         
  -5   3   3        180.27        204.46         4.04 o                         
  -4   3   3         31.75         37.05         2.83 o                         
  -3   3   3       3652.15       3791.74        47.96 o                         
  -2   3   3        190.08        164.38         2.81 o                         
  -1   3   3         43.17         41.35         1.70 o                         
   0   3   3       1074.72       1054.68        12.46 o                         
   1   3   3        524.53        529.01         6.27 o                         
   2   3   3       1684.69       1699.51        13.23 o                         
   3   3   3         96.33        109.32         1.58 o                         
   4   3   3        393.75        419.61         5.31 o                         
   5   3   3         26.73         18.70         1.37 o                         
   6   3   3        253.29        272.26         4.56 o                         
   7   3   3         96.02        113.06         6.39 o                         
   8   3   3        248.89        298.76         9.32 o                         
   9   3   3        106.24         92.29        10.26 o                         
  10   3   3         22.16         16.48         4.40 o                         
  11   3   3         41.63         45.83         5.89 o                         
 -13   4   3          1.72         -6.15         6.15 o                         
 -12   4   3         65.66         73.34        12.99 o                         
 -11   4   3          0.18         -3.48         3.48 o                         
 -10   4   3          0.00         -1.53         2.67 o                         
  -9   4   3         32.53         35.00         3.51 o                         
  -8   4   3          0.81          0.70         1.85 o                         
  -7   4   3        222.13        237.94         5.38 o                         
  -6   4   3         15.11         23.23         2.01 o                         
  -5   4   3         54.61         37.57         2.66 o                         
  -4   4   3        841.10        903.78        10.75 o                         
  -3   4   3        520.47        571.70         6.56 o                         
  -2   4   3        427.18        398.66         5.09 o                         
  -1   4   3          3.69          3.71         0.77 o                         
   0   4   3        155.72        142.93         1.78 o                         
   1   4   3          0.33          1.75         0.64 o                         
   2   4   3       1504.27       1477.33        12.76 o                         
   3   4   3         81.60         90.16         1.78 o                         
   4   4   3        336.58        337.55         4.44 o                         
   5   4   3        504.39        553.48         7.36 o                         
   6   4   3          0.15          1.21         1.29 o                         
   7   4   3        221.23        249.55         6.82 o                         
   8   4   3         43.84         44.80         5.55 o                         
   9   4   3         48.63         38.91         4.40 o                         
  10   4   3          8.16          3.80         3.55 o                         
  11   4   3          1.30          0.71         4.19 o                         
 -12   5   3          1.18         -5.15         5.15 o                         
 -11   5   3          6.88          0.37         3.67 o                         
 -10   5   3         40.43         48.81         8.14 o                         
  -9   5   3         91.99         92.23         5.21 o                         
  -8   5   3          1.78          1.35         1.89 o                         
  -7   5   3        416.03        432.96         7.82 o                         
  -6   5   3         43.87         40.62         3.07 o                         
  -5   5   3         54.84         57.40         3.43 o                         
  -4   5   3        864.70        783.06         9.69 o                         
  -3   5   3       3837.14       3763.09        31.73 o                         
  -2   5   3        951.56        914.48         9.66 o                         
  -1   5   3         16.83         25.64         1.57 o                         
   0   5   3        639.47        572.51         5.26 o                         
   1   5   3        865.28        882.98         8.59 o                         
   2   5   3        249.24        292.99         3.35 o                         
   3   5   3        181.87        201.52         3.00 o                         
   4   5   3       2707.43       2873.50        26.15 o                         
   5   5   3        404.25        422.96         7.06 o                         
   6   5   3        143.62        162.74         4.22 o                         
   7   5   3        421.93        489.01         9.81 o                         
   8   5   3        230.22        269.01         8.79 o                         
   9   5   3          8.61         13.53         3.55 o                         
  10   5   3          8.55          6.77         3.90 o                         
  11   5   3          2.15         -3.46         3.89 o                         
 -12   6   3         15.18          3.53         5.21 o                         
 -11   6   3          8.34         -1.32         4.82 o                         
 -10   6   3         15.69         13.11         3.30 o                         
  -9   6   3         51.00         49.42         4.63 o                         
  -8   6   3        160.00        172.30         5.13 o                         
  -7   6   3          2.05          4.86         1.77 o                         
  -6   6   3        255.31        276.77         5.16 o                         
  -5   6   3        310.51        318.13         5.65 o                         
  -4   6   3       2269.61       2402.36        24.74 o                         
  -3   6   3        836.05        856.59         8.99 o                         
  -2   6   3       2539.83       2547.74        23.91 o                         
  -1   6   3        152.61        135.47         2.14 o                         
   0   6   3       2754.49       2618.50        22.57 o                         
   1   6   3        513.33        515.13         5.45 o                         
   2   6   3        470.31        483.26         4.93 o                         
   3   6   3          7.86         14.68         1.00 o                         
   4   6   3        765.52        828.43         8.29 o                         
   5   6   3        127.06        130.82         3.89 o                         
   6   6   3        147.52        175.58         4.97 o                         
   7   6   3        732.52        796.99        13.40 o                         
   8   6   3         30.97         27.09         3.35 o                         
   9   6   3         44.00         41.07         6.40 o                         
  10   6   3          0.35         -3.30         3.30 o                         
  11   6   3          9.79          5.44         4.37 o                         
 -12   7   3          3.90         -1.69        11.09 o                         
 -11   7   3          2.80         -3.50         3.50 o                         
 -10   7   3          0.31         -3.19         3.23 o                         
  -9   7   3         21.73         20.71         2.87 o                         
  -8   7   3        324.51        337.79         7.69 o                         
  -7   7   3        132.77        123.46         4.51 o                         
  -6   7   3          2.70          2.91         1.57 o                         
  -5   7   3        656.61        643.47         8.37 o                         
  -4   7   3         33.71         30.06         1.86 o                         
  -3   7   3       2489.10       2430.56        22.14 o                         
  -2   7   3       1330.85       1337.79        14.09 o                         
  -1   7   3        480.24        518.22         5.19 o                         
   0   7   3        141.39        162.31         2.13 o                         
   1   7   3          1.11          1.43         0.71 o                         
   2   7   3          4.64          5.44         0.80 o                         
   3   7   3          0.97          0.16         0.75 o                         
   4   7   3         12.45         15.35         1.43 o                         
   5   7   3          0.03         -0.95         1.14 o                         
   6   7   3          0.12          1.11         1.49 o                         
   7   7   3        192.66        259.33         7.26 o                         
   8   7   3        190.83        221.60         8.24 o                         
   9   7   3          1.56          1.09         2.88 o                         
  10   7   3          0.02         -3.36         3.36 o                         
  11   7   3          2.62         -3.21         4.02 o                         
 -12   8   3         30.66         20.70        14.30 o                         
 -11   8   3          1.73         -4.25         4.25 o                         
 -10   8   3          5.53          2.10         3.94 o                         
  -9   8   3          6.35          4.27         3.09 o                         
  -8   8   3         45.02         48.42         5.59 o                         
  -7   8   3          0.50          1.32         1.98 o                         
  -6   8   3         22.95         19.13         1.91 o                         
  -5   8   3          0.07          0.56         1.37 o                         
  -4   8   3         86.61         68.46         2.53 o                         
  -3   8   3       5043.50       5080.08        42.24 o                         
  -2   8   3        114.44        114.35         2.66 o                         
  -1   8   3        971.55        985.02         9.39 o                         
   0   8   3        309.28        287.97         3.26 o                         
   1   8   3        328.99        307.03         4.22 o                         
   2   8   3        792.25        779.88         8.68 o                         
   3   8   3        271.95        258.31         3.65 o                         
   4   8   3        116.70        126.61         2.90 o                         
   5   8   3         28.43         25.96         2.13 o                         
   6   8   3          0.26          3.15         1.59 o                         
   7   8   3        252.90        284.86         8.51 o                         
   8   8   3        112.05        104.91        12.54 o                         
   9   8   3          1.16          0.70         2.78 o                         
  10   8   3          1.85         -0.87         3.46 o                         
  11   8   3          1.06         -3.42         4.73 o                         
 -12   9   3          2.37         -4.50        10.05 o                         
 -11   9   3         17.54         10.39         6.81 o                         
 -10   9   3         17.25          7.28         3.63 o                         
  -9   9   3          2.30         -2.61         2.61 o                         
  -8   9   3         56.22         45.42         5.06 o                         
  -7   9   3         40.47         46.43         3.73 o                         
  -6   9   3        297.18        294.38         5.62 o                         
  -5   9   3         69.85         68.24         5.31 o                         
  -4   9   3        306.49        281.21         4.47 o                         
  -3   9   3         19.12         12.60         1.06 o                         
  -2   9   3        142.14        180.87         3.30 o                         
  -1   9   3          0.10         -0.07         0.71 o                         
   0   9   3        143.78        147.30         2.15 o                         
   1   9   3        762.54        785.07         8.70 o                         
   2   9   3        764.17        783.21         8.47 o                         
   3   9   3        588.30        622.31         6.96 o                         
   4   9   3        565.80        604.63         7.84 o                         
   5   9   3         31.47         42.98         3.16 o                         
   6   9   3        425.94        429.53         7.90 o                         
   7   9   3         88.12         79.53        10.87 o                         
   8   9   3         31.24         25.08         4.46 o                         
   9   9   3          5.12          4.64         2.98 o                         
  10   9   3          3.37          1.10         3.83 o                         
  11   9   3         10.98          9.23         6.61 o                         
 -12  10   3          3.47         -7.90         7.90 o                         
 -11  10   3          0.97         -5.36         5.36 o                         
 -10  10   3         32.65         29.73         5.68 o                         
  -9  10   3          3.69          0.47         2.88 o                         
  -8  10   3        137.03        128.62         6.03 o                         
  -7  10   3          0.19         -0.19         2.35 o                         
  -6  10   3          3.55          6.21         1.83 o                         
  -5  10   3       1425.92       1370.61        14.95 o                         
  -4  10   3        297.28        308.83         4.52 o                         
  -3  10   3         78.09         80.77         2.21 o                         
  -2  10   3       2190.81       2117.38        20.37 o                         
  -1  10   3         36.85         34.30         1.39 o                         
   0  10   3        428.24        406.20         4.98 o                         
   1  10   3         58.50         50.38         1.79 o                         
   2  10   3         20.31         18.51         1.98 o                         
   3  10   3        198.39        200.88         3.60 o                         
   4  10   3          2.47          3.88         1.14 o                         
   5  10   3        250.44        244.27         5.12 o                         
   6  10   3          9.89         10.71         1.89 o                         
   7  10   3        132.18        137.26         6.34 o                         
   8  10   3          0.50         -0.39         2.56 o                         
   9  10   3          0.39         -1.72         3.45 o                         
  10  10   3          4.68          2.64         4.21 o                         
  11  10   3         10.40         10.06         5.54 o                         
 -12  11   3          1.30         -3.46         8.19 o                         
 -11  11   3          1.02         -6.49         6.49 o                         
 -10  11   3          1.29         -3.50         4.17 o                         
  -9  11   3          4.68         -0.04         2.92 o                         
  -8  11   3        182.88        194.74         8.17 o                         
  -7  11   3        263.10        267.13         7.48 o                         
  -6  11   3          5.80          7.35         2.14 o                         
  -5  11   3          4.94          7.58         1.40 o                         
  -4  11   3        543.49        550.78         6.58 o                         
  -3  11   3         27.13         26.10         1.35 o                         
  -2  11   3          0.02          2.15         0.96 o                         
  -1  11   3        117.52        122.70         2.60 o                         
   0  11   3        863.45        903.92         9.48 o                         
   1  11   3        776.37        780.19         8.33 o                         
   2  11   3        663.51        676.82         8.22 o                         
   3  11   3        249.37        240.45         3.84 o                         
   4  11   3        140.53        135.09         3.28 o                         
   5  11   3        365.82        384.65         6.10 o                         
   6  11   3         38.46         41.33         3.18 o                         
   7  11   3          1.59         -0.10         2.20 o                         
   8  11   3          4.66          0.40         2.80 o                         
   9  11   3          0.00         -3.31         3.31 o                         
  10  11   3         42.65         55.46        12.04 o                         
 -11  12   3          7.35         -8.16         8.16 o                         
 -10  12   3          1.59         -0.79         4.92 o                         
  -9  12   3          0.14         -1.32         2.99 o                         
  -8  12   3         38.56         39.18         5.01 o                         
  -7  12   3         33.24         38.71         4.99 o                         
  -6  12   3        325.40        322.23         9.96 o                         
  -5  12   3        214.70        205.53         4.11 o                         
  -4  12   3        954.33        913.89        10.01 o                         
  -3  12   3         72.14         80.47         2.63 o                         
  -2  12   3         34.88         37.19         1.77 o                         
  -1  12   3         38.73         38.00         1.67 o                         
   0  12   3          1.67          0.85         0.96 o                         
   1  12   3         17.46         16.02         1.66 o                         
   2  12   3        160.60        153.08         3.21 o                         
   3  12   3         17.42         16.21         1.28 o                         
   4  12   3        159.83        160.93         3.89 o                         
   5  12   3         37.55         39.19         4.08 o                         
   6  12   3        459.06        469.13         8.48 o                         
   7  12   3          6.51          6.10         2.93 o                         
   8  12   3        117.76        112.65        14.16 o                         
   9  12   3         64.66         65.00        13.89 o                         
  10  12   3         27.75         36.11         9.22 o                         
 -11  13   3         28.10         14.76        16.46 o                         
 -10  13   3          2.92          0.12         6.51 o                         
  -9  13   3          4.78         -2.99         2.99 o                         
  -8  13   3         11.88         13.37         3.38 o                         
  -7  13   3          1.16         -0.57         2.63 o                         
  -6  13   3         30.73         21.27         2.92 o                         
  -5  13   3         29.39         30.75         2.51 o                         
  -4  13   3        420.16        432.94         7.09 o                         
  -3  13   3        157.90        142.04         2.82 o                         
  -2  13   3         16.88         13.12         1.22 o                         
  -1  13   3          0.44         -0.66         1.03 o                         
   0  13   3        106.93        108.43         2.80 o                         
   1  13   3        107.37        111.96         2.59 o                         
   2  13   3        108.40        106.46         2.72 o                         
   3  13   3        265.82        283.83         4.60 o                         
   4  13   3        104.00        105.84         4.81 o                         
   5  13   3          7.26          7.70         1.49 o                         
   6  13   3        411.59        442.08        10.18 o                         
   7  13   3         30.85         25.56         3.34 o                         
   8  13   3         15.34         11.52         3.89 o                         
   9  13   3          0.00          2.12         3.71 o                         
  10  13   3          4.68          3.05         4.47 o                         
 -11  14   3         19.62         11.97        16.59 o                         
 -10  14   3          0.03         -6.02         7.81 o                         
  -9  14   3         12.82          4.47         4.60 o                         
  -8  14   3         18.95         15.15         3.16 o                         
  -7  14   3         23.54         28.01         3.31 o                         
  -6  14   3          4.08          5.03         2.72 o                         
  -5  14   3        441.85        427.13         8.18 o                         
  -4  14   3          0.12          3.66         1.99 o                         
  -3  14   3          0.25          3.22         1.56 o                         
  -2  14   3         70.29         77.25         2.50 o                         
  -1  14   3          0.93          1.60         1.25 o                         
   0  14   3         67.58         58.75         2.32 o                         
   1  14   3          2.80          2.13         1.09 o                         
   2  14   3         83.83         84.26         4.09 o                         
   3  14   3         62.64         56.32         2.24 o                         
   4  14   3        425.74        438.91         6.37 o                         
   5  14   3          1.08          2.75         1.64 o                         
   6  14   3         13.07         14.37         2.72 o                         
   7  14   3          2.79         -1.59         2.67 o                         
   8  14   3          3.00         -0.15         3.42 o                         
   9  14   3          0.01         -3.00         4.13 o                         
  10  14   3          1.48          3.25         5.19 o                         
 -11  15   3          0.38         -3.39         8.65 o                         
 -10  15   3         16.19         -0.57        15.01 o                         
  -9  15   3         14.81          3.23         3.68 o                         
  -8  15   3         28.61         21.45         3.85 o                         
  -7  15   3         27.99         26.39         3.38 o                         
  -6  15   3         76.96         80.83         7.71 o                         
  -5  15   3          0.00          0.95         2.64 o                         
  -4  15   3        243.08        248.12         5.95 o                         
  -3  15   3        654.44        631.93        10.15 o                         
  -2  15   3         90.09         91.70         3.25 o                         
  -1  15   3         51.45         57.02         2.67 o                         
   0  15   3         34.90         37.38         2.15 o                         
   1  15   3         40.83         43.53         2.06 o                         
   2  15   3         42.54         43.03         2.73 o                         
   3  15   3        192.63        184.80         3.73 o                         
   4  15   3        547.26        580.80         8.11 o                         
   5  15   3        442.48        446.38         8.42 o                         
   6  15   3          2.41          4.39         2.45 o                         
   7  15   3          0.11         -0.83         3.06 o                         
   8  15   3          0.28         -0.35         3.47 o                         
   9  15   3          0.67         -3.15         3.90 o                         
 -10  16   3         14.35         11.18         7.83 o                         
  -9  16   3          3.12         -0.25         4.18 o                         
  -8  16   3         42.86         51.64         6.26 o                         
  -7  16   3          2.24         -3.06         3.06 o                         
  -6  16   3         78.42         66.89         5.78 o                         
  -5  16   3         29.73         27.54         3.76 o                         
  -4  16   3        944.85        911.65        15.21 o                         
  -3  16   3         47.09         54.92         5.44 o                         
  -2  16   3          7.27          6.23         1.42 o                         
  -1  16   3        298.69        299.23         5.45 o                         
   0  16   3         18.19         17.53         1.74 o                         
   1  16   3         42.01         47.46         2.54 o                         
   2  16   3        159.09        153.60         3.67 o                         
   3  16   3         46.97         45.38         2.48 o                         
   4  16   3        153.90        142.24         4.82 o                         
   5  16   3         73.75         92.00         3.87 o                         
   6  16   3        117.65        112.78         6.85 o                         
   7  16   3         34.14         23.57         6.56 o                         
   8  16   3         24.65         12.09         4.73 o                         
   9  16   3         45.44         40.70         8.37 o                         
 -10  17   3          6.08         -0.67         5.53 o                         
  -9  17   3         22.72          9.07         9.14 o                         
  -8  17   3          0.08         -3.16         3.16 o                         
  -7  17   3          6.37          3.95         3.55 o                         
  -6  17   3          1.57          0.34         2.90 o                         
  -5  17   3         43.76         39.64         4.75 o                         
  -4  17   3         79.01         75.32         8.57 o                         
  -3  17   3          2.33          4.66         2.21 o                         
  -2  17   3        132.70        129.23         5.39 o                         
  -1  17   3         86.97         79.80         3.35 o                         
   0  17   3         55.56         56.51         2.96 o                         
   1  17   3        113.97        107.20         3.22 o                         
   2  17   3          7.54          7.44         1.70 o                         
   3  17   3         57.59         55.63         3.87 o                         
   4  17   3          2.95          1.19         1.83 o                         
   5  17   3          0.15         -0.21         2.25 o                         
   6  17   3         86.18         77.96        15.28 o                         
   7  17   3          4.03          1.38         4.42 o                         
   8  17   3          1.16         -3.85         4.89 o                         
   9  17   3          2.38          1.71         7.02 o                         
 -10  18   3          3.39          1.86         6.10 o                         
  -9  18   3          4.82         11.61         7.04 o                         
  -8  18   3         21.21         23.88         5.92 o                         
  -7  18   3          7.21         -0.28         3.41 o                         
  -6  18   3          4.35          0.01         3.17 o                         
  -5  18   3         10.39         10.22         3.35 o                         
  -4  18   3          0.24          0.46         2.78 o                         
  -3  18   3         16.55         10.87         2.77 o                         
  -2  18   3          0.30          1.31         2.23 o                         
  -1  18   3          8.79         10.62         2.36 o                         
   0  18   3         48.95         47.80         3.01 o                         
   1  18   3          0.42         -1.67         1.67 o                         
   2  18   3          9.02          9.15         2.10 o                         
   3  18   3         64.74         64.38         4.99 o                         
   4  18   3         52.64         50.71         5.50 o                         
   5  18   3          9.28          9.38         3.85 o                         
   6  18   3          1.00         -3.21         3.86 o                         
   7  18   3          0.34         -3.14         4.63 o                         
   8  18   3          1.08          2.54         5.91 o                         
  -9  19   3          0.53         -5.61         5.61 o                         
  -8  19   3         22.92         21.20         5.76 o                         
  -7  19   3          5.93          6.24         3.89 o                         
  -6  19   3          0.41         -3.50         3.50 o                         
  -5  19   3         17.76         14.64         3.50 o                         
  -4  19   3         14.36         11.62         3.00 o                         
  -3  19   3         59.99         53.97         4.01 o                         
  -2  19   3          1.60         -0.47         2.36 o                         
  -1  19   3         13.17         13.68         2.52 o                         
   0  19   3         31.31         27.59         2.46 o                         
   1  19   3        171.72        177.84         4.58 o                         
   2  19   3         17.76         16.66         2.23 o                         
   3  19   3        156.86        156.99         4.63 o                         
   4  19   3         46.75         47.28         3.51 o                         
   5  19   3         45.16         58.39         6.61 o                         
   6  19   3         10.25          2.38         4.95 o                         
   7  19   3          2.34         -5.82         6.54 o                         
   8  19   3         22.18         25.93        10.93 o                         
  -9  20   3          0.09         -2.94         6.99 o                         
  -8  20   3          2.79          6.15         3.97 o                         
  -7  20   3          0.82         -4.00         4.00 o                         
  -6  20   3         12.15          5.97         4.88 o                         
  -5  20   3          3.38          1.23         3.23 o                         
  -4  20   3        111.56        101.08         7.28 o                         
  -3  20   3          0.56         -0.99         2.92 o                         
  -2  20   3         32.79         31.40         3.28 o                         
  -1  20   3         42.41         45.24         3.45 o                         
   0  20   3         84.13         78.57         3.77 o                         
   1  20   3          0.01         -0.52         1.90 o                         
   2  20   3        308.15        303.17         6.09 o                         
   3  20   3         62.83         56.42         4.30 o                         
   4  20   3         61.02         54.16         4.81 o                         
   5  20   3         40.46         40.59         8.34 o                         
   6  20   3         13.22         23.99         5.60 o                         
   7  20   3          0.14          3.92         5.78 o                         
  -8  21   3          0.00         -2.18         4.61 o                         
  -7  21   3          3.16         -3.20         4.22 o                         
  -6  21   3          9.32          8.74         4.18 o                         
  -5  21   3          0.17         -3.02         3.02 o                         
  -4  21   3         29.27         26.95         3.67 o                         
  -3  21   3          9.65          9.09         3.32 o                         
  -2  21   3         22.17         26.83         3.29 o                         
  -1  21   3         10.76         10.61         2.81 o                         
   0  21   3         33.97         40.46         3.48 o                         
   1  21   3        272.64        274.88         5.93 o                         
   2  21   3          5.10          3.57         2.23 o                         
   3  21   3          0.04          1.09         2.31 o                         
   4  21   3          0.97          1.26         3.41 o                         
   5  21   3          4.82          6.09         4.73 o                         
   6  21   3         19.27         24.81         5.89 o                         
   7  21   3          6.20          6.47         6.62 o                         
  -7  22   3          2.14          8.19         5.82 o                         
  -6  22   3         10.63          6.90         3.93 o                         
  -5  22   3         15.46         13.81         3.51 o                         
  -4  22   3         32.39         30.62         4.25 o                         
  -3  22   3         34.68         48.15         4.45 o                         
  -2  22   3          0.00         -1.19         2.69 o                         
  -1  22   3         38.94         44.49         3.71 o                         
   0  22   3         59.06         67.15         4.04 o                         
   1  22   3         55.47         68.26         3.95 o                         
   2  22   3          3.20          1.28         2.28 o                         
   3  22   3         39.26         38.00         4.25 o                         
   4  22   3          3.87          1.98         4.40 o                         
   5  22   3         20.49         19.44         7.12 o                         
   6  22   3          6.06          9.88         6.27 o                         
  -7  23   3          1.63         -0.68         4.23 o                         
  -6  23   3          0.35         -3.38         3.38 o                         
  -5  23   3          0.53         -3.28         3.28 o                         
  -4  23   3          4.74          7.69         3.73 o                         
  -3  23   3         89.22         93.03         5.70 o                         
  -2  23   3          4.48          5.23         2.95 o                         
  -1  23   3          3.16          1.01         2.79 o                         
   0  23   3         18.45         21.01         3.27 o                         
   1  23   3         26.74         26.93         3.25 o                         
   2  23   3         31.40         39.44         3.88 o                         
   3  23   3         39.44         45.68         5.42 o                         
   4  23   3          5.15          6.36         4.10 o                         
   5  23   3          6.93          3.11         4.05 o                         
   6  23   3          4.27          0.60         6.58 o                         
  -6  24   3          0.02         -3.54         3.54 o                         
  -5  24   3         15.39         20.40         5.01 o                         
  -4  24   3         39.95         52.21         5.01 o                         
  -3  24   3         21.52         26.71         4.33 o                         
  -2  24   3         16.92         18.69         3.57 o                         
  -1  24   3          8.74         11.29         3.22 o                         
   0  24   3          2.23          5.90         2.95 o                         
   1  24   3         19.36         22.87         3.32 o                         
   2  24   3         47.65         55.70         8.14 o                         
   3  24   3          0.31          1.06         4.54 o                         
   4  24   3         14.82         13.14         6.13 o                         
   5  24   3          0.14         -2.94         6.93 o                         
  -5  25   3          2.89         -2.60         4.11 o                         
  -4  25   3          5.08         10.63         4.88 o                         
  -3  25   3          1.76          4.70         3.88 o                         
  -2  25   3          3.37          3.37         3.32 o                         
  -1  25   3         13.56         14.17         3.45 o                         
   0  25   3         15.48         13.46         3.33 o                         
   1  25   3         22.25         15.49         4.75 o                         
   2  25   3         22.33         17.74         5.33 o                         
   3  25   3          2.68          5.50         5.10 o                         
   4  25   3          0.15          4.11         5.34 o                         
  -4  26   3         11.54         11.13         4.47 o                         
  -3  26   3          4.30          0.24         3.92 o                         
  -2  26   3          0.03         -3.70         3.70 o                         
  -1  26   3         73.46        109.84         7.01 o                         
   0  26   3         21.50         20.55         4.28 o                         
   1  26   3         92.81        103.02        11.53 o                         
   2  26   3          0.42         -2.93         5.11 o                         
   3  26   3         37.25         52.51         7.08 o                         
  -2  27   3         23.92         38.82         5.20 o                         
  -1  27   3          0.47          2.69         3.41 o                         
   0  27   3          8.35          8.47         4.92 o                         
   1  27   3          8.62          9.64         6.88 o                         
 -12   0   4         34.97         12.37         8.73 o                         
 -10   0   4         51.48         24.34         7.17 o                         
  -8   0   4         14.64         16.54         3.67 o                         
  -6   0   4       1370.97       1284.59        22.76 o                         
  -4   0   4        533.49        465.19        11.82 o                         
  -2   0   4       1897.15       1588.65        49.69 o                         
   0   0   4      19628.43      19200.22       240.49 o                         
   2   0   4          1.51          0.74         0.78 o                         
   4   0   4        178.19        186.35         4.03 o                         
   6   0   4        614.58        631.85        13.89 o                         
   8   0   4        178.05        242.39        12.22 o                         
  10   0   4        147.33        207.47        15.19 o                         
 -13   1   4          0.19         -6.28         6.28 o                         
 -12   1   4          9.65         -0.13         5.94 o                         
 -11   1   4          0.79         -3.86         4.18 o                         
 -10   1   4          0.18         -3.01         3.01 o                         
  -9   1   4        101.26        102.36         8.15 o                         
  -8   1   4          0.11         -1.99         1.99 o                         
  -7   1   4         70.81         62.19         4.13 o                         
  -6   1   4        327.32        333.02         6.21 o                         
  -5   1   4          8.42          2.33         1.47 o                         
  -4   1   4         94.05        106.23         5.05 o                         
  -3   1   4         13.08         12.39         1.66 o                         
  -2   1   4        106.49         98.90         2.92 o                         
  -1   1   4        249.45        236.26         5.04 o                         
   0   1   4       1288.80       1303.24        14.81 o                         
   1   1   4       1414.67       1524.80        11.76 o                         
   2   1   4         62.70         43.29         1.17 o                         
   3   1   4        339.78        350.48         3.54 o                         
   4   1   4        495.24        522.20         5.82 o                         
   5   1   4        109.63        106.56         2.45 o                         
   6   1   4        283.69        294.64         5.78 o                         
   7   1   4        213.64        240.67         8.04 o                         
   8   1   4         15.52         23.54         3.41 o                         
   9   1   4         81.19         90.82        10.95 o                         
  10   1   4          0.09          4.17         3.46 o                         
  11   1   4         19.86         22.62         4.89 o                         
 -13   2   4          9.40         -7.09         7.09 o                         
 -12   2   4          6.95         -5.50         5.50 o                         
 -11   2   4         33.24         27.06         7.99 o                         
 -10   2   4         49.98         48.27         7.97 o                         
  -9   2   4        100.65         97.10         7.05 o                         
  -8   2   4        270.41        276.81         6.39 o                         
  -7   2   4        556.52        585.23         9.07 o                         
  -6   2   4          1.70          1.79         1.55 o                         
  -5   2   4       1182.60       1178.65        14.85 o                         
  -4   2   4        204.73        253.36         5.09 o                         
  -3   2   4       1690.70       1689.16        20.35 o                         
  -2   2   4         58.87         45.19         4.24 o                         
  -1   2   4        170.11        174.77         3.37 o                         
   0   2   4        996.93        893.44         9.48 o                         
   1   2   4       2851.92       2918.17        21.33 o                         
   2   2   4        618.31        618.57         5.32 o                         
   3   2   4       4515.04       4818.88        36.44 o                         
   4   2   4         14.22         11.93         1.19 o                         
   5   2   4        307.88        309.22         4.77 o                         
   6   2   4         29.58         28.33         2.37 o                         
   7   2   4        527.86        560.13        12.17 o                         
   8   2   4          0.08          1.03         2.45 o                         
   9   2   4        385.43        508.38        13.23 o                         
  10   2   4         25.45         25.87         4.22 o                         
  11   2   4         15.35         12.61         4.76 o                         
 -13   3   4          2.60         -6.59         6.59 o                         
 -12   3   4         55.27         34.77         8.43 o                         
 -11   3   4         15.83         11.42         5.19 o                         
 -10   3   4         23.45         28.06         6.08 o                         
  -9   3   4        104.30         92.37         9.99 o                         
  -8   3   4          0.64          0.53         2.01 o                         
  -7   3   4         38.59         32.75         2.79 o                         
  -6   3   4         49.65         53.25         5.03 o                         
  -5   3   4        592.53        570.14         8.72 o                         
  -4   3   4         39.09         41.81         3.71 o                         
  -3   3   4          6.54          6.90         1.54 o                         
  -2   3   4       2677.46       2691.87        28.04 o                         
  -1   3   4       1021.98       1023.86        12.27 o                         
   0   3   4        324.51        302.16         4.40 o                         
   1   3   4         34.63         42.83         2.23 o                         
   2   3   4        596.23        530.91         4.86 o                         
   3   3   4       1192.61       1315.32        10.66 o                         
   4   3   4          2.37          1.92         0.84 o                         
   5   3   4         15.99         21.89         1.48 o                         
   6   3   4          7.28         12.43         1.53 o                         
   7   3   4        159.68        171.34         6.04 o                         
   8   3   4        108.57         87.41        11.40 o                         
   9   3   4         23.09         21.94         3.92 o                         
  10   3   4          9.80         12.36         4.03 o                         
  11   3   4         11.51         11.14         4.79 o                         
 -13   4   4         14.83         -6.88         6.88 o                         
 -12   4   4          8.03         -5.61         7.53 o                         
 -11   4   4          2.78         -3.92         3.92 o                         
 -10   4   4         14.59         13.05         3.40 o                         
  -9   4   4          8.52          9.29         2.78 o                         
  -8   4   4          5.82          1.15         2.15 o                         
  -7   4   4          3.77          4.16         1.88 o                         
  -6   4   4          3.89          4.83         1.89 o                         
  -5   4   4          4.69          4.53         1.60 o                         
  -4   4   4         17.90         21.41         1.85 o                         
  -3   4   4       2946.35       2948.08        33.50 o                         
  -2   4   4         28.86         41.92         3.20 o                         
  -1   4   4        686.44        677.73         8.26 o                         
   0   4   4          2.05          2.19         0.61 o                         
   1   4   4       1047.26       1136.63        12.39 o                         
   2   4   4        155.58        186.92         3.09 o                         
   3   4   4         19.94         22.01         1.01 o                         
   4   4   4        148.69        154.18         2.52 o                         
   5   4   4        463.65        467.24         6.59 o                         
   6   4   4         62.38         63.52         4.10 o                         
   7   4   4          5.98          6.04         2.29 o                         
   8   4   4         15.72         14.01         2.95 o                         
   9   4   4         12.11         11.98         3.74 o                         
  10   4   4         38.03         33.45         4.97 o                         
  11   4   4         35.84         33.20         5.44 o                         
 -12   5   4          8.32         -7.30         7.59 o                         
 -11   5   4          1.97         -2.30         3.63 o                         
 -10   5   4          1.42         -2.41         2.95 o                         
  -9   5   4         28.64         27.85         3.11 o                         
  -8   5   4         76.36         75.88         5.63 o                         
  -7   5   4        186.80        198.85         5.55 o                         
  -6   5   4        115.75         92.94         5.40 o                         
  -5   5   4        524.34        567.89         8.84 o                         
  -4   5   4        117.61        128.19         4.42 o                         
  -3   5   4         79.75         76.56         3.28 o                         
  -2   5   4       1684.84       1668.63        18.70 o                         
  -1   5   4        195.99        187.71         3.25 o                         
   0   5   4         21.38         28.57         1.16 o                         
   1   5   4        524.80        598.00         8.39 o                         
   2   5   4        486.03        539.56         7.41 o                         
   3   5   4        835.77        908.57         7.88 o                         
   4   5   4          0.01          1.57         0.72 o                         
   5   5   4         13.93         13.00         1.55 o                         
   6   5   4        136.57        155.85         4.74 o                         
   7   5   4         26.72         21.90         2.78 o                         
   8   5   4          0.75          5.79         2.64 o                         
   9   5   4          6.03          3.40         3.32 o                         
  10   5   4          1.72         -0.75         3.35 o                         
  11   5   4          9.12          6.06         4.60 o                         
 -12   6   4         10.23         -4.47         6.89 o                         
 -11   6   4          0.10         -3.66         3.66 o                         
 -10   6   4          0.06         -2.88         2.88 o                         
  -9   6   4        120.45        127.22         9.41 o                         
  -8   6   4         10.90          9.35         2.53 o                         
  -7   6   4         20.40         15.84         2.38 o                         
  -6   6   4        183.17        183.81         5.09 o                         
  -5   6   4        707.08        762.16        10.98 o                         
  -4   6   4       1446.73       1597.37        18.73 o                         
  -3   6   4       3135.77       3351.34        35.71 o                         
  -2   6   4       1122.21       1151.80        14.37 o                         
  -1   6   4        557.50        545.44         6.30 o                         
   0   6   4         13.29          8.89         0.71 o                         
   1   6   4        627.68        638.90         8.32 o                         
   2   6   4        292.95        326.76         5.15 o                         
   3   6   4        466.63        503.98         5.32 o                         
   4   6   4          0.01         -0.38         0.81 o                         
   5   6   4        218.44        217.03         4.54 o                         
   6   6   4          5.12          9.40         2.06 o                         
   7   6   4         27.77         28.94         3.30 o                         
   8   6   4          0.16          0.72         2.48 o                         
   9   6   4         19.34         20.04         3.57 o                         
  10   6   4         37.58         34.58         6.22 o                         
  11   6   4          0.97         -4.07         4.07 o                         
 -12   7   4         12.46         -0.57        11.77 o                         
 -11   7   4          0.31         -2.82         4.49 o                         
 -10   7   4         28.74         28.59         4.40 o                         
  -9   7   4        108.61         98.45         9.86 o                         
  -8   7   4        471.34        481.35         9.36 o                         
  -7   7   4         29.91         25.85         2.74 o                         
  -6   7   4         35.35         29.24         2.60 o                         
  -5   7   4          2.13          7.07         1.87 o                         
  -4   7   4         90.19        108.15         3.78 o                         
  -3   7   4        187.08        199.65         4.43 o                         
  -2   7   4        818.13        921.51        11.20 o                         
  -1   7   4        693.53        690.31         6.95 o                         
   0   7   4         84.55         83.21         1.56 o                         
   1   7   4        180.91        163.79         3.10 o                         
   2   7   4       2351.46       2384.97        23.80 o                         
   3   7   4         49.93         45.83         1.96 o                         
   4   7   4         12.23         12.65         1.12 o                         
   5   7   4          0.01         -0.31         0.99 o                         
   6   7   4        274.38        290.40         6.98 o                         
   7   7   4          4.90          4.69         2.43 o                         
   8   7   4        117.07        133.47         8.81 o                         
   9   7   4         27.95         27.52         5.75 o                         
  10   7   4          0.00         -2.86         3.50 o                         
  11   7   4          0.87         -4.53         4.53 o                         
 -12   8   4          9.61         -3.30         9.81 o                         
 -11   8   4          5.66          4.60         5.25 o                         
 -10   8   4         45.91         42.56         7.29 o                         
  -9   8   4          1.49         -0.40         2.70 o                         
  -8   8   4        280.92        266.39         7.88 o                         
  -7   8   4        772.39        812.17        12.49 o                         
  -6   8   4          0.05          1.24         2.12 o                         
  -5   8   4        315.77        333.79         6.69 o                         
  -4   8   4       1439.78       1388.35        16.77 o                         
  -3   8   4          9.88         13.23         1.49 o                         
  -2   8   4        309.67        278.96         4.84 o                         
  -1   8   4         31.56         34.82         1.84 o                         
   0   8   4        559.89        555.16         5.72 o                         
   1   8   4        193.01        188.22         3.21 o                         
   2   8   4          1.55          3.69         0.63 o                         
   3   8   4          5.74          5.32         0.79 o                         
   4   8   4        114.44        122.38         2.51 o                         
   5   8   4        296.67        325.55         5.28 o                         
   6   8   4          0.74          0.96         1.84 o                         
   7   8   4        197.23        212.21         7.66 o                         
   8   8   4         36.68         35.71         4.93 o                         
   9   8   4          0.96         -1.72         2.85 o                         
  10   8   4          3.32          0.52         3.85 o                         
  11   8   4          0.12         -4.67         4.67 o                         
 -12   9   4          7.96         -0.28        11.53 o                         
 -11   9   4          0.27         -4.81         4.81 o                         
 -10   9   4         46.80         40.38         8.43 o                         
  -9   9   4          9.40         10.60         4.05 o                         
  -8   9   4         19.50         15.65         3.26 o                         
  -7   9   4        176.01        194.11         5.89 o                         
  -6   9   4        262.59        285.72         6.59 o                         
  -5   9   4        150.84        150.50         4.48 o                         
  -4   9   4        563.60        566.03         8.69 o                         
  -3   9   4          0.80          1.08         1.27 o                         
  -2   9   4        517.43        487.93         7.03 o                         
  -1   9   4         14.72         13.62         1.12 o                         
   0   9   4        131.11        127.21         2.17 o                         
   1   9   4          4.30          5.60         0.86 o                         
   2   9   4         81.36         76.69         1.71 o                         
   3   9   4         35.87         31.81         1.66 o                         
   4   9   4          1.42          2.85         0.92 o                         
   5   9   4         36.73         32.08         3.21 o                         
   6   9   4          1.59          1.11         1.74 o                         
   7   9   4         18.71         13.80         2.89 o                         
   8   9   4         10.27          7.48         2.91 o                         
   9   9   4          1.06         -0.91         2.79 o                         
  10   9   4         17.21         14.11         4.63 o                         
 -12  10   4         10.37         14.36         9.35 o                         
 -11  10   4          1.10         -3.29         5.12 o                         
 -10  10   4          0.03         -3.54         3.54 o                         
  -9  10   4         12.09          4.42         3.18 o                         
  -8  10   4          4.50          4.05         2.86 o                         
  -7  10   4         19.03         18.89         2.76 o                         
  -6  10   4        290.33        292.73         6.36 o                         
  -5  10   4        917.82        909.28        12.78 o                         
  -4  10   4        362.08        375.36         6.01 o                         
  -3  10   4        909.95        982.59        12.37 o                         
  -2  10   4         80.24         88.57         2.69 o                         
  -1  10   4        171.42        138.24         2.93 o                         
   0  10   4       1414.52       1420.57        13.29 o                         
   1  10   4        179.25        169.98         2.85 o                         
   2  10   4          6.51          3.83         0.91 o                         
   3  10   4         24.44         20.57         1.41 o                         
   4  10   4        108.93        107.77         2.78 o                         
   5  10   4         10.64          9.97         1.48 o                         
   6  10   4          0.06          1.40         1.79 o                         
   7  10   4          4.78          5.54         2.50 o                         
   8  10   4          0.00         -2.45         2.45 o                         
   9  10   4         13.26          8.41         3.98 o                         
  10  10   4         18.48         16.62         5.54 o                         
 -12  11   4          1.59         -7.69         7.69 o                         
 -11  11   4         13.91         13.27         7.64 o                         
 -10  11   4          0.24         -4.03         4.03 o                         
  -9  11   4          0.45         -2.60         2.98 o                         
  -8  11   4        136.39        131.28         9.36 o                         
  -7  11   4         41.40         35.23         4.84 o                         
  -6  11   4         10.23          7.77         2.27 o                         
  -5  11   4        280.93        256.75         5.63 o                         
  -4  11   4        978.55        979.59        10.80 o                         
  -3  11   4        605.95        569.46         8.32 o                         
  -2  11   4         58.89         61.59         3.18 o                         
  -1  11   4          1.74          2.94         0.81 o                         
   0  11   4        423.94        413.53         4.99 o                         
   1  11   4          3.01          5.41         1.00 o                         
   2  11   4        159.97        181.41         3.33 o                         
   3  11   4          0.07         -0.14         0.80 o                         
   4  11   4          0.28          0.72         1.11 o                         
   5  11   4        279.61        287.20         5.16 o                         
   6  11   4         12.77         11.91         1.91 o                         
   7  11   4         38.73         33.08         3.45 o                         
   8  11   4          8.35          6.90         3.49 o                         
   9  11   4         17.91         17.25         6.03 o                         
  10  11   4          0.60         -3.94         3.94 o                         
 -11  12   4          1.28         -2.92         7.89 o                         
 -10  12   4          0.24         -4.23         6.21 o                         
  -9  12   4          2.52         -2.10         3.01 o                         
  -8  12   4         46.87         31.95         5.51 o                         
  -7  12   4        206.20        208.03         6.55 o                         
  -6  12   4          8.19          6.88         2.09 o                         
  -5  12   4         43.67         44.12         2.46 o                         
  -4  12   4        476.71        481.67         6.85 o                         
  -3  12   4         86.62         72.23         2.82 o                         
  -2  12   4          0.02          0.76         1.18 o                         
  -1  12   4        104.14         92.64         2.38 o                         
   0  12   4         20.62         19.75         1.34 o                         
   1  12   4         38.90         33.96         1.69 o                         
   2  12   4        323.49        315.71         4.79 o                         
   3  12   4          8.67         14.42         1.44 o                         
   4  12   4        104.63        103.13         2.78 o                         
   5  12   4         65.10         69.43         4.06 o                         
   6  12   4         60.96         53.05         4.57 o                         
   7  12   4         35.55         23.17         5.27 o                         
   8  12   4          2.36          5.39         3.57 o                         
   9  12   4          2.14          3.01         3.88 o                         
  10  12   4          1.70         -3.74         4.18 o                         
 -11  13   4          6.46          5.16        11.12 o                         
 -10  13   4          0.37         -3.36         5.36 o                         
  -9  13   4          2.19         -3.17         3.17 o                         
  -8  13   4          2.45         -2.91         3.00 o                         
  -7  13   4          2.88          0.22         2.42 o                         
  -6  13   4         59.54         78.34         5.31 o                         
  -5  13   4          6.08          4.53         2.05 o                         
  -4  13   4        551.12        561.18         7.47 o                         
  -3  13   4         51.98         53.55         3.36 o                         
  -2  13   4          9.18          8.52         1.40 o                         
  -1  13   4          0.15         -0.88         1.08 o                         
   0  13   4         45.49         50.94         2.03 o                         
   1  13   4        402.48        398.45         5.21 o                         
   2  13   4          3.23          1.98         1.11 o                         
   3  13   4        314.93        311.64         4.80 o                         
   4  13   4        213.01        227.67         4.13 o                         
   5  13   4        199.04        193.46         4.57 o                         
   6  13   4         55.38         52.00        10.30 o                         
   7  13   4         32.37         32.98         4.29 o                         
   8  13   4         39.76         32.53         5.07 o                         
   9  13   4         13.68          5.04         4.25 o                         
  10  13   4          2.95         -1.81         4.20 o                         
 -11  14   4         15.24         -2.33        13.44 o                         
 -10  14   4         11.01         -3.80         5.94 o                         
  -9  14   4          0.11         -3.24         3.24 o                         
  -8  14   4          1.93          1.19         2.78 o                         
  -7  14   4         15.24          8.54         2.70 o                         
  -6  14   4         78.49         75.95         7.65 o                         
  -5  14   4        137.25        125.63         4.57 o                         
  -4  14   4        141.12        139.15         4.68 o                         
  -3  14   4        358.42        380.74         6.54 o                         
  -2  14   4         39.94         33.32         1.92 o                         
  -1  14   4         64.09         54.66         3.38 o                         
   0  14   4         67.61         67.83         2.46 o                         
   1  14   4        205.27        191.31         3.50 o                         
   2  14   4        309.97        299.72         4.71 o                         
   3  14   4          3.50          2.35         1.19 o                         
   4  14   4        238.29        221.25         4.16 o                         
   5  14   4         24.41         18.61         2.40 o                         
   6  14   4          3.97          5.15         2.82 o                         
   7  14   4         94.89         87.14        15.59 o                         
   8  14   4         20.46         13.18         5.38 o                         
   9  14   4          0.55          1.36         3.91 o                         
 -11  15   4          2.29        -10.18        14.72 o                         
 -10  15   4          2.78         -4.87         4.87 o                         
  -9  15   4         24.51         33.26         4.33 o                         
  -8  15   4          3.23          1.88         2.95 o                         
  -7  15   4          7.33          6.92         2.86 o                         
  -6  15   4         25.57         21.55         3.30 o                         
  -5  15   4          9.46          8.70         2.83 o                         
  -4  15   4        106.51         97.10         5.21 o                         
  -3  15   4          8.82          5.17         1.44 o                         
  -2  15   4         86.95         77.94         3.53 o                         
  -1  15   4         32.55         33.86         2.76 o                         
   0  15   4         32.08         31.77         2.09 o                         
   1  15   4          1.03          0.69         1.15 o                         
   2  15   4         21.20         17.59         1.59 o                         
   3  15   4        331.71        337.41         5.28 o                         
   4  15   4         49.76         56.45         3.29 o                         
   5  15   4        128.67        120.42         6.74 o                         
   6  15   4        289.69        343.90        10.35 o                         
   7  15   4          7.60          8.59         4.69 o                         
   8  15   4          0.21         -0.87         3.60 o                         
   9  15   4         22.23         28.40         5.22 o                         
 -10  16   4          9.63          5.05         7.40 o                         
  -9  16   4          5.74          4.09         3.90 o                         
  -8  16   4         13.97         14.17         4.34 o                         
  -7  16   4          4.22          7.13         3.03 o                         
  -6  16   4          3.40          2.37         2.89 o                         
  -5  16   4         24.56         31.41         3.46 o                         
  -4  16   4        508.31        520.26        11.45 o                         
  -3  16   4         38.20         32.27         2.52 o                         
  -2  16   4        262.37        265.92         5.21 o                         
  -1  16   4          5.11          4.75         1.68 o                         
   0  16   4          4.93          3.98         1.65 o                         
   1  16   4        116.38        122.00         3.18 o                         
   2  16   4         56.18         55.08         2.99 o                         
   3  16   4         78.87         86.28         3.19 o                         
   4  16   4         97.04         95.63         5.96 o                         
   5  16   4         10.54         12.88         3.00 o                         
   6  16   4          0.52          3.01         2.79 o                         
   7  16   4          0.06          1.95         3.17 o                         
   8  16   4          0.03         -1.71         3.65 o                         
   9  16   4          8.61         11.25         6.14 o                         
 -10  17   4          1.96         -1.26         5.98 o                         
  -9  17   4         10.40         -1.36         4.15 o                         
  -8  17   4          6.84          4.62         5.22 o                         
  -7  17   4          1.39         -2.91         2.91 o                         
  -6  17   4          3.88          2.79         2.92 o                         
  -5  17   4          5.01          3.46         2.78 o                         
  -4  17   4        193.18        183.94         6.74 o                         
  -3  17   4         25.88         29.93         3.30 o                         
  -2  17   4         16.18         13.51         2.00 o                         
  -1  17   4         98.03         89.69         3.37 o                         
   0  17   4         38.55         38.31         2.31 o                         
   1  17   4        220.55        205.36         4.24 o                         
   2  17   4          0.01         -1.01         1.39 o                         
   3  17   4          8.35          5.34         1.83 o                         
   4  17   4         26.91         25.91         3.85 o                         
   5  17   4         26.79         28.88         5.57 o                         
   6  17   4         20.80         22.73         5.72 o                         
   7  17   4         54.81         54.48        11.10 o                         
   8  17   4          2.46         -0.07         4.89 o                         
  -9  18   4          2.68          4.84         4.29 o                         
  -8  18   4         39.98         42.98         5.82 o                         
  -7  18   4          2.01          0.28         3.34 o                         
  -6  18   4          0.82         -2.74         2.94 o                         
  -5  18   4          2.29          1.92         2.95 o                         
  -4  18   4         58.33         50.76         4.60 o                         
  -3  18   4         22.81         16.26         3.06 o                         
  -2  18   4         32.25         33.94         3.33 o                         
  -1  18   4        110.08        110.18         3.73 o                         
   0  18   4         43.01         47.04         2.74 o                         
   1  18   4        120.20        132.72         3.94 o                         
   2  18   4        328.95        311.28         5.72 o                         
   3  18   4          1.41         -0.77         1.75 o                         
   4  18   4         12.26          4.93         2.70 o                         
   5  18   4          2.59         -0.05         2.70 o                         
   6  18   4          4.84          8.99         4.43 o                         
   7  18   4         30.57         30.99         5.94 o                         
   8  18   4         22.47         20.35        14.44 o                         
  -9  19   4         16.14         15.55         5.65 o                         
  -8  19   4          3.84          1.89         4.03 o                         
  -7  19   4          0.15         -4.25         4.25 o                         
  -6  19   4         17.41         15.28         3.97 o                         
  -5  19   4          1.49         -0.46         3.10 o                         
  -4  19   4          4.39          1.07         4.05 o                         
  -3  19   4        196.84        205.60         6.58 o                         
  -2  19   4         37.01         36.33         3.64 o                         
  -1  19   4          1.23         -0.56         2.15 o                         
   0  19   4        259.88        272.70         5.70 o                         
   1  19   4         11.56         14.83         2.26 o                         
   2  19   4        189.66        177.39         4.55 o                         
   3  19   4        119.62        118.02         8.47 o                         
   4  19   4         24.46         30.01         5.07 o                         
   5  19   4          1.17         -3.80         3.80 o                         
   6  19   4         15.66         21.85         5.50 o                         
   7  19   4         17.53         22.59        10.43 o                         
   8  19   4          0.18         -4.34         7.08 o                         
  -9  20   4          1.64          3.11         5.92 o                         
  -8  20   4          8.97         10.30         4.20 o                         
  -7  20   4          4.05         -1.13         4.67 o                         
  -6  20   4         12.83         12.66         5.92 o                         
  -5  20   4         12.52          7.82         4.08 o                         
  -4  20   4          8.95          8.81         3.08 o                         
  -3  20   4          0.03          2.71         2.89 o                         
  -2  20   4          0.00          2.58         2.75 o                         
  -1  20   4          3.39          2.06         2.28 o                         
   0  20   4         21.59         19.67         2.49 o                         
   1  20   4        257.86        261.18         5.55 o                         
   2  20   4         19.22         23.16         2.55 o                         
   3  20   4         80.58         76.63         7.06 o                         
   4  20   4         19.94         21.99         4.44 o                         
   5  20   4         14.02         15.36         5.06 o                         
   6  20   4          2.05          4.74         7.98 o                         
   7  20   4          4.43          4.06         7.97 o                         
  -8  21   4          2.00         -2.09         4.17 o                         
  -7  21   4         31.67         41.43         7.31 o                         
  -6  21   4          2.79          4.24         4.26 o                         
  -5  21   4          0.66          0.96         3.31 o                         
  -4  21   4         46.41         61.15         4.84 o                         
  -3  21   4          2.31          6.09         3.20 o                         
  -2  21   4          9.62          8.83         3.16 o                         
  -1  21   4          5.39          5.07         2.64 o                         
   0  21   4          0.08         -2.01         2.38 o                         
   1  21   4         14.86         13.58         2.35 o                         
   2  21   4         27.77         20.56         3.34 o                         
   3  21   4          0.13         -2.09         3.25 o                         
   4  21   4          0.14          2.71         3.35 o                         
   5  21   4          0.01         -2.01         4.04 o                         
   6  21   4          0.93          1.23         5.67 o                         
  -7  22   4          0.33          1.68         4.93 o                         
  -6  22   4          1.61         -2.50         4.06 o                         
  -5  22   4         14.06         11.48         3.88 o                         
  -4  22   4          4.34          4.77         3.42 o                         
  -3  22   4          2.96          3.89         3.34 o                         
  -2  22   4          2.45          0.68         3.84 o                         
  -1  22   4          3.16          3.69         2.77 o                         
   0  22   4         96.88        108.68         6.34 o                         
   1  22   4        151.94        144.54         6.42 o                         
   2  22   4         58.05         46.69         4.29 o                         
   3  22   4          1.84          0.64         3.50 o                         
   4  22   4          0.41         -3.12         3.55 o                         
   5  22   4          0.05         -0.64         3.88 o                         
   6  22   4         14.46         25.62         6.20 o                         
  -7  23   4          0.15         -1.19         4.77 o                         
  -6  23   4          3.86          1.46         4.06 o                         
  -5  23   4          6.67          9.28         4.06 o                         
  -4  23   4         32.06         40.62         4.67 o                         
  -3  23   4          1.24         -2.29         3.29 o                         
  -2  23   4         21.73         35.24         4.31 o                         
  -1  23   4         94.38        104.98         5.04 o                         
   0  23   4         39.73         54.82         3.97 o                         
   1  23   4         31.48         35.08         4.58 o                         
   2  23   4         71.67         52.84         5.93 o                         
   3  23   4          7.23          6.20         5.41 o                         
   4  23   4         19.09         18.78         5.09 o                         
   5  23   4          8.57          2.82         4.72 o                         
  -6  24   4          0.44         -0.81         4.18 o                         
  -5  24   4          3.49         -1.28         4.01 o                         
  -4  24   4          0.69         -3.56         3.56 o                         
  -3  24   4         29.34         33.38         5.61 o                         
  -2  24   4         28.91         33.36         4.38 o                         
  -1  24   4          0.15          1.62         2.91 o                         
   0  24   4         36.32         22.02         4.83 o                         
   1  24   4         12.69          3.79         4.53 o                         
   2  24   4          4.78          1.50         4.72 o                         
   3  24   4         17.27         29.44         5.54 o                         
   4  24   4          4.00          5.24         5.13 o                         
  -5  25   4          0.18         -1.32         4.01 o                         
  -4  25   4          0.58         -3.86         3.86 o                         
  -3  25   4         16.20         15.21         4.63 o                         
  -2  25   4          0.01         -4.61         4.61 o                         
  -1  25   4         19.55         27.88         4.59 o                         
   0  25   4          0.64         -4.13         4.13 o                         
   1  25   4          3.26          7.12         5.47 o                         
   2  25   4          1.21         -3.00         6.07 o                         
   3  25   4          2.85          8.34         5.49 o                         
  -3  26   4          8.29         12.22         5.64 o                         
  -2  26   4         42.78         52.58         5.32 o                         
  -1  26   4          9.02         18.13         8.37 o                         
   0  26   4         25.70         28.22         6.53 o                         
   1  26   4          6.29          2.75         6.49 o                         
   2  26   4          4.48          7.36         5.84 o                         
 -13   0   5          0.77         -9.35         9.35 o                         
 -11   0   5         36.79         28.34        11.64 o                         
  -9   0   5        554.35        616.09        15.53 o                         
  -7   0   5        491.21        453.33        11.91 o                         
  -5   0   5       1258.40       1266.86        26.12 o                         
  -3   0   5        745.31        683.30        15.43 o                         
  -1   0   5        747.45        735.62        17.10 o                         
   1   0   5       4560.17       5025.41        57.44 o                         
   3   0   5       1081.26       1054.33        15.05 o                         
   5   0   5       1492.96       1570.06        23.74 o                         
   7   0   5        624.61        702.28        20.02 o                         
   9   0   5        341.22        420.00        17.39 o                         
  11   0   5          1.50         -5.87         5.87 o                         
 -13   1   5          4.06         -6.72         6.72 o                         
 -12   1   5         67.35         51.14        10.32 o                         
 -11   1   5          0.29         -3.62         3.62 o                         
 -10   1   5         86.53         78.48         9.23 o                         
  -9   1   5         50.28         41.56         3.36 o                         
  -8   1   5         18.39         27.81         3.05 o                         
  -7   1   5        320.55        326.13         7.00 o                         
  -6   1   5        480.07        497.37         9.96 o                         
  -5   1   5        186.78        201.79         5.93 o                         
  -4   1   5       1049.18       1145.62        16.72 o                         
  -3   1   5         25.44         20.10         2.02 o                         
  -2   1   5          0.29          1.90         1.49 o                         
  -1   1   5        712.38        667.09         9.66 o                         
   0   1   5       2905.77       2779.95        30.02 o                         
   1   1   5       1101.29       1067.01         9.18 o                         
   2   1   5       4741.61       4737.57        34.53 o                         
   3   1   5        881.49        889.47         7.97 o                         
   4   1   5        260.83        267.63         3.88 o                         
   5   1   5        175.68        173.01         3.27 o                         
   6   1   5        423.67        448.08         7.49 o                         
   7   1   5         29.87         39.93         5.05 o                         
   8   1   5          0.03          1.71         2.55 o                         
   9   1   5          2.91          8.56         3.25 o                         
  10   1   5          4.34          6.93         3.59 o                         
  11   1   5         39.90         30.86         6.13 o                         
 -13   2   5          1.05         -6.72         6.72 o                         
 -12   2   5          1.77         -6.33         6.33 o                         
 -11   2   5         10.81          3.29         4.49 o                         
 -10   2   5          0.05         -3.26         3.26 o                         
  -9   2   5         29.55         27.73         3.91 o                         
  -8   2   5       1525.29       1558.46        19.06 o                         
  -7   2   5         17.64         15.12         2.42 o                         
  -6   2   5        191.05        185.25         5.18 o                         
  -5   2   5        146.64        134.13         5.97 o                         
  -4   2   5        462.20        459.34         8.69 o                         
  -3   2   5        184.20        163.31         4.70 o                         
  -2   2   5       1606.45       1668.28        25.45 o                         
  -1   2   5          7.95          9.99         1.10 o                         
   0   2   5       1681.93       1701.52        18.88 o                         
   1   2   5         70.97         56.87         1.24 o                         
   2   2   5        321.48        392.03         3.52 o                         
   3   2   5        134.32        143.74         2.07 o                         
   4   2   5         19.84         11.25         1.20 o                         
   5   2   5          1.60          0.94         1.12 o                         
   6   2   5       1500.42       1658.83        18.81 o                         
   7   2   5          6.78          7.21         2.24 o                         
   8   2   5          8.28          8.35         2.81 o                         
   9   2   5          3.42          3.80         3.18 o                         
  10   2   5         53.60         46.50         5.54 o                         
  11   2   5          8.92          5.86         4.69 o                         
 -13   3   5          0.02         -8.18         8.18 o                         
 -12   3   5         44.84         24.55         6.95 o                         
 -11   3   5          0.54         -1.04         3.51 o                         
 -10   3   5        200.52        194.74        11.84 o                         
  -9   3   5         62.57         62.22         4.59 o                         
  -8   3   5        192.80        185.20         6.10 o                         
  -7   3   5          4.14          5.92         2.20 o                         
  -6   3   5          0.83          1.38         1.91 o                         
  -5   3   5        753.46        763.53        11.76 o                         
  -4   3   5         58.94         47.48         3.75 o                         
  -3   3   5       2440.99       2532.63        29.47 o                         
  -2   3   5        143.06        157.36         5.14 o                         
  -1   3   5          2.79          6.58         1.39 o                         
   0   3   5        711.57        777.60         8.64 o                         
   1   3   5        565.90        561.75         5.02 o                         
   2   3   5        508.85        521.09         4.91 o                         
   3   3   5         29.18         35.45         1.28 o                         
   4   3   5        232.55        267.17         3.38 o                         
   5   3   5         83.45         77.27         3.10 o                         
   6   3   5          2.74          5.19         1.64 o                         
   7   3   5          0.00          1.03         2.03 o                         
   8   3   5         45.03         39.87         5.21 o                         
   9   3   5          0.71          2.50         3.20 o                         
  10   3   5          2.71         -2.82         3.43 o                         
  11   3   5          5.36          0.15         4.41 o                         
 -12   4   5          5.76         -9.84        10.24 o                         
 -11   4   5         29.59         34.39         8.29 o                         
 -10   4   5         21.44         21.14         4.01 o                         
  -9   4   5         47.96         57.30         4.44 o                         
  -8   4   5        344.14        372.49         8.22 o                         
  -7   4   5          0.03          0.84         2.10 o                         
  -6   4   5        391.01        361.89         7.20 o                         
  -5   4   5        362.71        434.38         8.16 o                         
  -4   4   5        707.59        750.55        11.25 o                         
  -3   4   5        210.86        223.56         5.07 o                         
  -2   4   5       5171.60       5120.65        65.47 o                         
  -1   4   5         17.75         22.55         2.19 o                         
   0   4   5        682.63        696.04         8.30 o                         
   1   4   5       1042.96       1122.79        13.26 o                         
   2   4   5         14.50         19.26         1.22 o                         
   3   4   5         34.78         39.07         1.51 o                         
   4   4   5         18.24         16.36         1.14 o                         
   5   4   5         49.35         43.50         2.77 o                         
   6   4   5         52.41         55.57         3.69 o                         
   7   4   5        221.35        243.25         7.99 o                         
   8   4   5         10.94         11.15         3.41 o                         
   9   4   5         71.95         55.66         6.50 o                         
  10   4   5          0.00         -2.73         3.65 o                         
  11   4   5         12.53         13.07         4.79 o                         
 -12   5   5          9.25         -2.86         9.60 o                         
 -11   5   5          1.34          0.23         4.14 o                         
 -10   5   5         92.81        119.57        10.58 o                         
  -9   5   5         15.86         10.80         3.21 o                         
  -8   5   5          2.18          4.14         2.61 o                         
  -7   5   5         22.03         19.58         2.51 o                         
  -6   5   5        145.15        148.31         4.93 o                         
  -5   5   5        324.19        347.85         7.26 o                         
  -4   5   5         14.48         18.29         2.12 o                         
  -3   5   5       1340.03       1368.29        17.34 o                         
  -2   5   5        205.13        181.61         4.15 o                         
  -1   5   5       1472.76       1458.38        17.40 o                         
   0   5   5         24.87         30.49         1.55 o                         
   1   5   5        113.04        129.42         3.01 o                         
   2   5   5        117.82        110.91         2.98 o                         
   3   5   5         50.10         49.56         1.87 o                         
   4   5   5        219.66        215.28         3.14 o                         
   5   5   5          8.67          8.95         1.54 o                         
   6   5   5        956.63       1004.77        15.35 o                         
   7   5   5         63.11         68.76         8.22 o                         
   8   5   5         31.35         29.19         3.97 o                         
   9   5   5          5.89          8.64         3.43 o                         
  10   5   5         12.09         13.67         4.29 o                         
  11   5   5         25.89         20.04         5.39 o                         
 -12   6   5         10.59          0.99         8.37 o                         
 -11   6   5         13.57          5.35         5.89 o                         
 -10   6   5         24.74         21.43         4.42 o                         
  -9   6   5         69.65         74.70         7.23 o                         
  -8   6   5         54.21         51.54         4.11 o                         
  -7   6   5          0.97          0.55         2.25 o                         
  -6   6   5        110.04        111.34         4.61 o                         
  -5   6   5        208.14        203.75         5.21 o                         
  -4   6   5        217.97        220.49         5.48 o                         
  -3   6   5         30.28         22.63         3.21 o                         
  -2   6   5        504.87        539.91         9.02 o                         
  -1   6   5        397.60        386.81         5.26 o                         
   0   6   5        444.96        458.33         5.41 o                         
   1   6   5        167.89        166.95         3.86 o                         
   2   6   5        468.88        467.15         7.36 o                         
   3   6   5        112.00        116.37         2.46 o                         
   4   6   5        131.90        157.87         2.45 o                         
   5   6   5        309.73        320.95         5.87 o                         
   6   6   5         41.21         34.15         2.94 o                         
   7   6   5         26.76         20.23         3.30 o                         
   8   6   5          3.87          4.52         2.62 o                         
   9   6   5          3.12          1.04         2.90 o                         
  10   6   5          6.88          4.36         3.84 o                         
 -12   7   5          1.39         -2.54         6.87 o                         
 -11   7   5          3.39         -5.78         5.78 o                         
 -10   7   5         17.95         10.86         3.97 o                         
  -9   7   5          7.26          3.58         3.23 o                         
  -8   7   5        356.24        369.66         8.28 o                         
  -7   7   5         31.91         30.83         2.97 o                         
  -6   7   5         19.39         21.66         2.53 o                         
  -5   7   5        180.36        169.19         4.97 o                         
  -4   7   5          1.27          2.49         1.74 o                         
  -3   7   5        203.04        253.15         5.16 o                         
  -2   7   5          3.68          2.59         1.36 o                         
  -1   7   5          3.54          1.74         0.83 o                         
   0   7   5        388.58        391.14         4.48 o                         
   1   7   5        144.50        138.31         3.28 o                         
   2   7   5         21.09         26.30         2.21 o                         
   3   7   5        755.56        756.68         8.61 o                         
   4   7   5         16.42         18.96         1.55 o                         
   5   7   5        120.19        144.10         4.14 o                         
   6   7   5          0.00         -1.03         1.67 o                         
   7   7   5          5.70          2.04         2.39 o                         
   8   7   5          8.36          7.52         2.84 o                         
   9   7   5          9.58          9.00         3.22 o                         
  10   7   5          0.33          0.62         3.77 o                         
 -12   8   5         26.31         14.28         7.76 o                         
 -11   8   5          0.14         -3.34         5.53 o                         
 -10   8   5          0.04         -2.45         3.30 o                         
  -9   8   5         33.10         22.92         3.73 o                         
  -8   8   5        516.64        575.55        11.85 o                         
  -7   8   5         73.30         66.00         4.08 o                         
  -6   8   5        100.32         83.91         6.07 o                         
  -5   8   5        363.67        392.99         7.53 o                         
  -4   8   5        441.62        440.08         8.10 o                         
  -3   8   5         22.94         30.39         2.39 o                         
  -2   8   5         17.86         18.61         1.93 o                         
  -1   8   5         42.46         41.36         1.74 o                         
   0   8   5          3.83          3.39         0.74 o                         
   1   8   5        942.01        998.19        12.53 o                         
   2   8   5        359.83        334.54         5.90 o                         
   3   8   5         20.78         23.18         1.81 o                         
   4   8   5        115.70        127.52         2.07 o                         
   5   8   5         71.73         71.09         3.86 o                         
   6   8   5         33.95         32.11         2.69 o                         
   7   8   5          0.49         -1.09         2.34 o                         
   8   8   5          0.26          0.73         2.53 o                         
   9   8   5          0.00         -2.77         2.77 o                         
  10   8   5          3.88         -0.52         3.70 o                         
 -12   9   5          0.38         -1.43         5.86 o                         
 -11   9   5         28.42         28.47        11.00 o                         
 -10   9   5         21.54         22.05         5.61 o                         
  -9   9   5          0.74         -2.06         2.92 o                         
  -8   9   5         14.35         12.39         3.14 o                         
  -7   9   5         63.00         65.19         5.08 o                         
  -6   9   5        145.76        141.96         4.99 o                         
  -5   9   5        444.81        421.13         7.95 o                         
  -4   9   5        625.49        593.65         9.71 o                         
  -3   9   5         47.66         50.57         2.73 o                         
  -2   9   5          0.79          0.06         1.28 o                         
  -1   9   5        420.37        407.21         5.65 o                         
   0   9   5        298.26        307.24         3.69 o                         
   1   9   5        103.06         98.90         2.58 o                         
   2   9   5          0.90          1.63         0.78 o                         
   3   9   5          3.27          1.84         1.25 o                         
   4   9   5        103.52         98.16         1.89 o                         
   5   9   5        141.91        148.46         3.80 o                         
   6   9   5         13.23         11.99         2.11 o                         
   7   9   5          1.79         -0.95         2.29 o                         
   8   9   5          4.09          1.87         2.74 o                         
   9   9   5          0.04          0.81         3.09 o                         
  10   9   5          0.30          2.54         4.14 o                         
 -12  10   5          4.34         10.25         6.67 o                         
 -11  10   5          2.94         -5.12         5.40 o                         
 -10  10   5         39.78         37.85         6.83 o                         
  -9  10   5         35.87         34.75         5.77 o                         
  -8  10   5         80.20         97.60         6.82 o                         
  -7  10   5        247.46        234.75         6.62 o                         
  -6  10   5        614.56        654.33        10.79 o                         
  -5  10   5        213.00        230.38         5.93 o                         
  -4  10   5         97.80         99.88         4.12 o                         
  -3  10   5        434.71        421.47         6.95 o                         
  -2  10   5         23.52         25.83         2.09 o                         
  -1  10   5        171.01        163.89         3.48 o                         
   0  10   5        598.75        621.37         6.91 o                         
   1  10   5         37.65         33.63         2.94 o                         
   2  10   5        199.57        206.07         4.03 o                         
   3  10   5         82.29         78.31         5.04 o                         
   4  10   5          7.21          8.54         0.99 o                         
   5  10   5        240.66        267.45         5.26 o                         
   6  10   5         32.58         28.72         3.34 o                         
   7  10   5         22.34         21.40         4.53 o                         
   8  10   5          1.10         -0.57         2.63 o                         
   9  10   5         21.80         16.21         4.47 o                         
  10  10   5          7.19          3.82         4.42 o                         
 -11  11   5          0.08         -5.02         5.88 o                         
 -10  11   5          0.01         -3.48         3.48 o                         
  -9  11   5          3.79          4.23         3.41 o                         
  -8  11   5        283.69        282.80         8.60 o                         
  -7  11   5         55.29         53.65         6.75 o                         
  -6  11   5         96.67         86.50         8.66 o                         
  -5  11   5          2.31          2.83         1.81 o                         
  -4  11   5         83.12         94.38         4.04 o                         
  -3  11   5          4.08          5.55         1.62 o                         
  -2  11   5        104.82        103.58         2.91 o                         
  -1  11   5        176.19        167.64         4.00 o                         
   0  11   5        235.69        269.58         3.89 o                         
   1  11   5         31.02         25.93         2.05 o                         
   2  11   5        599.73        618.58         7.53 o                         
   3  11   5        138.06        135.67         2.37 o                         
   4  11   5        108.15        115.36         2.59 o                         
   5  11   5          7.39          8.79         1.94 o                         
   6  11   5          2.73          0.51         1.90 o                         
   7  11   5        127.44         98.89        14.78 o                         
   8  11   5          2.31          1.51         3.15 o                         
   9  11   5          3.76          0.16         3.64 o                         
  10  11   5          1.68         -0.11         4.30 o                         
 -11  12   5         21.17         25.35        11.07 o                         
 -10  12   5          0.10         -0.55         4.16 o                         
  -9  12   5         64.99         67.84         8.55 o                         
  -8  12   5        132.73        101.92        10.77 o                         
  -7  12   5        122.08        114.60         7.38 o                         
  -6  12   5         30.20         33.44         2.86 o                         
  -5  12   5         45.70         40.59         2.76 o                         
  -4  12   5        168.82        169.68         4.81 o                         
  -3  12   5          6.12          6.84         1.34 o                         
  -2  12   5        193.25        175.31         3.75 o                         
  -1  12   5        481.29        474.05         6.20 o                         
   0  12   5         13.81         13.24         1.28 o                         
   1  12   5         54.49         56.33         2.29 o                         
   2  12   5         69.90         75.32         2.58 o                         
   3  12   5         14.33         13.73         1.13 o                         
   4  12   5         24.57         28.49         2.94 o                         
   5  12   5         24.26         18.01         2.22 o                         
   6  12   5          6.25          6.87         2.09 o                         
   7  12   5         27.21         28.34         5.22 o                         
   8  12   5         16.04         11.13         3.97 o                         
   9  12   5          0.64          2.47         4.03 o                         
 -11  13   5          3.77         -1.43         8.42 o                         
 -10  13   5         55.98         59.22         7.77 o                         
  -9  13   5         20.77         29.21         5.12 o                         
  -8  13   5          0.03         -1.46         3.25 o                         
  -7  13   5          0.08         -2.16         2.51 o                         
  -6  13   5        187.06        185.91         5.73 o                         
  -5  13   5        604.14        582.33        10.33 o                         
  -4  13   5        524.70        508.90         9.20 o                         
  -3  13   5        330.38        348.95         5.74 o                         
  -2  13   5        311.83        313.34         5.14 o                         
  -1  13   5        216.00        205.89         3.73 o                         
   0  13   5         76.66         80.27         3.03 o                         
   1  13   5          8.97         11.95         1.47 o                         
   2  13   5         23.42         25.38         2.50 o                         
   3  13   5          1.17          2.16         0.95 o                         
   4  13   5         67.36         66.33         5.56 o                         
   5  13   5         30.35         33.47         2.92 o                         
   6  13   5         39.96         37.52         3.88 o                         
   7  13   5         19.80         20.79         4.05 o                         
   8  13   5         20.21         16.98         4.46 o                         
   9  13   5          1.88          2.36         3.98 o                         
 -11  14   5          5.10         -0.71         6.56 o                         
 -10  14   5         12.86         13.18         7.33 o                         
  -9  14   5         37.76         33.68         4.91 o                         
  -8  14   5          6.09          4.04         3.08 o                         
  -7  14   5         51.20         53.29         4.72 o                         
  -6  14   5         66.03         54.78         3.60 o                         
  -5  14   5          6.65          4.26         2.39 o                         
  -4  14   5          0.00          2.02         1.45 o                         
  -3  14   5       1321.16       1308.40        16.09 o                         
  -2  14   5         11.29         12.02         1.64 o                         
  -1  14   5        233.62        220.39         3.90 o                         
   0  14   5         96.72         95.21         3.13 o                         
   1  14   5         21.28         21.87         1.94 o                         
   2  14   5        243.04        233.13         3.70 o                         
   3  14   5         23.13         28.75         2.53 o                         
   4  14   5          0.28         -0.26         1.49 o                         
   5  14   5         10.05          4.46         2.08 o                         
   6  14   5         96.56         97.21        11.64 o                         
   7  14   5         11.91         12.93         3.89 o                         
   8  14   5          1.54          0.58         3.51 o                         
   9  14   5         33.26         34.11         5.64 o                         
 -10  15   5          4.01          0.94         5.71 o                         
  -9  15   5          0.57         -0.43         3.39 o                         
  -8  15   5          0.52         -0.77         3.02 o                         
  -7  15   5          4.85          0.02         2.75 o                         
  -6  15   5         36.47         34.24         3.76 o                         
  -5  15   5          4.25          2.11         2.97 o                         
  -4  15   5        397.61        395.67         7.12 o                         
  -3  15   5         61.86         61.01         2.96 o                         
  -2  15   5         60.34         49.07         2.79 o                         
  -1  15   5          0.52          2.88         1.50 o                         
   0  15   5          3.04          2.70         1.36 o                         
   1  15   5          0.05         -1.10         1.10 o                         
   2  15   5          5.23          3.52         1.21 o                         
   3  15   5        446.53        466.04         7.41 o                         
   4  15   5         97.69         92.51         9.76 o                         
   5  15   5         13.26         10.46         2.97 o                         
   6  15   5         47.67         46.87         8.99 o                         
   7  15   5        197.20        237.57        11.15 o                         
   8  15   5          3.35          1.52         4.38 o                         
   9  15   5          5.33          6.55         4.35 o                         
 -10  16   5          0.30         -4.72         4.72 o                         
  -9  16   5          0.75         -4.00         4.02 o                         
  -8  16   5          0.00         -3.07         3.07 o                         
  -7  16   5          1.67         -1.82         2.91 o                         
  -6  16   5          0.07          0.54         2.91 o                         
  -5  16   5         21.71         18.97         3.53 o                         
  -4  16   5         53.79         63.88         4.95 o                         
  -3  16   5        629.06        602.31         8.96 o                         
  -2  16   5         48.62         46.17         2.70 o                         
  -1  16   5          2.75          0.24         1.70 o                         
   0  16   5         40.39         34.54         2.51 o                         
   1  16   5         92.30         99.75         2.89 o                         
   2  16   5          5.09          4.23         1.29 o                         
   3  16   5          3.26          2.64         1.98 o                         
   4  16   5         51.22         49.15         5.50 o                         
   5  16   5          0.31         -1.42         2.40 o                         
   6  16   5          0.17          2.68         2.99 o                         
   7  16   5          2.94          2.76         3.53 o                         
   8  16   5          2.32          4.87         4.12 o                         
 -10  17   5         35.24         28.13         7.95 o                         
  -9  17   5         35.13         40.10         6.26 o                         
  -8  17   5          3.79          5.93         4.35 o                         
  -7  17   5         12.39         12.21         3.37 o                         
  -6  17   5          1.78          0.81         3.35 o                         
  -5  17   5          7.15          6.61         3.31 o                         
  -4  17   5        200.65        211.77         7.13 o                         
  -3  17   5         51.47         55.97         3.76 o                         
  -2  17   5         74.79         86.25         4.29 o                         
  -1  17   5         10.60          9.04         2.04 o                         
   0  17   5        166.32        153.73         4.52 o                         
   1  17   5          6.33          5.57         1.54 o                         
   2  17   5          8.66          8.92         1.98 o                         
   3  17   5          0.10         -1.97         2.21 o                         
   4  17   5         99.33         95.31        10.70 o                         
   5  17   5          0.39         -2.05         2.60 o                         
   6  17   5          0.78          2.87         3.10 o                         
   7  17   5         13.33         10.31         4.02 o                         
   8  17   5         29.74         26.74         6.92 o                         
  -9  18   5         33.06         50.92         5.82 o                         
  -8  18   5         14.44         24.97         4.21 o                         
  -7  18   5         42.57         54.95         4.51 o                         
  -6  18   5         13.85         20.23         4.05 o                         
  -5  18   5          4.75          8.65         3.53 o                         
  -4  18   5         58.95         58.66         4.04 o                         
  -3  18   5         29.59         27.62         3.29 o                         
  -2  18   5         16.02         16.51         3.23 o                         
  -1  18   5         34.93         34.84         2.79 o                         
   0  18   5         78.24         78.14         6.55 o                         
   1  18   5         21.58         17.85         2.21 o                         
   2  18   5        157.30        158.47         5.94 o                         
   3  18   5          5.45          3.82         2.79 o                         
   4  18   5         30.30         38.00         7.92 o                         
   5  18   5         11.49          7.24         3.02 o                         
   6  18   5         73.07         75.37        14.81 o                         
   7  18   5         16.06         13.83         8.16 o                         
  -9  19   5          0.01         -4.27         4.36 o                         
  -8  19   5         33.30         36.39         5.03 o                         
  -7  19   5         18.10         34.70         5.01 o                         
  -6  19   5         36.29         46.29         6.55 o                         
  -5  19   5          6.14          4.15         3.75 o                         
  -4  19   5         34.62         28.67         3.67 o                         
  -3  19   5         42.99         33.40         3.73 o                         
  -2  19   5          0.65          2.41         2.64 o                         
  -1  19   5          8.68          7.78         2.33 o                         
   0  19   5          0.46          0.75         2.10 o                         
   1  19   5        122.41        111.35         9.02 o                         
   2  19   5          0.39         -0.16         2.62 o                         
   3  19   5         13.09         14.06         3.18 o                         
   4  19   5          4.24          0.80         2.93 o                         
   5  19   5         15.98         13.26         5.47 o                         
   6  19   5         13.35         16.27         5.44 o                         
   7  19   5          0.05          0.10         6.48 o                         
  -8  20   5          0.00         -0.50         4.42 o                         
  -7  20   5          4.23          9.51         5.21 o                         
  -6  20   5         17.85         16.78         7.06 o                         
  -5  20   5          0.84          0.20         3.34 o                         
  -4  20   5         15.55         26.32         3.81 o                         
  -3  20   5         41.03         44.10         4.08 o                         
  -2  20   5         52.41         48.80         4.08 o                         
  -1  20   5          1.32          2.57         2.66 o                         
   0  20   5          2.28          0.59         2.15 o                         
   1  20   5         54.53         45.66         3.87 o                         
   2  20   5         88.75         89.40         7.73 o                         
   3  20   5          0.47          1.71         3.06 o                         
   4  20   5          2.24          3.07         3.35 o                         
   5  20   5          3.79          2.15         4.35 o                         
   6  20   5          3.13          3.30         5.67 o                         
   7  20   5          0.04         -3.64         5.98 o                         
  -8  21   5         33.74         49.95         7.35 o                         
  -7  21   5          7.75         12.70         5.50 o                         
  -6  21   5          0.29         -4.14         4.14 o                         
  -5  21   5         18.57         23.52         4.46 o                         
  -4  21   5         19.65         13.09         3.47 o                         
  -3  21   5          6.37          1.46         3.13 o                         
  -2  21   5         12.69         12.79         4.60 o                         
  -1  21   5         48.27         50.85         4.70 o                         
   0  21   5         22.90         18.64         3.62 o                         
   1  21   5         10.52          7.14         3.24 o                         
   2  21   5          0.19         -1.94         3.03 o                         
   3  21   5         22.47         20.39         5.49 o                         
   4  21   5          0.96          0.19         3.56 o                         
   5  21   5         19.94         23.40         4.37 o                         
   6  21   5          0.79          3.21         5.13 o                         
  -7  22   5         55.73         79.86         7.71 o                         
  -6  22   5          1.05         -3.34         3.71 o                         
  -5  22   5          3.25         -0.86         3.57 o                         
  -4  22   5          3.03          4.51         3.54 o                         
  -3  22   5         36.49         43.61         4.39 o                         
  -2  22   5         64.41         63.08         5.96 o                         
  -1  22   5         36.97         45.41         4.06 o                         
   0  22   5        191.80        210.71         8.59 o                         
   1  22   5          0.74         -0.86         3.97 o                         
   2  22   5          0.36         -0.47         3.18 o                         
   3  22   5         10.79          7.99         3.66 o                         
   4  22   5          0.12          0.24         3.81 o                         
   5  22   5          6.12          3.00         4.23 o                         
  -6  23   5         62.51         70.46         5.70 o                         
  -5  23   5          4.60          3.45         3.87 o                         
  -4  23   5          9.35          3.25         3.75 o                         
  -3  23   5          3.61          4.68         3.63 o                         
  -2  23   5          1.57          1.69         3.34 o                         
  -1  23   5         81.66         90.18         9.65 o                         
   0  23   5          1.84          9.52         4.99 o                         
   1  23   5         26.84         24.96         5.17 o                         
   2  23   5          2.52          2.55         4.46 o                         
   3  23   5          6.84          5.39         4.82 o                         
   4  23   5          8.18          3.14         4.69 o                         
   5  23   5          0.64         -0.36         4.15 o                         
  -5  24   5         18.22         22.28         4.77 o                         
  -4  24   5          0.52         -1.25         3.69 o                         
  -3  24   5          6.91          6.86         3.81 o                         
  -2  24   5          1.85          4.80         3.74 o                         
  -1  24   5         14.25         20.27         5.29 o                         
   0  24   5          0.37          0.30         5.26 o                         
   1  24   5         10.14         16.81         5.43 o                         
   2  24   5         31.67         27.47         8.10 o                         
   3  24   5          1.44          1.53         5.47 o                         
   4  24   5          0.54         -4.52         6.95 o                         
  -4  25   5          1.97          1.85         5.40 o                         
  -3  25   5          0.44         -2.29         3.97 o                         
  -2  25   5          3.95         -2.71         4.94 o                         
  -1  25   5         18.76         16.67        10.39 o                         
   0  25   5          2.34          4.00         5.24 o                         
   1  25   5          7.22          5.58         5.31 o                         
   2  25   5          7.63          7.11         5.23 o                         
  -2  26   5         21.89         26.59         7.06 o                         
  -1  26   5          3.54         -1.63         5.74 o                         
   0  26   5         63.28         72.32         8.30 o                         
 -12   0   6         66.07         26.64        18.70 o                         
 -10   0   6         65.09         63.63        24.31 o                         
  -8   0   6        426.82        460.01        15.51 o                         
  -6   0   6        206.39        225.10        18.33 o                         
  -4   0   6       1267.09       1438.81        28.72 o                         
  -2   0   6        213.02        250.12         8.76 o                         
   0   0   6       3073.79       3349.86        55.39 o                         
   2   0   6       4086.69       4089.26        41.12 o                         
   4   0   6       2869.94       3012.77        39.76 o                         
   6   0   6          0.70          0.21         2.46 o                         
   8   0   6         11.94         10.59         4.67 o                         
  10   0   6          9.84         12.94         6.63 o                         
 -12   1   6          9.99         -6.05         8.37 o                         
 -11   1   6         14.57         12.97         8.52 o                         
 -10   1   6          8.21          4.63         4.22 o                         
  -9   1   6         46.98         61.93         5.82 o                         
  -8   1   6       1051.92       1130.06        20.05 o                         
  -7   1   6        295.00        294.55         8.06 o                         
  -6   1   6         37.60         24.42         2.89 o                         
  -5   1   6        325.56        347.32         7.93 o                         
  -4   1   6         47.08         47.68         4.81 o                         
  -3   1   6         18.95         18.79         2.04 o                         
  -2   1   6          3.02          1.97         2.09 o                         
  -1   1   6        336.98        362.17         6.93 o                         
   0   1   6       1499.78       1418.86        16.09 o                         
   1   1   6        161.83        186.03         2.80 o                         
   2   1   6          0.55          8.85         1.14 o                         
   3   1   6        367.20        397.22         4.53 o                         
   4   1   6        338.23        355.26         4.87 o                         
   5   1   6        225.01        229.82         4.42 o                         
   6   1   6         84.20         65.67         6.07 o                         
   7   1   6         89.09         91.06         9.29 o                         
   8   1   6          0.33         -1.42         2.48 o                         
   9   1   6         14.08         13.12         3.77 o                         
  10   1   6         45.94         37.50         5.75 o                         
 -12   2   6          4.16         -2.90        10.19 o                         
 -11   2   6         41.56         50.09        14.78 o                         
 -10   2   6          3.64          4.09         3.58 o                         
  -9   2   6        258.91        277.09         8.07 o                         
  -8   2   6        152.05        198.67         7.35 o                         
  -7   2   6         49.14         55.16         4.32 o                         
  -6   2   6          8.90          9.25         2.52 o                         
  -5   2   6         33.25         31.77         3.17 o                         
  -4   2   6        214.17        200.81         5.61 o                         
  -3   2   6         17.75          7.60         1.91 o                         
  -2   2   6         49.75         40.74         2.83 o                         
  -1   2   6        847.55        849.31        10.50 o                         
   0   2   6         50.98         57.33         2.23 o                         
   1   2   6       4248.69       4106.99        34.99 o                         
   2   2   6        175.19        172.55         2.13 o                         
   3   2   6         76.64         82.84         2.02 o                         
   4   2   6        211.39        227.76         3.99 o                         
   5   2   6        223.87        231.17         4.47 o                         
   6   2   6         20.09         20.15         2.24 o                         
   7   2   6         87.85         96.60         8.14 o                         
   8   2   6         12.69          9.21         3.03 o                         
   9   2   6         24.02         19.50         4.08 o                         
  10   2   6          0.46         -0.47         3.96 o                         
 -12   3   6         99.60         49.28        11.73 o                         
 -11   3   6         46.48         37.18        13.23 o                         
 -10   3   6          0.04         -2.64         3.34 o                         
  -9   3   6          2.25          8.13         2.89 o                         
  -8   3   6        575.15        623.60        11.76 o                         
  -7   3   6          0.33          0.00         2.64 o                         
  -6   3   6        889.92        898.41        15.10 o                         
  -5   3   6         97.83         96.89         4.93 o                         
  -4   3   6          3.80          5.17         1.98 o                         
  -3   3   6       1033.50        980.72        15.65 o                         
  -2   3   6         84.96         80.79         3.74 o                         
  -1   3   6        333.93        372.88         5.59 o                         
   0   3   6       1669.69       1605.29        16.95 o                         
   1   3   6         69.64         62.41         1.41 o                         
   2   3   6       1326.77       1355.63        11.41 o                         
   3   3   6         25.12         32.48         1.78 o                         
   4   3   6        645.75        653.79         6.61 o                         
   5   3   6          6.04          2.26         1.52 o                         
   6   3   6          2.97          1.31         1.73 o                         
   7   3   6          0.26         -0.78         2.03 o                         
   8   3   6          3.50          1.04         2.91 o                         
   9   3   6          7.33          5.11         3.53 o                         
  10   3   6         21.61         22.61         5.29 o                         
 -12   4   6         15.84         12.06        10.19 o                         
 -11   4   6          0.19         -4.12         4.46 o                         
 -10   4   6         15.97          9.39         5.61 o                         
  -9   4   6        137.85        167.52         6.41 o                         
  -8   4   6        218.40        215.75         6.54 o                         
  -7   4   6        265.79        255.23         7.16 o                         
  -6   4   6         43.44         50.49         5.34 o                         
  -5   4   6        346.66        324.49         7.14 o                         
  -4   4   6       1755.22       1856.42        23.24 o                         
  -3   4   6         19.42         22.71         3.53 o                         
  -2   4   6        979.19        984.94        14.62 o                         
  -1   4   6        962.21        912.99        11.40 o                         
   0   4   6        631.64        697.42         8.08 o                         
   1   4   6          8.20         10.59         0.78 o                         
   2   4   6         12.94         17.79         1.02 o                         
   3   4   6         18.01         15.62         1.01 o                         
   4   4   6        636.06        665.11         6.68 o                         
   5   4   6        282.57        279.23         5.21 o                         
   6   4   6        126.09        134.35         4.09 o                         
   7   4   6         10.65         13.97         2.77 o                         
   8   4   6          1.08         -0.39         2.55 o                         
   9   4   6        115.05         98.11         7.39 o                         
  10   4   6         11.06         10.58         4.16 o                         
 -12   5   6          0.64         -4.03        10.76 o                         
 -11   5   6         42.87         53.64        11.74 o                         
 -10   5   6         44.73         38.75         6.05 o                         
  -9   5   6         65.81         77.45         7.21 o                         
  -8   5   6          6.15          8.09         2.70 o                         
  -7   5   6        255.09        246.32         7.12 o                         
  -6   5   6        284.09        292.48         7.30 o                         
  -5   5   6         13.23         18.77         2.40 o                         
  -4   5   6         98.61         99.22         4.30 o                         
  -3   5   6        111.66         79.71         3.83 o                         
  -2   5   6         80.65         84.11         3.32 o                         
  -1   5   6          0.11         -0.39         0.61 o                         
   0   5   6         44.78         48.03         1.68 o                         
   1   5   6        294.62        291.75         5.58 o                         
   2   5   6          3.87          5.64         1.42 o                         
   3   5   6         10.29         10.38         1.24 o                         
   4   5   6         22.76         27.16         1.64 o                         
   5   5   6        547.07        557.87        10.28 o                         
   6   5   6        114.04         99.35         8.00 o                         
   7   5   6          0.43         -1.35         2.21 o                         
   8   5   6          3.43          5.81         2.74 o                         
   9   5   6         18.38         22.60         4.54 o                         
  10   5   6         48.96         53.72         7.24 o                         
 -12   6   6         15.12          5.08        10.45 o                         
 -11   6   6          1.11         -1.85         4.53 o                         
 -10   6   6         50.10         57.61         6.21 o                         
  -9   6   6        207.08        213.79         8.24 o                         
  -8   6   6          4.85          0.81         2.55 o                         
  -7   6   6          0.22          2.07         2.51 o                         
  -6   6   6        372.47        384.40         8.71 o                         
  -5   6   6          1.27         -0.48         1.82 o                         
  -4   6   6         28.38         26.58         3.47 o                         
  -3   6   6        143.36        156.09         4.20 o                         
  -2   6   6         62.37         55.28         4.51 o                         
  -1   6   6        385.77        405.98         5.60 o                         
   0   6   6        260.73        271.16         3.48 o                         
   1   6   6        237.86        248.43         4.52 o                         
   2   6   6         30.50         27.53         1.99 o                         
   3   6   6        358.96        386.01         5.44 o                         
   4   6   6          0.03          0.15         1.08 o                         
   5   6   6        144.52        146.66         4.62 o                         
   6   6   6         74.15         72.91         6.43 o                         
   7   6   6          1.69          2.52         2.33 o                         
   8   6   6         17.68         19.32         3.73 o                         
   9   6   6          8.15          2.60         3.19 o                         
  10   6   6          0.25          3.24         3.99 o                         
 -12   7   6         74.08         73.26        21.68 o                         
 -11   7   6         15.82         15.46         9.65 o                         
 -10   7   6          8.01          3.65         3.77 o                         
  -9   7   6         34.27         28.67         4.75 o                         
  -8   7   6        184.03        179.82         6.49 o                         
  -7   7   6          2.51          1.93         2.41 o                         
  -6   7   6          1.00          2.87         2.28 o                         
  -5   7   6          3.74          2.28         2.08 o                         
  -4   7   6         13.38         15.82         2.44 o                         
  -3   7   6        148.66        145.91         4.27 o                         
  -2   7   6         27.16         24.77         2.13 o                         
  -1   7   6        402.16        427.70         5.60 o                         
   0   7   6         32.66         27.30         1.61 o                         
   1   7   6         67.81         64.61         3.73 o                         
   2   7   6        502.68        485.09         7.86 o                         
   3   7   6         52.55         48.11         2.42 o                         
   4   7   6        802.97        797.07         9.53 o                         
   5   7   6          3.39          4.95         1.78 o                         
   6   7   6          0.98         -0.05         1.84 o                         
   7   7   6          6.49          4.69         2.59 o                         
   8   7   6          2.46          2.13         2.75 o                         
   9   7   6          0.96          1.05         3.07 o                         
  10   7   6          4.48          4.51         4.08 o                         
 -12   8   6          0.25         -4.30         7.62 o                         
 -11   8   6         28.41         26.48         5.41 o                         
 -10   8   6         20.02         20.48         4.53 o                         
  -9   8   6          7.96          7.97         3.25 o                         
  -8   8   6         33.98         31.54         4.42 o                         
  -7   8   6        148.34        117.43         7.42 o                         
  -6   8   6        230.68        214.31         6.51 o                         
  -5   8   6          2.44          2.18         2.06 o                         
  -4   8   6          4.16          5.34         1.85 o                         
  -3   8   6        188.40        171.83         4.84 o                         
  -2   8   6        488.88        534.80         9.28 o                         
  -1   8   6          5.10          2.86         0.93 o                         
   0   8   6         54.65         41.31         1.61 o                         
   1   8   6        281.79        276.26         6.13 o                         
   2   8   6         31.38         28.79         2.60 o                         
   3   8   6        320.18        335.39         5.01 o                         
   4   8   6          8.53         10.49         1.73 o                         
   5   8   6         12.27          9.54         1.92 o                         
   6   8   6        222.51        242.87         6.64 o                         
   7   8   6          0.85          0.24         2.49 o                         
   8   8   6          0.03         -2.31         2.60 o                         
   9   8   6         14.07         16.95         3.92 o                         
  10   8   6          4.80          4.97         4.87 o                         
 -12   9   6          1.91          1.07         6.81 o                         
 -11   9   6         52.15         65.36        11.63 o                         
 -10   9   6         41.95         48.74         6.65 o                         
  -9   9   6          1.68         -2.04         3.08 o                         
  -8   9   6         40.14         29.05         4.25 o                         
  -7   9   6         80.68         70.82         5.72 o                         
  -6   9   6         23.62         29.15         3.24 o                         
  -5   9   6        522.37        517.29         9.73 o                         
  -4   9   6         43.56         56.47         3.23 o                         
  -3   9   6         60.76         56.80         4.36 o                         
  -2   9   6         10.72         13.91         1.72 o                         
  -1   9   6          3.25          1.46         0.96 o                         
   0   9   6        652.04        671.16         8.31 o                         
   1   9   6         33.66         34.48         1.85 o                         
   2   9   6          1.40          0.89         1.43 o                         
   3   9   6         61.77         62.43         3.82 o                         
   4   9   6          4.28          6.48         1.56 o                         
   5   9   6          2.54         -0.92         1.61 o                         
   6   9   6         30.20         32.54         2.81 o                         
   7   9   6          1.48         -1.62         2.44 o                         
   8   9   6          2.43          0.51         2.82 o                         
   9   9   6         40.35         56.45         6.81 o                         
  10   9   6          3.50          0.72         4.03 o                         
 -12  10   6         28.21         29.42        17.27 o                         
 -11  10   6         36.65         37.24         9.69 o                         
 -10  10   6          6.10          6.58         4.88 o                         
  -9  10   6          1.81         -3.07         3.07 o                         
  -8  10   6        140.20        111.95        12.04 o                         
  -7  10   6        245.14        238.58         6.71 o                         
  -6  10   6        325.40        333.65         8.18 o                         
  -5  10   6          2.51          3.43         1.98 o                         
  -4  10   6        232.37        218.23         5.65 o                         
  -3  10   6         85.33         92.05         4.48 o                         
  -2  10   6         19.48         18.24         1.97 o                         
  -1  10   6         24.66         34.08         1.68 o                         
   0  10   6         68.71         56.98         1.80 o                         
   1  10   6         15.41         14.72         1.46 o                         
   2  10   6         60.26         69.25         4.20 o                         
   3  10   6        318.42        321.39         5.49 o                         
   4  10   6         13.48         12.55         1.77 o                         
   5  10   6          1.07          2.53         1.71 o                         
   6  10   6         46.26         42.32         3.21 o                         
   7  10   6          1.30         -0.02         2.45 o                         
   8  10   6         18.66         20.59         3.64 o                         
   9  10   6         10.61         13.10         4.42 o                         
 -11  11   6         20.29         18.27         7.89 o                         
 -10  11   6          0.57          0.00         3.75 o                         
  -9  11   6          0.39          0.65         3.53 o                         
  -8  11   6         12.68          7.70         3.25 o                         
  -7  11   6        366.78        346.14         8.43 o                         
  -6  11   6        111.38        109.46         5.10 o                         
  -5  11   6          2.32          3.60         2.23 o                         
  -4  11   6         22.14         23.49         2.72 o                         
  -3  11   6        560.02        531.01        10.04 o                         
  -2  11   6        242.48        231.35         4.89 o                         
  -1  11   6        333.88        324.72         5.40 o                         
   0  11   6         15.99         12.81         1.23 o                         
   1  11   6         98.56        117.64         3.57 o                         
   2  11   6         16.75         14.35         1.54 o                         
   3  11   6        120.05        119.40         3.50 o                         
   4  11   6          0.30          0.05         1.51 o                         
   5  11   6         30.46         32.98         3.61 o                         
   6  11   6         23.44         20.76         2.54 o                         
   7  11   6         53.44         51.97         7.54 o                         
   8  11   6          3.30          7.13         3.72 o                         
   9  11   6         18.09         10.27         4.43 o                         
 -11  12   6          3.05         -5.32         9.04 o                         
 -10  12   6          1.54          0.28         3.87 o                         
  -9  12   6          9.74         11.40         3.96 o                         
  -8  12   6         34.02         27.76         4.54 o                         
  -7  12   6          6.11          8.98         3.53 o                         
  -6  12   6         10.54         10.85         2.57 o                         
  -5  12   6         91.62        110.26         5.31 o                         
  -4  12   6        119.95        112.32         5.17 o                         
  -3  12   6          0.00          2.84         2.01 o                         
  -2  12   6          0.87          0.83         1.33 o                         
  -1  12   6        265.04        272.51         4.89 o                         
   0  12   6        208.23        191.15         3.31 o                         
   1  12   6        454.72        450.60         7.53 o                         
   2  12   6         53.92         51.84         4.80 o                         
   3  12   6         55.80         48.78         3.67 o                         
   4  12   6         11.48          8.18         1.77 o                         
   5  12   6         10.47          9.88         2.08 o                         
   6  12   6          6.00          5.91         2.22 o                         
   7  12   6         91.24         86.95        12.15 o                         
   8  12   6          0.99         -0.12         3.54 o                         
   9  12   6          0.02         -1.25         3.86 o                         
 -11  13   6         47.36         74.41         9.59 o                         
 -10  13   6         31.95         23.53         4.97 o                         
  -9  13   6          8.10          2.75         3.86 o                         
  -8  13   6         20.92         11.67         3.90 o                         
  -7  13   6         10.40          9.39         3.17 o                         
  -6  13   6         15.75         16.97         2.95 o                         
  -5  13   6        524.73        499.93        10.40 o                         
  -4  13   6         93.67        106.40         4.95 o                         
  -3  13   6        604.80        618.53         9.52 o                         
  -2  13   6        234.14        237.71         4.89 o                         
  -1  13   6         16.50         17.35         1.77 o                         
   0  13   6         24.30         27.01         1.92 o                         
   1  13   6        851.20        820.69         9.83 o                         
   2  13   6         20.73         18.96         1.70 o                         
   3  13   6         47.86         48.68         4.09 o                         
   4  13   6         16.25         13.47         1.92 o                         
   5  13   6        124.32        130.27         6.54 o                         
   6  13   6          1.81          2.48         2.76 o                         
   7  13   6          1.23          2.63         3.35 o                         
   8  13   6         11.89         13.64         4.17 o                         
   9  13   6         30.29         35.95         6.68 o                         
 -11  14   6         18.83          7.58        10.96 o                         
 -10  14   6         33.06         50.77         8.53 o                         
  -9  14   6         16.27         12.31         3.70 o                         
  -8  14   6          5.95          9.51         3.38 o                         
  -7  14   6         58.24         52.77         4.82 o                         
  -6  14   6         50.35         55.63         5.00 o                         
  -5  14   6         24.62         22.47         3.01 o                         
  -4  14   6         11.07         12.27         1.93 o                         
  -3  14   6         79.16         81.23         5.20 o                         
  -2  14   6          0.06          2.15         1.47 o                         
  -1  14   6          7.99          8.01         1.43 o                         
   0  14   6         16.99         17.14         1.80 o                         
   1  14   6        134.81        129.94         3.38 o                         
   2  14   6         62.90         68.78         4.17 o                         
   3  14   6         37.43         40.08         3.69 o                         
   4  14   6          0.23          1.07         1.63 o                         
   5  14   6         32.31         39.14         4.49 o                         
   6  14   6          5.52          3.51         3.03 o                         
   7  14   6         11.02         11.54         3.84 o                         
   8  14   6         49.65         43.82         5.48 o                         
 -10  15   6         13.82         22.04         5.94 o                         
  -9  15   6         28.58         28.72         4.42 o                         
  -8  15   6          5.16          8.22         3.61 o                         
  -7  15   6          2.28         -2.85         3.27 o                         
  -6  15   6        105.84         98.98         8.38 o                         
  -5  15   6         10.73         15.49         3.44 o                         
  -4  15   6          0.31          1.34         1.69 o                         
  -3  15   6         82.38         86.23         3.75 o                         
  -2  15   6        226.00        227.60         4.80 o                         
  -1  15   6         84.76         79.87         3.31 o                         
   0  15   6        187.95        177.78         4.11 o                         
   1  15   6          5.53          5.66         1.58 o                         
   2  15   6        123.32        129.95         4.05 o                         
   3  15   6          3.56          1.43         1.56 o                         
   4  15   6         10.10         11.92         2.36 o                         
   5  15   6        137.35        155.58        10.82 o                         
   6  15   6          7.16          8.00         3.25 o                         
   7  15   6          0.00         -2.32         3.27 o                         
   8  15   6         22.64         21.06         5.19 o                         
 -10  16   6          0.19         -3.03         4.46 o                         
  -9  16   6          0.62         -2.29         3.65 o                         
  -8  16   6          0.00         -3.53         3.53 o                         
  -7  16   6          9.53         13.75         4.08 o                         
  -6  16   6         28.99         36.11         6.32 o                         
  -5  16   6         30.84         29.38         3.94 o                         
  -4  16   6        210.03        210.63         6.80 o                         
  -3  16   6         73.17         64.91         4.67 o                         
  -2  16   6        316.23        328.43         5.86 o                         
  -1  16   6        474.62        483.21         7.73 o                         
   0  16   6          1.16         -1.65         1.65 o                         
   1  16   6        102.52        113.40         4.05 o                         
   2  16   6          8.10          6.48         1.73 o                         
   3  16   6          4.10          4.45         1.66 o                         
   4  16   6         81.33         78.31         6.65 o                         
   5  16   6          6.10          7.67         4.13 o                         
   6  16   6         14.88         11.04         3.36 o                         
   7  16   6          6.36          5.26         4.76 o                         
   8  16   6         14.59         15.05         4.77 o                         
 -10  17   6          5.04          1.41         7.35 o                         
  -9  17   6          3.62          1.62         4.50 o                         
  -8  17   6          2.70          1.97         3.97 o                         
  -7  17   6         13.29         14.10         4.17 o                         
  -6  17   6          3.03          7.75         3.50 o                         
  -5  17   6        248.58        234.21         8.98 o                         
  -4  17   6          4.55          8.17         3.01 o                         
  -3  17   6        161.96        166.91         4.92 o                         
  -2  17   6         76.60         82.90         3.45 o                         
  -1  17   6         61.76         55.51         3.12 o                         
   0  17   6         52.60         49.03         3.00 o                         
   1  17   6        122.27        117.37         5.57 o                         
   2  17   6         23.50         18.54         2.42 o                         
   3  17   6         54.48         51.30         6.10 o                         
   4  17   6          4.86          3.13         3.20 o                         
   5  17   6          0.37          2.11         2.80 o                         
   6  17   6          7.63          9.13         4.95 o                         
   7  17   6          0.39         -2.69         3.76 o                         
  -9  18   6          1.31          5.10         4.61 o                         
  -8  18   6         75.20         97.37         9.38 o                         
  -7  18   6          0.09          2.28         3.79 o                         
  -6  18   6         24.59         32.52         5.19 o                         
  -5  18   6         22.16         24.72         4.05 o                         
  -4  18   6         93.60        101.23         5.33 o                         
  -3  18   6          7.81          3.06         2.59 o                         
  -2  18   6         31.55         29.46         2.61 o                         
  -1  18   6          0.06         -0.48         1.96 o                         
   0  18   6          7.29          5.30         2.23 o                         
   1  18   6         54.28         49.67         4.05 o                         
   2  18   6          8.37          6.01         2.80 o                         
   3  18   6         18.18         12.33         3.62 o                         
   4  18   6         24.29         25.41         5.55 o                         
   5  18   6          0.15          2.10         3.08 o                         
   6  18   6         12.17          7.08         4.54 o                         
   7  18   6          0.00         -2.60         4.71 o                         
  -9  19   6          4.21         -1.54         4.67 o                         
  -8  19   6          0.65         -2.29         4.49 o                         
  -7  19   6        121.84        164.52        11.31 o                         
  -6  19   6         28.77         33.22         4.65 o                         
  -5  19   6          0.21          0.23         2.95 o                         
  -4  19   6          0.03          0.77         2.79 o                         
  -3  19   6         24.72         26.70         3.68 o                         
  -2  19   6         13.12         13.19         3.09 o                         
  -1  19   6          1.15          1.64         2.15 o                         
   0  19   6         23.70         14.49         2.87 o                         
   1  19   6          0.03         -1.82         2.70 o                         
   2  19   6          0.97          1.95         2.72 o                         
   3  19   6         15.58         13.78         3.30 o                         
   4  19   6          9.25         10.87         3.34 o                         
   5  19   6          5.93          9.69         4.63 o                         
   6  19   6          2.71          6.40         5.05 o                         
  -8  20   6          1.91         -5.33         5.33 o                         
  -7  20   6         21.06         29.60         5.51 o                         
  -6  20   6         31.39         41.97         5.09 o                         
  -5  20   6          8.12         10.13         3.70 o                         
  -4  20   6         33.66         33.15         5.26 o                         
  -3  20   6          1.25         -1.84         3.00 o                         
  -2  20   6         15.70         22.03         3.73 o                         
  -1  20   6         59.97         55.18         6.22 o                         
   0  20   6         14.26          8.18         3.18 o                         
   1  20   6          5.63          4.32         3.19 o                         
   2  20   6          0.23         -0.62         3.00 o                         
   3  20   6         63.70         65.40         8.13 o                         
   4  20   6          0.11         -3.13         3.13 o                         
   5  20   6          1.02          3.26         4.44 o                         
   6  20   6          1.96          6.67         5.14 o                         
  -7  21   6         10.80          4.87         5.09 o                         
  -6  21   6         62.48         60.88         7.21 o                         
  -5  21   6          6.88          0.61         3.51 o                         
  -4  21   6          0.14         -2.53         3.17 o                         
  -3  21   6         18.20         16.95         3.65 o                         
  -2  21   6          0.50         -0.48         2.92 o                         
  -1  21   6         47.17         44.08         5.33 o                         
   0  21   6          0.14         -4.86         4.86 o                         
   1  21   6          9.33         11.74         4.67 o                         
   2  21   6          7.68          8.83         3.42 o                         
   3  21   6          0.53          2.11         3.25 o                         
   4  21   6          1.88          4.67         3.56 o                         
   5  21   6          7.88          0.21         3.71 o                         
  -7  22   6          0.72          5.76         4.92 o                         
  -6  22   6         43.72         48.92         5.16 o                         
  -5  22   6          8.00          6.15         3.99 o                         
  -4  22   6          3.23         -3.18         3.35 o                         
  -3  22   6          4.17         -0.97         3.30 o                         
  -2  22   6         32.49         36.16         5.73 o                         
  -1  22   6          8.89         13.66         5.86 o                         
   0  22   6         34.79         34.02         5.81 o                         
   1  22   6          0.02          2.31         4.19 o                         
   2  22   6          1.38          1.17         3.68 o                         
   3  22   6          0.01         -3.30         3.30 o                         
   4  22   6          7.24          3.00         3.81 o                         
   5  22   6          4.42          2.87         4.03 o                         
  -6  23   6          3.45          1.96         4.14 o                         
  -5  23   6          1.13         -3.91         3.91 o                         
  -4  23   6         18.09         17.72         4.27 o                         
  -3  23   6         13.52         13.70         4.75 o                         
  -2  23   6         38.16         38.52         6.54 o                         
  -1  23   6         59.88         54.78         6.55 o                         
   0  23   6         27.48         39.93         6.32 o                         
   1  23   6          3.72          3.58         4.40 o                         
   2  23   6          2.89          0.13         4.36 o                         
   3  23   6          0.06         -4.34         4.34 o                         
   4  23   6          4.51         -0.45         4.01 o                         
  -5  24   6         14.26         20.35         5.15 o                         
  -4  24   6         11.36         13.26         4.78 o                         
  -3  24   6          3.28         -0.86         5.54 o                         
  -2  24   6         28.32         32.87         6.32 o                         
  -1  24   6         22.56         25.79         6.37 o                         
   0  24   6         39.56         43.77         6.80 o                         
   1  24   6          8.25          4.85         4.80 o                         
   2  24   6          1.76         -0.85         4.88 o                         
   3  24   6          0.83         -2.76         4.46 o                         
  -3  25   6          0.04          4.12         5.98 o                         
  -2  25   6          0.06         -3.59         5.61 o                         
  -1  25   6          5.85          8.55         5.38 o                         
   0  25   6          5.94          6.61         6.61 o                         
   1  25   6         14.66         12.63         5.31 o                         
 -11   0   7         74.57         71.05        42.30 o                         
  -9   0   7         36.86         35.65         6.36 o                         
  -7   0   7        843.51        857.35        28.02 o                         
  -5   0   7        707.94        721.85        18.38 o                         
  -3   0   7         25.46         15.40         3.34 o                         
  -1   0   7       1433.45       1401.73        25.12 o                         
   1   0   7        179.62        164.77         3.86 o                         
   3   0   7        581.14        598.18         8.95 o                         
   5   0   7         67.21         66.68         6.93 o                         
   7   0   7         66.19         59.97        14.13 o                         
   9   0   7          4.96          2.57         4.96 o                         
 -12   1   7          2.47         -1.24        11.47 o                         
 -11   1   7         31.57         49.85        17.37 o                         
 -10   1   7        206.50        256.79        11.23 o                         
  -9   1   7          5.38          9.34         3.30 o                         
  -8   1   7         50.80         51.48         5.54 o                         
  -7   1   7        349.26        358.83         9.98 o                         
  -6   1   7        156.40        147.90         9.23 o                         
  -5   1   7        443.85        446.28        10.40 o                         
  -4   1   7         38.82         35.23         2.87 o                         
  -3   1   7         86.55         94.17         4.40 o                         
  -2   1   7          7.87         10.28         1.84 o                         
  -1   1   7         15.13         12.86         1.43 o                         
   0   1   7        720.77        755.70        10.33 o                         
   1   1   7        887.20        916.72         9.19 o                         
   2   1   7        375.93        342.28         3.70 o                         
   3   1   7          4.80          5.85         1.16 o                         
   4   1   7         62.08         62.94         3.30 o                         
   5   1   7         90.31         83.69         4.98 o                         
   6   1   7        126.31        142.96         5.54 o                         
   7   1   7         21.88         20.52         3.08 o                         
   8   1   7          3.27          3.54         2.95 o                         
   9   1   7         34.67         28.30         5.05 o                         
  10   1   7          3.28         -3.95         4.20 o                         
 -12   2   7         16.43         18.44        17.88 o                         
 -11   2   7          1.21          2.10        11.07 o                         
 -10   2   7         17.68         25.35         5.67 o                         
  -9   2   7          8.01          8.29         3.24 o                         
  -8   2   7         62.13         71.79         5.77 o                         
  -7   2   7        140.05        137.76         6.78 o                         
  -6   2   7          2.56          1.08         2.26 o                         
  -5   2   7          7.95          9.66         2.46 o                         
  -4   2   7         26.31         33.70         3.83 o                         
  -3   2   7        281.89        263.97         6.83 o                         
  -2   2   7       1053.12       1058.09        15.70 o                         
  -1   2   7          0.28         -0.61         1.18 o                         
   0   2   7        132.04        151.60         4.04 o                         
   1   2   7        185.00        203.60         2.89 o                         
   2   2   7          7.16          8.69         0.86 o                         
   3   2   7          5.66          9.38         1.10 o                         
   4   2   7        551.46        582.06         7.47 o                         
   5   2   7          1.57          0.79         1.49 o                         
   6   2   7        180.31        186.15         6.02 o                         
   7   2   7          2.63          2.36         2.31 o                         
   8   2   7          5.95          9.59         3.26 o                         
   9   2   7         10.75          9.36         3.94 o                         
  10   2   7          3.11         -1.97         4.47 o                         
 -12   3   7          4.20         17.53         7.27 o                         
 -11   3   7         67.04         36.60        12.39 o                         
 -10   3   7         87.49        117.78        18.96 o                         
  -9   3   7         13.14         13.22         3.47 o                         
  -8   3   7        220.20        232.04         8.10 o                         
  -7   3   7         31.08         31.70         3.53 o                         
  -6   3   7         23.10         19.57         2.82 o                         
  -5   3   7         43.73         36.74         4.22 o                         
  -4   3   7        772.31        762.22        12.76 o                         
  -3   3   7        191.16        167.94         5.62 o                         
  -2   3   7          0.55          1.26         1.59 o                         
  -1   3   7         14.21         17.81         2.10 o                         
   0   3   7        408.86        397.00         5.03 o                         
   1   3   7         22.68         30.11         1.43 o                         
   2   3   7        415.15        427.89         4.65 o                         
   3   3   7        684.91        671.23         7.22 o                         
   4   3   7         17.71         22.88         1.65 o                         
   5   3   7         29.12         31.30         2.56 o                         
   6   3   7         52.26         48.86         4.13 o                         
   7   3   7         17.29         15.66         2.90 o                         
   8   3   7         21.64         21.87         4.76 o                         
   9   3   7         96.70         88.14        11.48 o                         
  10   3   7          8.89          9.46         4.82 o                         
 -12   4   7          7.54         13.19        12.32 o                         
 -11   4   7         83.46        107.32        11.22 o                         
 -10   4   7         37.61         42.45         8.69 o                         
  -9   4   7          1.28          2.68         3.23 o                         
  -8   4   7         15.03         19.86         3.38 o                         
  -7   4   7        111.40        121.74         6.29 o                         
  -6   4   7          0.24          0.20         2.43 o                         
  -5   4   7         79.35         98.69         8.50 o                         
  -4   4   7         14.00         11.39         2.40 o                         
  -3   4   7          9.46          8.87         2.19 o                         
  -2   4   7         26.00         23.06         2.70 o                         
  -1   4   7        216.00        199.92         3.97 o                         
   0   4   7        333.05        316.62         4.24 o                         
   1   4   7          3.49          4.68         0.94 o                         
   2   4   7       1608.30       1675.35        16.27 o                         
   3   4   7         85.66         97.86         2.98 o                         
   4   4   7        649.89        654.41         7.75 o                         
   5   4   7        194.31        206.65         5.32 o                         
   6   4   7          1.43          1.02         1.84 o                         
   7   4   7          1.81          2.93         2.53 o                         
   8   4   7         97.49         91.69        11.55 o                         
   9   4   7          5.08          3.76         3.55 o                         
  10   4   7         39.20         29.35         5.72 o                         
 -12   5   7          0.01        -10.16        19.40 o                         
 -11   5   7          0.68         -3.00         6.07 o                         
 -10   5   7         50.00         51.52         7.77 o                         
  -9   5   7         53.70         54.00         6.13 o                         
  -8   5   7        133.38        151.62         6.76 o                         
  -7   5   7        147.47        150.57         6.40 o                         
  -6   5   7          0.54          0.51         2.31 o                         
  -5   5   7         53.65         56.49         4.96 o                         
  -4   5   7         11.51         16.21         2.58 o                         
  -3   5   7        126.27        128.22         4.45 o                         
  -2   5   7       1180.87       1127.68        16.85 o                         
  -1   5   7          2.81          3.70         1.15 o                         
   0   5   7        500.06        482.83         5.40 o                         
   1   5   7        382.83        403.20         5.42 o                         
   2   5   7         74.26         71.41         3.00 o                         
   3   5   7          6.16          8.06         1.38 o                         
   4   5   7         24.46         25.84         1.93 o                         
   5   5   7         99.98         89.60         5.84 o                         
   6   5   7          1.06          0.41         1.88 o                         
   7   5   7          1.43          3.17         2.52 o                         
   8   5   7          2.76          2.31         2.79 o                         
   9   5   7          1.06          6.24         3.70 o                         
  10   5   7          2.22         -4.21         4.21 o                         
 -12   6   7          6.95         -4.62        25.71 o                         
 -11   6   7          1.71         -0.95        10.66 o                         
 -10   6   7         24.70         16.50         4.65 o                         
  -9   6   7         10.43          5.15         3.56 o                         
  -8   6   7          9.51          6.46         2.70 o                         
  -7   6   7        179.80        184.36         6.61 o                         
  -6   6   7         15.73         14.19         2.75 o                         
  -5   6   7          3.09          0.73         2.02 o                         
  -4   6   7         43.70         50.60         4.34 o                         
  -3   6   7        496.47        469.00         8.95 o                         
  -2   6   7          6.71          3.92         1.56 o                         
  -1   6   7         15.78         18.09         1.52 o                         
   0   6   7        113.64        109.43         2.07 o                         
   1   6   7         25.27         22.86         1.47 o                         
   2   6   7          3.96          4.28         1.62 o                         
   3   6   7        170.64        164.49         3.47 o                         
   4   6   7        974.54        976.93        12.61 o                         
   5   6   7         23.70         18.85         2.27 o                         
   6   6   7         16.68         16.59         3.01 o                         
   7   6   7          1.80         -0.22         2.43 o                         
   8   6   7          3.81          6.99         3.04 o                         
   9   6   7          7.87          7.11         3.41 o                         
 -12   7   7          0.44         -7.56        22.67 o                         
 -11   7   7          0.52          3.94         5.60 o                         
 -10   7   7         25.52         39.58         5.44 o                         
  -9   7   7          2.91         -0.52         3.48 o                         
  -8   7   7          0.38         -1.14         2.72 o                         
  -7   7   7          2.97          1.44         2.60 o                         
  -6   7   7          4.34          2.92         2.55 o                         
  -5   7   7         13.54          9.72         2.36 o                         
  -4   7   7         43.25         43.88         3.08 o                         
  -3   7   7        155.51        143.92         4.44 o                         
  -2   7   7          0.07          0.34         1.78 o                         
  -1   7   7         19.61         24.42         2.34 o                         
   0   7   7        141.46        121.78         3.11 o                         
   1   7   7          9.26         12.47         1.81 o                         
   2   7   7        272.72        283.13         5.81 o                         
   3   7   7       1184.05       1181.73        13.33 o                         
   4   7   7          2.08          3.56         1.54 o                         
   5   7   7          0.70         -1.42         1.76 o                         
   6   7   7         19.87         17.67         2.48 o                         
   7   7   7          0.00          0.18         2.41 o                         
   8   7   7          1.76          3.49         2.89 o                         
   9   7   7         21.78         29.71         4.85 o                         
 -12   8   7          1.92          2.29         8.19 o                         
 -11   8   7          3.59          1.95         5.65 o                         
 -10   8   7          1.98          2.88         4.32 o                         
  -9   8   7          3.77          0.78         3.53 o                         
  -8   8   7          0.37         -0.70         2.65 o                         
  -7   8   7        114.94        109.40         6.20 o                         
  -6   8   7        226.37        226.82         6.83 o                         
  -5   8   7          0.95          0.04         2.10 o                         
  -4   8   7        145.80        140.38         4.66 o                         
  -3   8   7          0.09         -0.82         1.77 o                         
  -2   8   7          1.74          1.21         1.61 o                         
  -1   8   7         55.95         52.72         1.96 o                         
   0   8   7         14.79         13.53         1.59 o                         
   1   8   7        235.90        222.00         5.10 o                         
   2   8   7         13.97         13.01         2.05 o                         
   3   8   7          0.10          1.94         1.68 o                         
   4   8   7         76.90         74.17         4.88 o                         
   5   8   7        238.18        233.83         5.89 o                         
   6   8   7          0.39         -0.84         1.87 o                         
   7   8   7          7.43          3.30         2.68 o                         
   8   8   7         90.73         80.52        10.39 o                         
   9   8   7          1.11         -1.29         3.16 o                         
 -12   9   7         25.23         28.78        17.24 o                         
 -11   9   7          4.88          0.28         6.07 o                         
 -10   9   7          3.30          1.70         4.23 o                         
  -9   9   7         10.35         14.45         4.19 o                         
  -8   9   7         17.36          7.05         3.59 o                         
  -7   9   7        116.92        116.41         6.00 o                         
  -6   9   7         80.35         65.96         4.03 o                         
  -5   9   7        213.14        193.39         5.90 o                         
  -4   9   7         30.95         27.85         2.69 o                         
  -3   9   7          7.86          9.90         2.15 o                         
  -2   9   7        146.39        142.10         4.12 o                         
  -1   9   7         88.35         81.63         2.46 o                         
   0   9   7        149.02        135.19         3.52 o                         
   1   9   7         65.86         65.60         5.82 o                         
   2   9   7        176.94        162.67         5.19 o                         
   3   9   7         45.60         46.59         5.49 o                         
   4   9   7          1.02          0.42         1.54 o                         
   5   9   7         27.28         21.87         2.46 o                         
   6   9   7         36.85         33.17         3.71 o                         
   7   9   7          2.26         -1.59         2.58 o                         
   8   9   7         43.93         52.42         6.98 o                         
   9   9   7          2.31          2.18         3.70 o                         
 -11  10   7         21.18         33.69         8.97 o                         
 -10  10   7          0.02         -3.11         4.24 o                         
  -9  10   7          2.83         -1.80         3.66 o                         
  -8  10   7          4.48          2.20         3.38 o                         
  -7  10   7         27.83         21.44         3.26 o                         
  -6  10   7         19.40         15.59         2.94 o                         
  -5  10   7         76.07         67.64         3.82 o                         
  -4  10   7         42.64         32.81         2.99 o                         
  -3  10   7          4.83          6.03         2.02 o                         
  -2  10   7         15.04         21.51         2.22 o                         
  -1  10   7         62.34         55.62         2.85 o                         
   0  10   7         77.98         68.76         3.45 o                         
   1  10   7         13.10         11.29         1.50 o                         
   2  10   7         20.73         17.72         2.65 o                         
   3  10   7        105.66         99.71         3.15 o                         
   4  10   7        358.71        355.13         7.10 o                         
   5  10   7         59.32         63.04         6.80 o                         
   6  10   7          0.13         -0.14         1.96 o                         
   7  10   7          0.01          0.10         2.69 o                         
   8  10   7          2.39          4.04         3.20 o                         
   9  10   7          0.03         -3.59         3.59 o                         
 -11  11   7          0.78         -2.94         6.38 o                         
 -10  11   7          1.17          0.04         5.18 o                         
  -9  11   7          1.39         -0.66         3.98 o                         
  -8  11   7         18.64         19.36         4.36 o                         
  -7  11   7         48.17         52.87         4.63 o                         
  -6  11   7        121.93        110.30         7.25 o                         
  -5  11   7         45.82         54.51         3.99 o                         
  -4  11   7          0.29         -1.71         2.14 o                         
  -3  11   7          1.37          2.38         2.15 o                         
  -2  11   7          8.93         10.18         1.78 o                         
  -1  11   7        221.02        198.94         4.23 o                         
   0  11   7          0.09          1.58         1.54 o                         
   1  11   7          3.78          0.76         1.53 o                         
   2  11   7        221.50        210.39         4.94 o                         
   3  11   7         16.66         13.22         1.42 o                         
   4  11   7         59.62         57.51         5.40 o                         
   5  11   7         24.50         24.29         3.35 o                         
   6  11   7          2.60          1.42         1.94 o                         
   7  11   7          8.33          8.10         3.12 o                         
   8  11   7          0.34         -1.37         3.47 o                         
   9  11   7          6.38          4.84         4.19 o                         
 -11  12   7          7.21          5.22         9.22 o                         
 -10  12   7          4.43          5.35         4.73 o                         
  -9  12   7          5.45          5.03         4.28 o                         
  -8  12   7         30.87         22.94         4.73 o                         
  -7  12   7         39.98         40.45         3.94 o                         
  -6  12   7        108.72         97.31         5.06 o                         
  -5  12   7         17.12          9.11         2.64 o                         
  -4  12   7         17.44         12.85         2.53 o                         
  -3  12   7         33.77         26.96         2.73 o                         
  -2  12   7          1.77          1.69         1.57 o                         
  -1  12   7        108.84         93.70         3.27 o                         
   0  12   7        296.62        289.90         5.74 o                         
   1  12   7          1.45          2.12         1.61 o                         
   2  12   7         52.06         54.30         3.77 o                         
   3  12   7         26.49         33.18         2.97 o                         
   4  12   7         33.32         27.20         2.88 o                         
   5  12   7         60.88         64.69         5.28 o                         
   6  12   7         16.94         16.00         2.94 o                         
   7  12   7         16.53         16.87         4.13 o                         
   8  12   7         34.32         35.33         7.74 o                         
 -11  13   7         48.59         78.34        10.90 o                         
 -10  13   7          0.03         -4.67         4.67 o                         
  -9  13   7         15.13         16.81         5.03 o                         
  -8  13   7          1.10          0.94         3.43 o                         
  -7  13   7         20.13         19.28         3.91 o                         
  -6  13   7        112.06         89.72         5.64 o                         
  -5  13   7        190.18        185.44         6.03 o                         
  -4  13   7        296.72        265.11         7.46 o                         
  -3  13   7          2.00          2.93         1.79 o                         
  -2  13   7         15.45         17.86         2.19 o                         
  -1  13   7         26.19         23.90         2.19 o                         
   0  13   7        326.12        316.26         5.37 o                         
   1  13   7         23.32         22.05         2.18 o                         
   2  13   7          9.79         10.03         1.51 o                         
   3  13   7         81.12         77.47         5.84 o                         
   4  13   7         13.38         10.58         1.91 o                         
   5  13   7         38.64         38.41         2.87 o                         
   6  13   7          5.03          3.25         3.08 o                         
   7  13   7          6.78          5.50         3.72 o                         
   8  13   7         10.04          7.69         4.36 o                         
 -10  14   7          1.10          1.64         4.22 o                         
  -9  14   7          4.16          5.09         3.91 o                         
  -8  14   7         35.22         23.37         4.91 o                         
  -7  14   7         34.57         35.11         4.65 o                         
  -6  14   7         52.63         46.30         4.94 o                         
  -5  14   7          1.67          3.12         2.55 o                         
  -4  14   7         21.63         21.24         2.57 o                         
  -3  14   7        212.92        207.06         5.36 o                         
  -2  14   7          1.40         -0.64         1.56 o                         
  -1  14   7         31.49         32.96         2.63 o                         
   0  14   7         15.94         13.13         1.64 o                         
   1  14   7         22.44         21.63         2.39 o                         
   2  14   7         38.79         36.72         2.29 o                         
   3  14   7         30.21         26.06         2.61 o                         
   4  14   7         73.25         75.63         5.65 o                         
   5  14   7        142.29        171.27         6.14 o                         
   6  14   7          6.98         10.47         3.41 o                         
   7  14   7          0.02          0.40         3.66 o                         
   8  14   7         30.49         29.26         8.72 o                         
 -10  15   7         18.52         34.23         6.21 o                         
  -9  15   7          6.11          4.76         4.01 o                         
  -8  15   7          0.12         -3.55         3.56 o                         
  -7  15   7        179.28        188.53         8.11 o                         
  -6  15   7          1.73         -0.52         3.27 o                         
  -5  15   7         32.80         35.17         3.11 o                         
  -4  15   7         15.63         12.52         2.23 o                         
  -3  15   7        171.31        176.29         5.11 o                         
  -2  15   7        429.19        417.05         9.11 o                         
  -1  15   7        396.63        391.33         6.67 o                         
   0  15   7         31.28         25.48         2.39 o                         
   1  15   7          1.08          0.67         1.85 o                         
   2  15   7          0.02          0.06         1.49 o                         
   3  15   7         21.46         19.50         1.85 o                         
   4  15   7          0.33          0.75         1.91 o                         
   5  15   7          0.16          2.98         3.38 o                         
   6  15   7          1.11         -1.39         3.07 o                         
   7  15   7          0.01         -3.55         3.55 o                         
 -10  16   7         25.31         36.22         5.98 o                         
  -9  16   7          3.32          0.57         4.17 o                         
  -8  16   7         26.75         23.55         4.74 o                         
  -7  16   7         55.32         74.48         6.18 o                         
  -6  16   7          7.14          6.88         3.68 o                         
  -5  16   7         38.93         34.93         5.67 o                         
  -4  16   7         35.69         25.78         2.61 o                         
  -3  16   7          0.67          1.05         1.87 o                         
  -2  16   7         22.98         23.94         2.34 o                         
  -1  16   7        496.57        485.85         8.71 o                         
   0  16   7        140.89        137.00         5.57 o                         
   1  16   7          5.33          1.04         2.00 o                         
   2  16   7          0.39         -1.55         1.55 o                         
   3  16   7         15.72         13.28         2.44 o                         
   4  16   7          3.34          3.46         2.14 o                         
   5  16   7         14.67         16.23         3.94 o                         
   6  16   7         27.61         29.37         5.96 o                         
   7  16   7          6.33          6.38         3.93 o                         
  -9  17   7         78.99        102.13         9.37 o                         
  -8  17   7          1.50         -3.88         3.88 o                         
  -7  17   7          5.48          1.97         3.87 o                         
  -6  17   7         24.63         13.43         4.04 o                         
  -5  17   7          5.26          3.11         3.85 o                         
  -4  17   7          5.35          2.05         3.07 o                         
  -3  17   7         89.91         94.68         6.40 o                         
  -2  17   7         12.58         16.16         2.08 o                         
  -1  17   7          5.40          9.88         2.57 o                         
   0  17   7         27.19         22.58         3.09 o                         
   1  17   7          4.40          4.97         1.96 o                         
   2  17   7          0.00         -1.06         1.94 o                         
   3  17   7          2.96          3.06         1.85 o                         
   4  17   7          1.56          0.47         2.44 o                         
   5  17   7          0.00         -1.54         3.66 o                         
   6  17   7          5.43          8.73         3.60 o                         
   7  17   7          3.13          5.05         4.08 o                         
  -9  18   7          1.81          0.21         4.84 o                         
  -8  18   7         46.44         46.03         5.75 o                         
  -7  18   7         23.95         25.29         4.73 o                         
  -6  18   7         34.19         38.97         4.84 o                         
  -5  18   7         21.11         20.88         3.97 o                         
  -4  18   7         89.04         91.92         5.62 o                         
  -3  18   7         15.90         18.89         3.17 o                         
  -2  18   7        159.87        161.77         5.81 o                         
  -1  18   7         28.98         32.22         3.41 o                         
   0  18   7          6.07          3.77         2.72 o                         
   1  18   7          1.28         -2.47         2.47 o                         
   2  18   7         10.79          9.75         3.03 o                         
   3  18   7         13.03         12.03         3.12 o                         
   4  18   7         39.58         40.40         5.07 o                         
   5  18   7         21.17         24.58         6.88 o                         
   6  18   7          1.92          4.33         3.93 o                         
  -8  19   7          3.28          4.26         4.56 o                         
  -7  19   7         32.26         36.42         6.48 o                         
  -6  19   7         18.23         19.80         4.41 o                         
  -5  19   7          0.49         -2.61         3.50 o                         
  -4  19   7          0.15         -2.60         2.60 o                         
  -3  19   7         11.26          9.13         3.05 o                         
  -2  19   7         31.61         28.01         4.30 o                         
  -1  19   7         31.33         24.26         6.14 o                         
   0  19   7         69.78         59.53         4.47 o                         
   1  19   7          8.88          4.73         2.95 o                         
   2  19   7          9.40          9.19         3.06 o                         
   3  19   7         16.55         15.32         3.46 o                         
   4  19   7          0.10         -1.30         3.61 o                         
   5  19   7         20.14         25.26         5.16 o                         
   6  19   7          6.97          6.17         5.47 o                         
  -8  20   7         14.51         11.35         5.68 o                         
  -7  20   7          9.64          3.45         4.56 o                         
  -6  20   7         14.08          9.00         5.02 o                         
  -5  20   7          4.93          4.00         3.69 o                         
  -4  20   7          0.84          0.83         3.19 o                         
  -3  20   7          1.15          2.54         3.29 o                         
  -2  20   7         56.11         53.64         5.99 o                         
  -1  20   7          3.21         -1.50         3.74 o                         
   0  20   7          4.15          2.80         2.94 o                         
   1  20   7         25.74         30.09         3.94 o                         
   2  20   7          2.47          0.07         2.98 o                         
   3  20   7          5.42          2.98         3.49 o                         
   4  20   7          9.29         15.96         4.34 o                         
   5  20   7          9.78          8.17         3.69 o                         
  -7  21   7          7.59         -0.66         4.75 o                         
  -6  21   7         20.51         20.41         5.52 o                         
  -5  21   7         10.48         17.13         4.33 o                         
  -4  21   7          7.38          7.70         3.92 o                         
  -3  21   7          8.40          0.63         4.75 o                         
  -2  21   7          0.87         -0.59         4.42 o                         
  -1  21   7          1.00          1.33         4.29 o                         
   0  21   7         31.80         35.83         7.12 o                         
   1  21   7          0.01         -1.86         3.01 o                         
   2  21   7          4.37          1.44         3.41 o                         
   3  21   7          0.04         -2.40         3.25 o                         
   4  21   7          7.50          1.65         3.68 o                         
  -6  22   7          4.11          5.62         5.14 o                         
  -5  22   7          1.91         -0.79         4.08 o                         
  -4  22   7         35.49         45.58         6.69 o                         
  -3  22   7          2.73         -2.17         6.79 o                         
  -2  22   7          3.79          3.13         4.90 o                         
  -1  22   7          0.98          0.88         4.62 o                         
   0  22   7         18.79         21.24         5.20 o                         
   1  22   7         11.41          8.15         4.35 o                         
   2  22   7          2.97          1.84         4.10 o                         
   3  22   7         23.21         19.64         4.14 o                         
   4  22   7          3.57          3.10         3.84 o                         
  -5  23   7          0.28         -0.37         4.58 o                         
  -4  23   7          4.35          2.30         5.77 o                         
  -3  23   7         12.66         13.22         5.87 o                         
  -2  23   7         22.03         24.92         5.79 o                         
  -1  23   7         16.18         19.40         5.89 o                         
   0  23   7          3.84          5.94         4.96 o                         
   1  23   7          0.09         -1.40         4.72 o                         
   2  23   7          0.23          3.64         4.73 o                         
   3  23   7         10.11          8.15         5.27 o                         
  -4  24   7          0.19         -4.93         5.63 o                         
  -3  24   7          6.19          1.53         5.63 o                         
  -2  24   7          6.82          3.48         5.49 o                         
  -1  24   7          4.91         -2.99         7.23 o                         
   0  24   7          0.40         -1.57         5.32 o                         
   1  24   7          0.03         -4.67         4.67 o                         
 -12   0   8        122.00        174.36        20.57 o                         
 -10   0   8         12.51         13.27         5.55 o                         
  -8   0   8         54.60         59.21        15.39 o                         
  -6   0   8       1361.56       1364.73        30.24 o                         
  -4   0   8         42.94         41.71         8.18 o                         
  -2   0   8         36.03         43.72        10.98 o                         
   0   0   8       1079.83       1016.57        19.20 o                         
   2   0   8          0.63          0.95         1.18 o                         
   4   0   8         81.54         88.89         3.75 o                         
   6   0   8        230.67        246.82        11.60 o                         
   8   0   8          3.45          2.56         6.54 o                         
 -12   1   8          0.00         -4.53        10.59 o                         
 -11   1   8         24.31         25.45        10.66 o                         
 -10   1   8         63.92         83.43         9.84 o                         
  -9   1   8         21.62         22.14         3.75 o                         
  -8   1   8          4.55          4.39         3.30 o                         
  -7   1   8        247.65        263.44         8.37 o                         
  -6   1   8        374.32        339.57         8.89 o                         
  -5   1   8        214.07        199.82         6.48 o                         
  -4   1   8         38.15         30.37         3.31 o                         
  -3   1   8         31.95         24.33         2.78 o                         
  -2   1   8        548.46        516.98         8.20 o                         
  -1   1   8        451.60        441.81         7.18 o                         
   0   1   8          1.84          1.84         1.22 o                         
   1   1   8        298.35        300.33         4.44 o                         
   2   1   8         44.95         42.29         1.85 o                         
   3   1   8         91.90         88.42         2.91 o                         
   4   1   8        222.95        220.82         3.95 o                         
   5   1   8         23.65         23.91         2.37 o                         
   6   1   8          4.49          4.36         2.30 o                         
   7   1   8          8.25          7.15         3.30 o                         
   8   1   8          0.14         -3.12         3.12 o                         
   9   1   8         15.61          9.17         4.39 o                         
 -12   2   8          6.33         -7.80         8.97 o                         
 -11   2   8          3.13          3.35         7.49 o                         
 -10   2   8          0.36          3.92         4.01 o                         
  -9   2   8        166.86        171.77        10.13 o                         
  -8   2   8        100.98        120.41         7.34 o                         
  -7   2   8        246.78        247.30         8.07 o                         
  -6   2   8         48.12         49.12         4.88 o                         
  -5   2   8          4.81          4.66         2.45 o                         
  -4   2   8        108.17        106.46         7.08 o                         
  -3   2   8         82.06         74.21         6.24 o                         
  -2   2   8        206.84        198.97         4.53 o                         
  -1   2   8        262.96        230.72         4.73 o                         
   0   2   8        114.50        105.34         2.84 o                         
   1   2   8        401.52        404.54         5.48 o                         
   2   2   8          0.07          1.69         0.81 o                         
   3   2   8         39.72         43.24         2.09 o                         
   4   2   8         99.05         90.45         4.45 o                         
   5   2   8        255.76        280.73         7.04 o                         
   6   2   8          1.76          2.65         2.16 o                         
   7   2   8          3.44          2.91         2.50 o                         
   8   2   8          5.22          2.20         3.36 o                         
   9   2   8         11.87         11.70         4.41 o                         
 -12   3   8          0.19         -8.10         8.10 o                         
 -11   3   8         85.49        163.34        13.97 o                         
 -10   3   8         53.38         76.28         8.37 o                         
  -9   3   8          0.87          3.60         3.25 o                         
  -8   3   8          6.63          8.77         3.41 o                         
  -7   3   8        648.97        646.30        13.20 o                         
  -6   3   8        169.59        172.44         6.88 o                         
  -5   3   8        173.67        159.06         6.05 o                         
  -4   3   8          8.13          5.61         2.37 o                         
  -3   3   8        325.46        333.31         9.20 o                         
  -2   3   8        210.29        217.05         4.96 o                         
  -1   3   8          1.55          0.63         1.16 o                         
   0   3   8         61.49         59.00         2.82 o                         
   1   3   8        242.74        250.20         3.52 o                         
   2   3   8        501.00        471.97         5.00 o                         
   3   3   8        133.50        130.18         3.01 o                         
   4   3   8         26.60         25.90         1.98 o                         
   5   3   8        166.17        165.47         4.99 o                         
   6   3   8          0.77          2.89         2.24 o                         
   7   3   8          0.22          0.00         2.43 o                         
   8   3   8         13.84         12.26         4.18 o                         
   9   3   8          0.04         -2.33         3.64 o                         
 -12   4   8         34.95         27.24        22.00 o                         
 -11   4   8         20.50         24.78        15.65 o                         
 -10   4   8          0.54         -2.10         3.82 o                         
  -9   4   8         33.17         42.76         5.33 o                         
  -8   4   8         21.09         17.68         3.53 o                         
  -7   4   8         69.21         68.17         6.45 o                         
  -6   4   8        313.22        305.13         8.55 o                         
  -5   4   8        200.96        199.94         6.68 o                         
  -4   4   8          7.23          9.91         3.10 o                         
  -3   4   8        738.55        726.47        12.39 o                         
  -2   4   8        691.70        659.91        10.79 o                         
  -1   4   8          0.12         -0.14         1.23 o                         
   0   4   8        167.95        158.53         2.98 o                         
   1   4   8        715.78        730.15         9.91 o                         
   2   4   8          6.65          6.83         1.12 o                         
   3   4   8         72.16         65.84         3.79 o                         
   4   4   8          2.97          2.91         1.58 o                         
   5   4   8          5.26          5.26         1.87 o                         
   6   4   8         64.41         53.64         6.88 o                         
   7   4   8          0.65          0.58         2.37 o                         
   8   4   8          3.48          4.21         3.26 o                         
   9   4   8          0.00         -0.92         3.76 o                         
 -12   5   8          3.41          3.46        11.30 o                         
 -11   5   8          0.34         -2.28         9.65 o                         
 -10   5   8         14.59          7.35         6.70 o                         
  -9   5   8          1.27         -2.27         2.91 o                         
  -8   5   8        127.78        114.52        10.63 o                         
  -7   5   8         37.37         33.88         3.78 o                         
  -6   5   8         10.63         17.42         3.19 o                         
  -5   5   8         33.12         30.19         3.77 o                         
  -4   5   8         59.70         65.44         4.23 o                         
  -3   5   8         72.46         79.89         4.04 o                         
  -2   5   8       1276.42       1242.92        16.83 o                         
  -1   5   8          5.02          7.51         1.36 o                         
   0   5   8        120.40        122.72         2.28 o                         
   1   5   8        565.94        514.87         7.15 o                         
   2   5   8         31.38         32.57         1.86 o                         
   3   5   8          0.10          0.50         1.44 o                         
   4   5   8         79.65         81.69         3.66 o                         
   5   5   8         24.89         21.28         2.31 o                         
   6   5   8         17.80         14.72         2.80 o                         
   7   5   8          0.07         -2.35         2.35 o                         
   8   5   8          9.77         11.28         3.32 o                         
   9   5   8          0.09          1.73         3.83 o                         
 -12   6   8          1.39         -5.09        10.57 o                         
 -11   6   8          8.88          5.50        13.47 o                         
 -10   6   8          0.88          3.45         6.71 o                         
  -9   6   8          5.56          4.94         3.93 o                         
  -8   6   8          2.46          4.10         3.21 o                         
  -7   6   8        167.29        139.03        10.20 o                         
  -6   6   8          1.56          0.04         2.44 o                         
  -5   6   8          1.56          0.49         2.54 o                         
  -4   6   8        288.25        279.13         6.99 o                         
  -3   6   8          7.11          4.37         2.07 o                         
  -2   6   8        118.32        107.05         4.33 o                         
  -1   6   8        407.09        409.18         5.96 o                         
   0   6   8         47.51         39.98         1.55 o                         
   1   6   8         27.61         26.67         2.18 o                         
   2   6   8        106.66        102.31         2.73 o                         
   3   6   8        708.31        685.34         9.33 o                         
   4   6   8        113.14        108.69         4.50 o                         
   5   6   8         52.96         59.06         4.92 o                         
   6   6   8         29.93         28.42         4.34 o                         
   7   6   8          2.22          2.19         2.67 o                         
   8   6   8         14.51         14.13         3.44 o                         
   9   6   8          0.01         -2.10         3.70 o                         
 -12   7   8          0.45         -1.25         8.18 o                         
 -11   7   8          0.72          1.88         7.25 o                         
 -10   7   8         71.84         90.47         8.23 o                         
  -9   7   8          8.15          4.43         4.08 o                         
  -8   7   8         17.72         12.49         3.16 o                         
  -7   7   8          0.44         -0.76         2.66 o                         
  -6   7   8        120.23         89.19         9.98 o                         
  -5   7   8        107.15         89.39         7.61 o                         
  -4   7   8        299.12        309.79         7.63 o                         
  -3   7   8         56.35         57.35         6.62 o                         
  -2   7   8        106.09        107.69         4.55 o                         
  -1   7   8        255.85        251.01         3.95 o                         
   0   7   8         33.32         25.50         1.82 o                         
   1   7   8         46.90         40.26         2.03 o                         
   2   7   8        124.16        116.56         4.87 o                         
   3   7   8        255.23        252.94         4.91 o                         
   4   7   8         32.80         45.13         4.25 o                         
   5   7   8          0.88          1.48         1.75 o                         
   6   7   8          1.41          1.95         2.07 o                         
   7   7   8          6.36          3.89         2.86 o                         
   8   7   8         20.05         26.85         3.90 o                         
   9   7   8          0.63          0.34         3.48 o                         
 -11   8   8          4.82          3.03         6.97 o                         
 -10   8   8          6.85          1.40         3.95 o                         
  -9   8   8          0.14         -2.21         3.65 o                         
  -8   8   8          2.16          0.67         2.85 o                         
  -7   8   8         20.38         18.41         3.21 o                         
  -6   8   8        174.66        159.92         6.14 o                         
  -5   8   8         29.00         21.14         2.85 o                         
  -4   8   8         30.80         28.81         3.23 o                         
  -3   8   8        113.10        104.32         4.81 o                         
  -2   8   8        517.37        473.12         8.34 o                         
  -1   8   8         17.07         21.97         1.81 o                         
   0   8   8          2.69          0.67         1.34 o                         
   1   8   8         26.60         23.09         1.78 o                         
   2   8   8        309.27        289.43         8.01 o                         
   3   8   8        253.62        253.28         6.40 o                         
   4   8   8        330.53        328.23         6.42 o                         
   5   8   8          1.46          2.19         1.80 o                         
   6   8   8          1.59         -0.38         2.04 o                         
   7   8   8         64.62         74.46        10.19 o                         
   8   8   8         15.21         13.00         3.44 o                         
   9   8   8          8.08          8.83         3.75 o                         
 -11   9   8          1.17         -5.83         5.83 o                         
 -10   9   8          0.21         -4.03         4.03 o                         
  -9   9   8         21.15         21.06         5.92 o                         
  -8   9   8         32.35         37.27         4.17 o                         
  -7   9   8         13.95         16.31         3.51 o                         
  -6   9   8        117.05        101.40         5.55 o                         
  -5   9   8          0.01         -1.24         2.11 o                         
  -4   9   8         12.04         11.84         2.52 o                         
  -3   9   8          1.81          0.31         1.96 o                         
  -2   9   8         30.40         26.24         2.48 o                         
  -1   9   8        394.24        373.97         5.64 o                         
   0   9   8          0.46          0.19         1.06 o                         
   1   9   8        685.15        662.21        10.20 o                         
   2   9   8        111.25         89.13         7.83 o                         
   3   9   8         34.18         38.18         4.57 o                         
   4   9   8         73.05         74.58         5.98 o                         
   5   9   8         19.68         16.87         2.33 o                         
   6   9   8         28.40         25.69         3.02 o                         
   7   9   8          7.38          6.18         2.99 o                         
   8   9   8          6.73          7.15         3.27 o                         
 -11  10   8          0.49         -4.14         6.68 o                         
 -10  10   8          2.48         -1.01         4.38 o                         
  -9  10   8         11.03          5.38         4.03 o                         
  -8  10   8          9.09          9.05         3.95 o                         
  -7  10   8         28.99         21.46         3.26 o                         
  -6  10   8        120.36        108.17         5.49 o                         
  -5  10   8          3.18          1.48         2.38 o                         
  -4  10   8        169.98        159.43         5.39 o                         
  -3  10   8          9.90         11.36         2.19 o                         
  -2  10   8         13.00         12.80         2.31 o                         
  -1  10   8        115.03        101.29         3.66 o                         
   0  10   8        228.11        215.09         4.85 o                         
   1  10   8        237.21        225.65         5.10 o                         
   2  10   8         16.18          9.20         2.84 o                         
   3  10   8        242.83        238.43         6.31 o                         
   4  10   8        208.51        217.28         5.55 o                         
   5  10   8          0.02          2.28         1.97 o                         
   6  10   8          1.98          1.02         2.09 o                         
   7  10   8          0.00          0.98         2.86 o                         
   8  10   8          8.51         13.34         3.86 o                         
 -11  11   8         12.64         17.19         9.07 o                         
 -10  11   8          3.73          1.46         4.84 o                         
  -9  11   8          0.02         -1.67         4.12 o                         
  -8  11   8          1.86          1.35         3.59 o                         
  -7  11   8          9.38         13.12         3.08 o                         
  -6  11   8          0.44          3.67         2.68 o                         
  -5  11   8        309.92        289.85         7.32 o                         
  -4  11   8          0.56          0.71         2.24 o                         
  -3  11   8        201.51        164.87         4.84 o                         
  -2  11   8          0.97         -0.24         1.60 o                         
  -1  11   8         24.48         25.56         2.21 o                         
   0  11   8          1.18          0.70         1.71 o                         
   1  11   8        111.73        100.18         5.48 o                         
   2  11   8         47.74         48.33         4.42 o                         
   3  11   8        211.81        214.27         6.14 o                         
   4  11   8         90.72         90.32         6.81 o                         
   5  11   8        123.45        142.83         7.13 o                         
   6  11   8         16.82         15.08         2.64 o                         
   7  11   8         16.20         18.07         3.64 o                         
   8  11   8         22.29         32.43         9.37 o                         
 -11  12   8         23.40         32.58        12.14 o                         
 -10  12   8          2.35         -1.09         4.91 o                         
  -9  12   8          0.53         -4.13         4.13 o                         
  -8  12   8          7.71          9.23         3.55 o                         
  -7  12   8         32.70         26.17         4.01 o                         
  -6  12   8         93.13         91.40         5.07 o                         
  -5  12   8          0.20         -1.72         2.47 o                         
  -4  12   8          3.81          1.51         2.29 o                         
  -3  12   8          1.45          2.45         2.01 o                         
  -2  12   8        547.37        503.67         9.04 o                         
  -1  12   8         86.84         88.00         5.55 o                         
   0  12   8         11.07         11.27         2.02 o                         
   1  12   8          1.66          1.20         1.90 o                         
   2  12   8          6.06          3.43         1.41 o                         
   3  12   8         46.67         43.51         4.28 o                         
   4  12   8        195.40        205.01         5.46 o                         
   5  12   8         95.28        107.94         7.88 o                         
   6  12   8          3.52          3.52         2.58 o                         
   7  12   8          7.64          6.44         3.82 o                         
   8  12   8          0.27          3.67         4.05 o                         
 -10  13   8         13.86         22.99         5.91 o                         
  -9  13   8          2.79          1.79         3.96 o                         
  -8  13   8         22.97         28.58         4.63 o                         
  -7  13   8        106.45         89.89         7.21 o                         
  -6  13   8         87.63         84.91         6.10 o                         
  -5  13   8         19.50         19.02         3.03 o                         
  -4  13   8         79.49         73.41         4.33 o                         
  -3  13   8         17.14         14.56         2.29 o                         
  -2  13   8        123.56        135.48         4.49 o                         
  -1  13   8        613.08        587.50        10.15 o                         
   0  13   8         10.23         10.13         2.02 o                         
   1  13   8          0.04         -0.33         1.66 o                         
   2  13   8         72.57         65.10         4.07 o                         
   3  13   8         11.52          9.27         1.46 o                         
   4  13   8          1.09          3.54         1.71 o                         
   5  13   8          1.31          3.82         1.92 o                         
   6  13   8         34.80         34.60         5.56 o                         
   7  13   8          0.00         -3.42         3.42 o                         
 -10  14   8          9.11         13.95         4.98 o                         
  -9  14   8         25.84         28.17         5.07 o                         
  -8  14   8          3.65          0.35         3.77 o                         
  -7  14   8         33.36         38.40         5.60 o                         
  -6  14   8          4.55          5.75         3.43 o                         
  -5  14   8         95.32         80.98         4.95 o                         
  -4  14   8         34.85         24.61         3.41 o                         
  -3  14   8         69.24         68.84         4.30 o                         
  -2  14   8        113.36        114.55         4.16 o                         
  -1  14   8         34.58         27.64         2.75 o                         
   0  14   8         34.03         31.73         3.74 o                         
   1  14   8        141.05        142.62         5.15 o                         
   2  14   8         11.07         10.33         1.52 o                         
   3  14   8          0.83          0.88         1.50 o                         
   4  14   8         32.33         32.74         2.70 o                         
   5  14   8          2.82          9.04         3.60 o                         
   6  14   8          3.43          4.00         3.30 o                         
   7  14   8          0.00          3.10         3.96 o                         
 -10  15   8         21.12         25.19         5.62 o                         
  -9  15   8          0.72          1.03         4.36 o                         
  -8  15   8         33.97         42.77         5.38 o                         
  -7  15   8          0.71          8.04         4.06 o                         
  -6  15   8         19.87         33.67         4.46 o                         
  -5  15   8         41.66         34.56         4.43 o                         
  -4  15   8          3.45          3.58         2.04 o                         
  -3  15   8         41.36         34.40         2.91 o                         
  -2  15   8         62.55         57.65         5.39 o                         
  -1  15   8         77.87         66.60         3.90 o                         
   0  15   8        203.09        201.11         6.00 o                         
   1  15   8         56.57         47.24         5.23 o                         
   2  15   8          1.69          0.73         1.51 o                         
   3  15   8          5.92          4.79         1.48 o                         
   4  15   8         31.31         31.40         3.75 o                         
   5  15   8         19.28         17.12         2.82 o                         
   6  15   8         28.00         29.26         4.33 o                         
   7  15   8          0.15         -3.64         3.71 o                         
  -9  16   8         40.64         49.90         6.22 o                         
  -8  16   8          0.23         -1.95         3.96 o                         
  -7  16   8          7.08          7.80         4.02 o                         
  -6  16   8          2.01          4.34         3.63 o                         
  -5  16   8         13.22          7.33         3.82 o                         
  -4  16   8         11.73         14.16         2.61 o                         
  -3  16   8         43.07         37.98         2.98 o                         
  -2  16   8        275.48        257.86         6.84 o                         
  -1  16   8          8.29          7.73         2.34 o                         
   0  16   8        144.29        148.67         6.01 o                         
   1  16   8          3.39          3.20         2.46 o                         
   2  16   8         12.03          9.64         1.84 o                         
   3  16   8          4.51          3.74         1.75 o                         
   4  16   8          0.07         -1.35         1.62 o                         
   5  16   8         31.92         43.36         5.88 o                         
   6  16   8          2.86          2.75         4.12 o                         
  -9  17   8          0.22          3.93         4.77 o                         
  -8  17   8         13.54         10.02         4.52 o                         
  -7  17   8         31.84         32.29         4.87 o                         
  -6  17   8          6.74          4.94         3.98 o                         
  -5  17   8          0.53          1.18         3.50 o                         
  -4  17   8         61.79         55.73         5.52 o                         
  -3  17   8          4.07          1.48         2.00 o                         
  -2  17   8          0.19          4.94         2.31 o                         
  -1  17   8        134.54        144.27         7.78 o                         
   0  17   8          1.34          0.69         2.52 o                         
   1  17   8         37.36         31.64         2.81 o                         
   2  17   8         18.86         23.13         3.28 o                         
   3  17   8          8.37          7.05         2.54 o                         
   4  17   8         21.09         20.71         3.75 o                         
   5  17   8          2.32          7.78         4.30 o                         
   6  17   8         15.75         10.83         4.84 o                         
  -8  18   8          0.60         -3.93         4.26 o                         
  -7  18   8         25.55         23.68         5.49 o                         
  -6  18   8          0.73          7.54         4.20 o                         
  -5  18   8          9.45         12.33         4.18 o                         
  -4  18   8          3.51         -3.59         3.59 o                         
  -3  18   8         22.07         23.80         4.58 o                         
  -2  18   8          5.01          3.22         2.69 o                         
  -1  18   8         49.69         48.70         7.66 o                         
   0  18   8         12.36         11.69         3.06 o                         
   1  18   8          5.49          3.70         2.98 o                         
   2  18   8         30.48         24.43         3.46 o                         
   3  18   8          0.61         -2.31         2.73 o                         
   4  18   8          0.32         -2.95         2.95 o                         
   5  18   8         15.06         13.69         3.53 o                         
  -8  19   8         18.58          5.54         4.96 o                         
  -7  19   8          1.08          2.43         4.23 o                         
  -6  19   8          3.63          6.09         4.43 o                         
  -5  19   8          7.25         11.78         4.66 o                         
  -4  19   8          7.37          4.68         3.67 o                         
  -3  19   8          1.42          0.73         3.87 o                         
  -2  19   8         16.88         14.11         4.28 o                         
  -1  19   8         89.94         70.55         6.73 o                         
   0  19   8          6.17          2.71         3.04 o                         
   1  19   8          4.03          1.54         3.01 o                         
   2  19   8          0.74         -2.85         2.85 o                         
   3  19   8         16.50         11.43         3.21 o                         
   4  19   8          1.67          0.42         4.58 o                         
   5  19   8          0.57         -3.99         3.99 o                         
  -7  20   8          2.45          0.70         4.63 o                         
  -6  20   8          9.12          9.92         4.74 o                         
  -5  20   8          0.08         -2.08         3.78 o                         
  -4  20   8          1.68         -4.19         4.19 o                         
  -3  20   8         20.55         19.68         4.97 o                         
  -2  20   8         11.56         17.47         4.50 o                         
  -1  20   8          3.72          0.26         4.19 o                         
   0  20   8          1.83          2.39         4.18 o                         
   1  20   8          0.68          2.05         3.19 o                         
   2  20   8          4.86          2.87         3.16 o                         
   3  20   8          0.53         -3.00         3.00 o                         
   4  20   8          6.18          4.18         3.48 o                         
  -6  21   8          3.85          1.75         4.59 o                         
  -5  21   8         14.72         14.99         5.49 o                         
  -4  21   8         69.42         75.90         6.89 o                         
  -3  21   8          3.47          4.00         4.68 o                         
  -2  21   8          0.01          5.12         5.28 o                         
  -1  21   8          2.28          0.73         4.55 o                         
   0  21   8          0.36         -4.27         4.27 o                         
   1  21   8          0.00         -3.43         3.43 o                         
   2  21   8         34.86         47.29         8.07 o                         
   3  21   8          1.21         -1.66         3.37 o                         
  -5  22   8         11.67         17.62         5.79 o                         
  -4  22   8          0.41         -1.10         5.08 o                         
  -3  22   8         22.93         22.98         6.04 o                         
  -2  22   8          0.42         -0.88         4.72 o                         
  -1  22   8         20.04         21.13         6.81 o                         
   0  22   8          0.96         -1.03         4.55 o                         
   1  22   8          2.29         -0.28         4.33 o                         
   2  22   8          0.56          4.01         4.27 o                         
  -4  23   8          3.68          9.43         5.74 o                         
  -3  23   8          3.33          3.27         5.33 o                         
  -2  23   8          0.88          3.56         5.52 o                         
  -1  23   8          0.10         -5.26         5.26 o                         
   0  23   8          0.59          3.87         6.14 o                         
   1  23   8          6.11          4.79         5.84 o                         
 -11   0   9          4.75         -5.37         8.06 o                         
  -9   0   9         10.54         15.04         5.17 o                         
  -7   0   9        236.06        250.13        12.64 o                         
  -5   0   9       1156.47       1020.38        27.15 o                         
  -3   0   9          0.70          2.36         4.21 o                         
  -1   0   9         16.70         15.14         2.67 o                         
   1   0   9       2971.27       2794.16        41.13 o                         
   3   0   9        173.57        170.78         4.33 o                         
   5   0   9         67.36         65.44         9.82 o                         
   7   0   9         20.76         16.03         5.95 o                         
 -12   1   9         36.56         40.64        24.36 o                         
 -11   1   9         13.41          0.38         6.95 o                         
 -10   1   9          0.89         -1.39         3.56 o                         
  -9   1   9        102.34        116.66         7.14 o                         
  -8   1   9         14.34         13.70         3.48 o                         
  -7   1   9        119.29        102.55        10.59 o                         
  -6   1   9        429.46        439.66        10.49 o                         
  -5   1   9         87.72         72.15         9.72 o                         
  -4   1   9        218.44        209.44         7.15 o                         
  -3   1   9          0.98          1.35         2.16 o                         
  -2   1   9          8.35          8.49         1.77 o                         
  -1   1   9         43.01         35.95         3.14 o                         
   0   1   9         20.20         20.74         1.63 o                         
   1   1   9         17.04         33.46         1.82 o                         
   2   1   9        231.13        221.93         3.08 o                         
   3   1   9        150.88        141.70         3.02 o                         
   4   1   9         87.52         85.01         4.42 o                         
   5   1   9         58.70         63.22         7.49 o                         
   6   1   9          4.79          5.66         3.22 o                         
   7   1   9          0.16         -1.70         3.08 o                         
   8   1   9          0.93         -2.09         3.78 o                         
 -12   2   9         31.52         24.14        26.65 o                         
 -11   2   9         46.16         44.92        14.78 o                         
 -10   2   9         21.85         20.42         4.59 o                         
  -9   2   9          0.54          1.70         3.16 o                         
  -8   2   9         71.26         72.84         7.05 o                         
  -7   2   9        135.71        149.60         7.40 o                         
  -6   2   9        356.23        335.32         9.06 o                         
  -5   2   9          1.77         -1.21         2.75 o                         
  -4   2   9         35.46         35.93         3.59 o                         
  -3   2   9          1.24          1.01         2.26 o                         
  -2   2   9         88.84         64.85         3.54 o                         
  -1   2   9         46.85         50.79         2.60 o                         
   0   2   9        564.50        539.94         7.13 o                         
   1   2   9         72.28         76.54         2.41 o                         
   2   2   9        174.44        172.99         2.65 o                         
   3   2   9        117.11        128.94         3.06 o                         
   4   2   9         15.82         13.18         2.06 o                         
   5   2   9          4.72          6.48         2.54 o                         
   6   2   9         22.33         11.23         3.63 o                         
   7   2   9          2.76          0.46         3.32 o                         
   8   2   9          0.08         -0.69         3.52 o                         
 -12   3   9         41.23         54.17        21.61 o                         
 -11   3   9         15.33         10.72        13.76 o                         
 -10   3   9         16.78         12.41         4.73 o                         
  -9   3   9          1.62          0.23         3.40 o                         
  -8   3   9         69.58         67.54         6.27 o                         
  -7   3   9        251.90        246.27         8.34 o                         
  -6   3   9          4.75          4.65         2.84 o                         
  -5   3   9          1.44          1.28         2.55 o                         
  -4   3   9         19.24         15.59         2.97 o                         
  -3   3   9        940.06        909.50        14.93 o                         
  -2   3   9          1.30          1.01         1.65 o                         
  -1   3   9        752.60        711.97        10.61 o                         
   0   3   9        275.60        263.34         4.11 o                         
   1   3   9          8.42         11.02         1.17 o                         
   2   3   9         91.26        101.79         2.14 o                         
   3   3   9         15.55         13.99         1.99 o                         
   4   3   9          1.69         -0.60         1.69 o                         
   5   3   9         26.74         28.20         3.30 o                         
   6   3   9          0.33          3.11         2.38 o                         
   7   3   9          0.00          0.54         3.30 o                         
   8   3   9          9.44          7.77         4.23 o                         
 -12   4   9          0.04         -5.11        13.55 o                         
 -11   4   9          0.31         -3.59         9.31 o                         
 -10   4   9          2.76          0.74         4.28 o                         
  -9   4   9          6.03          7.99         3.32 o                         
  -8   4   9         44.99         47.94         4.51 o                         
  -7   4   9          2.46          3.96         3.05 o                         
  -6   4   9          0.27          3.37         2.71 o                         
  -5   4   9        243.39        219.96         7.65 o                         
  -4   4   9        660.08        586.21        12.81 o                         
  -3   4   9        115.18        111.57         6.14 o                         
  -2   4   9         21.35         21.79         2.20 o                         
  -1   4   9         30.34         28.93         2.21 o                         
   0   4   9         34.82         34.94         2.27 o                         
   1   4   9        502.95        486.44         7.61 o                         
   2   4   9        288.48        271.96         4.33 o                         
   3   4   9        118.37        104.95         5.92 o                         
   4   4   9          4.93          4.98         1.87 o                         
   5   4   9          0.03         -1.90         1.90 o                         
   6   4   9         12.97          6.98         2.67 o                         
   7   4   9         37.91         35.54         4.89 o                         
   8   4   9         12.10         11.83         4.38 o                         
 -11   5   9          8.22         -1.12        10.53 o                         
 -10   5   9          8.68          9.39         4.80 o                         
  -9   5   9         72.68         78.96         6.17 o                         
  -8   5   9        122.44        121.63         9.36 o                         
  -7   5   9        137.89        122.67         6.87 o                         
  -6   5   9        130.25        121.96        10.80 o                         
  -5   5   9         36.93         34.11         3.90 o                         
  -4   5   9          0.46          5.41         2.43 o                         
  -3   5   9        222.01        222.17         6.31 o                         
  -2   5   9        243.98        209.05         5.24 o                         
  -1   5   9          0.08          1.26         1.42 o                         
   0   5   9          0.82          0.46         0.93 o                         
   1   5   9          5.31          4.42         1.37 o                         
   2   5   9          4.17          1.86         1.29 o                         
   3   5   9          4.45          2.59         1.59 o                         
   4   5   9        109.43        103.18         6.80 o                         
   5   5   9         39.57         31.50         3.41 o                         
   6   5   9         21.84         21.50         3.66 o                         
   7   5   9          2.29          1.81         2.91 o                         
   8   5   9          9.62          8.29         4.12 o                         
 -11   6   9         30.97         63.38        24.06 o                         
 -10   6   9         53.44         70.40         8.03 o                         
  -9   6   9         22.66         20.41         4.53 o                         
  -8   6   9          4.94          9.35         3.31 o                         
  -7   6   9         80.53         79.35        11.06 o                         
  -6   6   9        118.40        100.37        10.95 o                         
  -5   6   9          8.59          5.31         2.84 o                         
  -4   6   9        178.49        171.35         6.49 o                         
  -3   6   9         39.66         35.34         3.13 o                         
  -2   6   9        362.81        335.69         6.83 o                         
  -1   6   9        345.26        342.64         6.52 o                         
   0   6   9         14.20         10.25         1.75 o                         
   1   6   9         69.56         57.77         2.72 o                         
   2   6   9        128.68        117.57         3.39 o                         
   3   6   9          4.02          3.19         1.52 o                         
   4   6   9         11.19         18.39         2.10 o                         
   5   6   9         11.63          9.79         2.11 o                         
   6   6   9         20.79         22.15         3.51 o                         
   7   6   9          4.20          4.55         2.88 o                         
   8   6   9          0.90          2.06         3.64 o                         
 -11   7   9          3.70          3.00        10.31 o                         
 -10   7   9          3.24          7.36         5.76 o                         
  -9   7   9          0.99         -2.36         4.15 o                         
  -8   7   9         64.49         60.75         7.63 o                         
  -7   7   9         19.10         14.08         3.31 o                         
  -6   7   9         58.79         47.60         4.31 o                         
  -5   7   9         44.65         35.88         3.66 o                         
  -4   7   9          2.03          2.21         2.43 o                         
  -3   7   9        246.37        225.38         6.67 o                         
  -2   7   9         14.96         15.29         2.34 o                         
  -1   7   9        733.88        700.65        11.52 o                         
   0   7   9         29.05         25.69         2.43 o                         
   1   7   9         19.25         20.43         1.92 o                         
   2   7   9        116.90        120.98         3.59 o                         
   3   7   9         81.74         85.10         4.86 o                         
   4   7   9         14.78         10.23         1.84 o                         
   5   7   9         95.17        100.86         9.36 o                         
   6   7   9          0.02         -2.35         2.35 o                         
   7   7   9         10.35         16.34         3.44 o                         
   8   7   9          3.98         -2.02         3.65 o                         
 -11   8   9         13.53         12.26         6.54 o                         
 -10   8   9         12.69          6.12         6.68 o                         
  -9   8   9          4.15          3.14         4.31 o                         
  -8   8   9          1.22          3.38         3.21 o                         
  -7   8   9          7.55          8.94         3.28 o                         
  -6   8   9        124.90        114.67        10.18 o                         
  -5   8   9          7.27          2.14         2.62 o                         
  -4   8   9        129.15        114.04         5.21 o                         
  -3   8   9        360.94        287.73         6.75 o                         
  -2   8   9         36.50         37.99         3.43 o                         
  -1   8   9         39.08         36.62         2.80 o                         
   0   8   9          7.16          6.94         1.78 o                         
   1   8   9        158.63        142.04         3.88 o                         
   2   8   9        890.96        888.46        14.15 o                         
   3   8   9        124.59        125.75         5.61 o                         
   4   8   9         67.65         62.07         7.53 o                         
   5   8   9         29.33         31.76         2.78 o                         
   6   8   9          6.68          9.36         3.33 o                         
   7   8   9          7.40          8.61         3.19 o                         
   8   8   9          5.94          6.39         3.62 o                         
 -11   9   9         15.06         16.54         9.58 o                         
 -10   9   9          3.16          6.15         6.27 o                         
  -9   9   9          7.14         -0.27         6.20 o                         
  -8   9   9         43.80         34.32         5.78 o                         
  -7   9   9          0.20         -0.85         3.19 o                         
  -6   9   9        171.20        168.08         6.58 o                         
  -5   9   9         60.80         61.93         4.75 o                         
  -4   9   9          0.45          0.83         2.57 o                         
  -3   9   9         16.86         16.14         2.92 o                         
  -2   9   9        654.37        618.64        11.63 o                         
  -1   9   9          7.80          5.33         1.92 o                         
   0   9   9         59.42         56.37         3.42 o                         
   1   9   9        385.75        350.28         6.43 o                         
   2   9   9        244.67        291.57         7.27 o                         
   3   9   9         66.39         69.41         6.16 o                         
   4   9   9        135.04        148.86         4.43 o                         
   5   9   9         55.84         52.34         5.85 o                         
   6   9   9         14.52         21.73         4.28 o                         
   7   9   9          0.32          1.05         2.91 o                         
   8   9   9         10.44         10.77         3.59 o                         
 -11  10   9          4.80          1.16         6.28 o                         
 -10  10   9          9.17          9.37         6.27 o                         
  -9  10   9          1.72         -3.97         3.97 o                         
  -8  10   9         14.57         17.34         4.27 o                         
  -7  10   9         26.07         19.25         3.40 o                         
  -6  10   9          6.33          7.76         2.79 o                         
  -5  10   9        161.82        174.20         6.61 o                         
  -4  10   9          1.79          0.27         2.55 o                         
  -3  10   9          8.13          9.69         2.72 o                         
  -2  10   9        236.84        222.90         6.52 o                         
  -1  10   9        383.09        375.92         7.12 o                         
   0  10   9         28.75         22.52         2.17 o                         
   1  10   9          4.05          3.55         1.68 o                         
   2  10   9        230.77        240.29         6.80 o                         
   3  10   9          9.72         12.43         2.36 o                         
   4  10   9          9.84         12.50         1.80 o                         
   5  10   9          7.49         11.00         2.13 o                         
   6  10   9         51.21         53.46         8.52 o                         
   7  10   9          5.95          8.18         3.25 o                         
 -10  11   9         27.91         25.85         5.93 o                         
  -9  11   9          0.54         -3.54         4.02 o                         
  -8  11   9          1.92          3.97         3.68 o                         
  -7  11   9          2.68          0.74         2.83 o                         
  -6  11   9         11.72         12.81         3.02 o                         
  -5  11   9          7.62          2.63         2.62 o                         
  -4  11   9         10.00          9.57         2.97 o                         
  -3  11   9         26.85         29.97         3.35 o                         
  -2  11   9         64.93         57.55         4.96 o                         
  -1  11   9         10.03          8.98         2.12 o                         
   0  11   9        139.77        141.31         4.42 o                         
   1  11   9        105.18        101.51         7.25 o                         
   2  11   9         45.29         55.97         4.47 o                         
   3  11   9         68.59         71.17         4.18 o                         
   4  11   9         80.17         74.90         7.87 o                         
   5  11   9          1.80          4.07         2.11 o                         
   6  11   9         26.42         20.12         3.50 o                         
   7  11   9          2.70          0.52         3.36 o                         
 -10  12   9         16.48         20.12         7.85 o                         
  -9  12   9          9.39          3.17         4.11 o                         
  -8  12   9         12.29          7.39         3.82 o                         
  -7  12   9          9.21          3.33         3.40 o                         
  -6  12   9          5.17          3.90         2.80 o                         
  -5  12   9          2.20          5.37         2.72 o                         
  -4  12   9         19.59         18.98         3.02 o                         
  -3  12   9        154.41        122.80         7.85 o                         
  -2  12   9        115.53        126.97         5.61 o                         
  -1  12   9          2.14          1.67         1.89 o                         
   0  12   9         39.41         36.53         2.93 o                         
   1  12   9        141.12        143.71         7.74 o                         
   2  12   9        305.57        292.67         8.12 o                         
   3  12   9        143.08        156.79         5.79 o                         
   4  12   9          8.71          9.18         2.83 o                         
   5  12   9         31.30         31.00         4.40 o                         
   6  12   9         33.58         38.86         3.91 o                         
   7  12   9          1.50          1.66         3.84 o                         
 -10  13   9          1.79          1.05         4.58 o                         
  -9  13   9          0.03         -3.90         3.90 o                         
  -8  13   9          5.59         14.46         4.40 o                         
  -7  13   9          5.40          9.73         3.95 o                         
  -6  13   9         71.45         70.32         5.33 o                         
  -5  13   9         71.92         64.77         4.49 o                         
  -4  13   9          1.82         -1.81         2.43 o                         
  -3  13   9         68.32         65.54         4.72 o                         
  -2  13   9          0.01          2.18         1.97 o                         
  -1  13   9        221.95        213.29         5.94 o                         
   0  13   9          8.42         10.67         2.26 o                         
   1  13   9         25.16         17.65         3.24 o                         
   2  13   9        163.67        157.08         5.57 o                         
   3  13   9         15.62         16.08         2.71 o                         
   4  13   9         52.63         58.80         5.78 o                         
   5  13   9         78.50         75.95         6.83 o                         
   6  13   9          0.43          5.29         3.31 o                         
   7  13   9          5.74          7.96         4.06 o                         
 -10  14   9         65.43        108.69         8.32 o                         
  -9  14   9          0.92         -2.93         4.42 o                         
  -8  14   9          1.35         -2.21         3.87 o                         
  -7  14   9          2.90          4.81         3.88 o                         
  -6  14   9         13.19         13.48         4.03 o                         
  -5  14   9         32.02         34.02         3.63 o                         
  -4  14   9          0.13         -1.41         2.01 o                         
  -3  14   9        113.97        116.66         5.81 o                         
  -2  14   9          4.19          6.69         2.35 o                         
  -1  14   9         15.32         13.41         2.55 o                         
   0  14   9         73.45         60.70         6.10 o                         
   1  14   9         37.74         33.15         4.11 o                         
   2  14   9         39.25         31.92         2.76 o                         
   3  14   9          2.12          2.17         2.52 o                         
   4  14   9          1.39          1.26         1.73 o                         
   5  14   9          0.06          2.42         2.24 o                         
   6  14   9          0.16          2.21         3.28 o                         
  -9  15   9          0.03         -1.50         5.04 o                         
  -8  15   9         12.93         10.97         4.49 o                         
  -7  15   9          1.04          4.32         3.78 o                         
  -6  15   9          9.35         11.65         4.07 o                         
  -5  15   9          0.06          1.91         3.56 o                         
  -4  15   9        107.37        103.73         4.71 o                         
  -3  15   9         33.15         33.22         3.24 o                         
  -2  15   9        197.37        180.16         5.99 o                         
  -1  15   9          0.06         -0.68         2.15 o                         
   0  15   9          0.06         -1.11         2.23 o                         
   1  15   9         99.40         94.53         7.89 o                         
   2  15   9         16.72         13.97         2.01 o                         
   3  15   9          9.34          6.22         1.58 o                         
   4  15   9          7.42          7.06         2.64 o                         
   5  15   9          1.48          1.33         2.23 o                         
   6  15   9         47.84         61.87         9.20 o                         
  -9  16   9          6.29          9.25         5.18 o                         
  -8  16   9          0.85          0.25         4.24 o                         
  -7  16   9          5.30          7.49         4.15 o                         
  -6  16   9          9.07          7.04         4.05 o                         
  -5  16   9         23.64         34.42         4.74 o                         
  -4  16   9         21.42         20.68         3.25 o                         
  -3  16   9          3.44          0.45         2.32 o                         
  -2  16   9         38.87         30.36         3.18 o                         
  -1  16   9         32.11         34.17         3.86 o                         
   0  16   9          0.00         -1.11         2.36 o                         
   1  16   9         14.25         16.68         2.94 o                         
   2  16   9          3.97         -0.82         1.70 o                         
   3  16   9          0.00          0.14         1.74 o                         
   4  16   9          2.18          0.79         1.71 o                         
   5  16   9          0.74         -1.32         3.71 o                         
  -8  17   9          8.44         12.90         4.86 o                         
  -7  17   9          0.25         -0.25         4.18 o                         
  -6  17   9          7.42          9.66         4.24 o                         
  -5  17   9          5.08          2.84         3.74 o                         
  -4  17   9         12.14         15.33         6.30 o                         
  -3  17   9          5.76          7.73         2.53 o                         
  -2  17   9         65.46         70.80         5.23 o                         
  -1  17   9          4.87          3.29         2.51 o                         
   0  17   9         75.75         74.89         7.05 o                         
   1  17   9          5.34          2.68         2.53 o                         
   2  17   9          6.75          4.29         2.50 o                         
   3  17   9         10.25          8.47         2.66 o                         
   4  17   9          4.14          1.46         2.06 o                         
   5  17   9         23.76         37.26         5.87 o                         
  -8  18   9          4.27          0.37         4.55 o                         
  -7  18   9         31.10         42.58         5.96 o                         
  -6  18   9          0.36         -1.25         4.22 o                         
  -5  18   9          0.34         -0.95         3.78 o                         
  -4  18   9          0.32          1.96         3.98 o                         
  -3  18   9         23.02         20.18         4.69 o                         
  -2  18   9         82.95         81.45         7.80 o                         
  -1  18   9          0.02         -2.48         2.48 o                         
   0  18   9          2.73         -2.52         2.52 o                         
   1  18   9          0.96          0.81         2.93 o                         
   2  18   9          1.16         -2.74         2.74 o                         
   3  18   9          5.72          3.72         3.14 o                         
   4  18   9          1.50         -2.06         3.43 o                         
  -7  19   9         30.08         34.08         5.87 o                         
  -6  19   9          3.12          2.63         4.53 o                         
  -5  19   9          7.05          9.57         5.08 o                         
  -4  19   9          0.29         -2.50         4.24 o                         
  -3  19   9          5.81          1.88         4.10 o                         
  -2  19   9         28.46         30.98         5.00 o                         
  -1  19   9          1.43         -2.66         2.78 o                         
   0  19   9          0.80         -0.83         2.84 o                         
   1  19   9          0.84         -0.67         2.91 o                         
   2  19   9          0.00         -2.76         2.76 o                         
   3  19   9          3.48          1.45         3.08 o                         
   4  19   9          7.23          4.59         3.24 o                         
  -6  20   9         52.11         59.91         7.31 o                         
  -5  20   9          0.13         -4.38         4.38 o                         
  -4  20   9         31.57         26.51         5.40 o                         
  -3  20   9          0.48         -4.86         4.86 o                         
  -2  20   9          3.39         -1.21         3.94 o                         
  -1  20   9          0.13         -2.08         4.02 o                         
   0  20   9          1.37         -1.21         3.20 o                         
   1  20   9          6.37          8.79         3.64 o                         
   2  20   9          0.43          0.28         3.04 o                         
   3  20   9          6.51         -1.17         3.11 o                         
  -5  21   9          0.22          4.19         4.87 o                         
  -4  21   9          4.14          6.14         5.13 o                         
  -3  21   9          6.34          3.01         4.76 o                         
  -2  21   9          0.71          3.83         4.49 o                         
  -1  21   9          4.58          1.59         4.55 o                         
   0  21   9          1.47         -1.49         4.39 o                         
   1  21   9          2.44          1.71         4.06 o                         
   2  21   9          3.13         -1.12         3.39 o                         
  -4  22   9          1.13         -0.09         5.10 o                         
  -3  22   9         13.48         14.84         5.81 o                         
  -2  22   9          7.95          2.75         6.62 o                         
  -1  22   9          3.54         -0.14         4.90 o                         
   0  22   9          0.07         -1.47         4.51 o                         
   1  22   9          1.94         -3.02         4.21 o                         
 -10   0  10         39.62         55.16        14.21 o                         
  -8   0  10          1.80          5.53         4.78 o                         
  -6   0  10         23.93         20.17         5.23 o                         
  -4   0  10        510.50        477.94        16.51 o                         
  -2   0  10        358.19        331.08         9.44 o                         
   0   0  10        166.03        147.29         4.84 o                         
   2   0  10         67.10         85.88         5.62 o                         
   4   0  10        106.10         74.32         9.82 o                         
   6   0  10         88.62         81.19        14.96 o                         
   8   0  10         81.78         91.56        14.96 o                         
 -11   1  10          0.97         -3.31         6.38 o                         
 -10   1  10          8.52          6.34         3.89 o                         
  -9   1  10         17.13         16.92         3.98 o                         
  -8   1  10          0.00          1.41         3.24 o                         
  -7   1  10         20.48         20.13         3.67 o                         
  -6   1  10        177.12        152.55         8.00 o                         
  -5   1  10         80.06         81.57         8.57 o                         
  -4   1  10          2.00          5.01         2.98 o                         
  -3   1  10        894.02        878.79        14.82 o                         
  -2   1  10          0.04          0.77         1.85 o                         
  -1   1  10        299.53        286.70         6.01 o                         
   0   1  10        279.86        267.03         4.65 o                         
   1   1  10          2.67         16.63         1.71 o                         
   2   1  10         11.23         10.01         1.24 o                         
   3   1  10         51.15         49.92         4.42 o                         
   4   1  10         54.49         38.38         5.29 o                         
   5   1  10         44.14         34.98         5.78 o                         
   6   1  10          4.13          2.85         3.21 o                         
   7   1  10          4.95          3.89         3.57 o                         
   8   1  10         24.39         21.30         5.17 o                         
 -11   2  10         38.09         40.09        16.87 o                         
 -10   2  10         14.94         14.31         4.98 o                         
  -9   2  10         13.52         13.12         3.83 o                         
  -8   2  10          0.20         -0.72         3.17 o                         
  -7   2  10          5.86          6.73         3.18 o                         
  -6   2  10        144.08        154.57         7.57 o                         
  -5   2  10         30.48         30.73         3.95 o                         
  -4   2  10         13.39          7.36         3.05 o                         
  -3   2  10         33.40         33.75         3.25 o                         
  -2   2  10         18.37         21.39         2.47 o                         
  -1   2  10        529.59        495.41         8.46 o                         
   0   2  10          2.15          3.18         1.42 o                         
   1   2  10       1538.27       1404.36        14.23 o                         
   2   2  10          8.78          8.19         1.46 o                         
   3   2  10        103.90         94.31         5.27 o                         
   4   2  10          3.76          5.78         2.88 o                         
   5   2  10         54.14         43.52         6.28 o                         
   6   2  10          0.75         -1.72         3.00 o                         
   7   2  10          1.01          2.68         3.63 o                         
   8   2  10          0.39         -2.32         3.77 o                         
 -11   3  10         21.32         18.28        14.57 o                         
 -10   3  10          2.43          6.00         4.79 o                         
  -9   3  10          6.06          6.47         3.68 o                         
  -8   3  10         53.47         51.91         4.88 o                         
  -7   3  10         30.85         21.31         3.64 o                         
  -6   3  10         58.21         59.76         5.17 o                         
  -5   3  10          0.14          1.57         3.03 o                         
  -4   3  10         82.53         64.80         4.93 o                         
  -3   3  10          2.59          9.49         2.56 o                         
  -2   3  10         16.27         19.58         3.00 o                         
  -1   3  10        721.40        667.81        10.39 o                         
   0   3  10          9.73         14.59         1.56 o                         
   1   3  10         58.29         53.32         2.60 o                         
   2   3  10         45.12         36.12         2.46 o                         
   3   3  10         37.55         37.39         3.51 o                         
   4   3  10         20.38         21.96         3.08 o                         
   5   3  10         69.61         53.28         6.50 o                         
   6   3  10          3.40          2.21         3.08 o                         
   7   3  10         17.04         16.10         4.23 o                         
   8   3  10         15.77         15.35         4.60 o                         
 -11   4  10          7.21          2.55        10.19 o                         
 -10   4  10         22.39         25.67         6.03 o                         
  -9   4  10         15.33         15.62         3.86 o                         
  -8   4  10         41.32         46.15         4.77 o                         
  -7   4  10          1.35          1.40         3.11 o                         
  -6   4  10         70.61         64.90         6.41 o                         
  -5   4  10         26.06         24.72         3.70 o                         
  -4   4  10        203.75        192.46         6.38 o                         
  -3   4  10        338.90        337.16         8.05 o                         
  -2   4  10         31.71         24.02         2.42 o                         
  -1   4  10        526.19        515.19         9.11 o                         
   0   4  10        142.99        129.06         3.08 o                         
   1   4  10         44.18         41.49         2.98 o                         
   2   4  10         15.24         27.12         1.98 o                         
   3   4  10        192.19        199.39         4.75 o                         
   4   4  10         72.60         74.99         8.00 o                         
   5   4  10         12.07         14.19         3.06 o                         
   6   4  10          5.36          4.94         3.21 o                         
   7   4  10          9.57         11.96         4.12 o                         
   8   4  10         19.22         17.82         4.84 o                         
 -11   5  10         46.83         71.79        10.19 o                         
 -10   5  10         19.65         17.32         5.19 o                         
  -9   5  10         63.35         55.62         8.12 o                         
  -8   5  10         40.88         44.50         4.95 o                         
  -7   5  10          0.93          2.02         3.11 o                         
  -6   5  10          1.40          0.54         3.19 o                         
  -5   5  10        288.93        286.22         9.31 o                         
  -4   5  10         14.54         12.35         2.91 o                         
  -3   5  10       1481.56       1421.70        24.03 o                         
  -2   5  10          8.58          8.91         2.47 o                         
  -1   5  10          0.23          3.37         2.13 o                         
   0   5  10        613.94        596.07         9.78 o                         
   1   5  10         57.24         57.39         3.51 o                         
   2   5  10          4.64          4.33         1.41 o                         
   3   5  10         36.94         32.91         3.38 o                         
   4   5  10          0.26          1.90         1.91 o                         
   5   5  10         11.86          9.01         2.91 o                         
   6   5  10         11.20          6.23         3.47 o                         
   7   5  10          1.96          4.11         3.67 o                         
 -11   6  10         15.12         12.64         9.44 o                         
 -10   6  10          3.77          4.95         5.04 o                         
  -9   6  10          1.93          2.70         3.56 o                         
  -8   6  10         93.34         92.34        12.33 o                         
  -7   6  10          9.82          6.24         3.51 o                         
  -6   6  10          4.41         -0.71         3.24 o                         
  -5   6  10          1.74         -0.10         2.67 o                         
  -4   6  10         33.19         23.22         3.32 o                         
  -3   6  10         96.70        110.43         6.30 o                         
  -2   6  10          6.80          7.19         2.45 o                         
  -1   6  10         27.29         28.19         2.80 o                         
   0   6  10         55.68         58.34         4.20 o                         
   1   6  10        156.89        137.87         4.01 o                         
   2   6  10        133.72        128.78         3.66 o                         
   3   6  10          3.94          4.33         1.74 o                         
   4   6  10          6.04          4.77         2.09 o                         
   5   6  10         81.89         75.93         6.93 o                         
   6   6  10          4.80          6.11         3.50 o                         
   7   6  10         20.32         15.14         4.39 o                         
 -11   7  10          3.56          5.75         6.81 o                         
 -10   7  10          0.20          2.41         5.56 o                         
  -9   7  10          1.29         -2.87         4.10 o                         
  -8   7  10          6.85          9.56         3.63 o                         
  -7   7  10          8.89          5.38         3.47 o                         
  -6   7  10         50.06         52.69         4.97 o                         
  -5   7  10          7.54          6.71         3.00 o                         
  -4   7  10          4.17          3.58         2.72 o                         
  -3   7  10          3.76          6.55         2.59 o                         
  -2   7  10         97.09         85.76         4.52 o                         
  -1   7  10          0.07         -0.24         1.86 o                         
   0   7  10          5.90          5.12         1.77 o                         
   1   7  10          0.06          1.62         1.40 o                         
   2   7  10        105.51         98.18         5.20 o                         
   3   7  10         70.74         77.79         7.73 o                         
   4   7  10          1.12          0.01         1.76 o                         
   5   7  10         26.14         28.05         3.35 o                         
   6   7  10          1.98          5.91         3.07 o                         
   7   7  10          1.13          4.74         3.75 o                         
 -11   8  10          5.37          6.26         5.93 o                         
 -10   8  10          0.05         -0.99         4.99 o                         
  -9   8  10         26.54         18.76         5.04 o                         
  -8   8  10        114.53        133.51        10.80 o                         
  -7   8  10          3.75          5.53         3.45 o                         
  -6   8  10         10.84          9.06         3.24 o                         
  -5   8  10          1.17          2.52         2.79 o                         
  -4   8  10        569.48        537.32        11.37 o                         
  -3   8  10        432.15        424.00         9.58 o                         
  -2   8  10          3.63          7.44         2.54 o                         
  -1   8  10          8.13          9.82         2.72 o                         
   0   8  10          2.87          3.01         1.81 o                         
   1   8  10        171.33        176.80         4.57 o                         
   2   8  10          1.14          3.58         1.23 o                         
   3   8  10         48.44         54.78         3.67 o                         
   4   8  10          2.19          1.00         1.81 o                         
   5   8  10          2.09          0.53         2.04 o                         
   6   8  10          8.64         12.57         3.45 o                         
   7   8  10          1.35          0.08         3.47 o                         
 -10   9  10         11.75          4.91         7.46 o                         
  -9   9  10         25.64         26.96         5.52 o                         
  -8   9  10          8.20         13.23         4.10 o                         
  -7   9  10          1.61          2.28         3.08 o                         
  -6   9  10          0.18          2.41         3.09 o                         
  -5   9  10        130.35        114.25        10.36 o                         
  -4   9  10        110.04        106.59         8.09 o                         
  -3   9  10        144.41        143.79         6.68 o                         
  -2   9  10          4.99          2.85         2.39 o                         
  -1   9  10         14.78         14.50         2.17 o                         
   0   9  10          0.05          2.19         1.84 o                         
   1   9  10        181.12        174.47         5.74 o                         
   2   9  10         17.10         23.84         3.31 o                         
   3   9  10          2.99          5.66         2.68 o                         
   4   9  10          0.17         -1.48         1.63 o                         
   5   9  10          4.77         12.77         3.00 o                         
   6   9  10         36.50         34.50         4.35 o                         
   7   9  10          0.12          2.89         3.47 o                         
 -10  10  10          0.04          0.22         5.58 o                         
  -9  10  10          1.37          5.80         5.53 o                         
  -8  10  10         26.11         19.21         4.51 o                         
  -7  10  10          5.52          3.20         3.23 o                         
  -6  10  10          0.40          1.12         3.22 o                         
  -5  10  10         62.95         63.17         4.80 o                         
  -4  10  10          3.21          1.61         2.73 o                         
  -3  10  10         48.12         41.10         3.70 o                         
  -2  10  10          4.37          5.07         2.48 o                         
  -1  10  10         13.48         13.44         2.22 o                         
   0  10  10        428.86        441.53         8.71 o                         
   1  10  10         45.64         42.27         4.41 o                         
   2  10  10        104.55        105.71         5.78 o                         
   3  10  10         43.88         42.71         4.16 o                         
   4  10  10          6.45          8.98         2.64 o                         
   5  10  10         42.48         41.39         5.71 o                         
   6  10  10          1.19          3.89         3.30 o                         
   7  10  10          2.06          6.81         3.18 o                         
 -10  11  10         36.17         62.63        11.07 o                         
  -9  11  10          2.61          4.81         4.56 o                         
  -8  11  10         46.86         48.65         5.93 o                         
  -7  11  10          0.70          1.98         3.07 o                         
  -6  11  10         38.42         40.93         4.84 o                         
  -5  11  10          4.40          5.52         3.09 o                         
  -4  11  10          0.24          0.43         2.81 o                         
  -3  11  10        165.90        167.92         6.49 o                         
  -2  11  10          0.14          0.82         2.03 o                         
  -1  11  10         48.20         37.46         2.98 o                         
   0  11  10         86.49         95.39         7.66 o                         
   1  11  10        109.53        116.15         8.25 o                         
   2  11  10          0.01          1.57         2.84 o                         
   3  11  10         23.68         26.05         3.33 o                         
   4  11  10         19.62         25.42         3.23 o                         
   5  11  10          1.45         -1.96         1.96 o                         
   6  11  10          7.84         11.19         3.64 o                         
 -10  12  10          3.50          4.38         5.03 o                         
  -9  12  10         10.35         13.31         6.01 o                         
  -8  12  10          1.83          1.21         4.30 o                         
  -7  12  10         45.48         46.70         5.43 o                         
  -6  12  10          5.65          3.38         3.17 o                         
  -5  12  10          0.54          4.10         3.10 o                         
  -4  12  10        193.69        188.51         7.14 o                         
  -3  12  10         86.37         72.47         5.14 o                         
  -2  12  10          5.87          6.81         2.22 o                         
  -1  12  10          0.18         -1.28         1.97 o                         
   0  12  10         57.16         68.62         3.64 o                         
   1  12  10        123.59        118.73        11.43 o                         
   2  12  10         15.86         13.00         2.87 o                         
   3  12  10          9.06          5.54         2.51 o                         
   4  12  10          1.48          4.64         2.53 o                         
   5  12  10         15.87         20.77         4.81 o                         
   6  12  10         10.50         15.24         4.88 o                         
  -9  13  10          1.10          2.49         4.56 o
[truncated: 83,917 more chars]
